# Supplementary material for: Systematics of Huicundomantis, a new subgenus of Pristimantis (Anura, Strabomantidae) with extraordinary cryptic diversity and eleven new species
Source: Zookeys. 2019 Aug 1;868:1–112. doi: 10.3897/zookeys.868.26766 (PMC6687670; doi:10.3897/zookeys.868.26766)
Supplement: XML Treatment for Pristimantis gloria [file zookeys.868.26766-treatment4.xml]

<!DOCTYPE tp:taxon-treatment
  PUBLIC "-//TaxonX//DTD Taxonomic Treatment Publishing DTD v0 20100105//EN" "tax-treatment-NSO.dtd">
<tp:taxon-treatment xmlns:tp="http://www.plazi.org/taxpub"><tp:treatment-meta><kwd-group><label>Taxon classification</label><kwd><named-content xmlns:xlink="http://www.w3.org/1999/xlink" content-type="kingdom">Animalia</named-content></kwd><kwd><named-content xmlns:xlink="http://www.w3.org/1999/xlink" content-type="order">Anura</named-content></kwd><kwd><named-content xmlns:xlink="http://www.w3.org/1999/xlink" content-type="family">Strabomantidae</named-content></kwd></kwd-group><mixed-citation publication-type="journal"><person-group><name><surname>Páez</surname><given-names>Nadia B.</given-names></name><name><surname>Ron</surname><given-names>Santiago R.</given-names></name></person-group><article-title>Systematics of <italic><tp:taxon-name><tp:taxon-name-part taxon-name-part-type="genus" reg="Huicundomantis">Huicundomantis</tp:taxon-name-part></tp:taxon-name></italic>, a new subgenus of <italic><tp:taxon-name><tp:taxon-name-part taxon-name-part-type="genus" reg="Pristimantis">Pristimantis</tp:taxon-name-part></tp:taxon-name></italic> (<tp:taxon-name><tp:taxon-name-part taxon-name-part-type="order">Anura</tp:taxon-name-part></tp:taxon-name>, <tp:taxon-name><tp:taxon-name-part taxon-name-part-type="family">Strabomantidae</tp:taxon-name-part></tp:taxon-name>) with extraordinary cryptic diversity and eleven new species</article-title><source>Zookeys</source><day>01</day><month>8</month><year>2019</year><volume>868</volume><fpage>1</fpage><lpage>112</lpage><pub-id pub-id-type="doi">10.3897/zookeys.868.26766</pub-id></mixed-citation></tp:treatment-meta><tp:nomenclature><tp:taxon-name><object-id xmlns:xlink="http://www.w3.org/1999/xlink" content-type="arpha" xlink:type="simple">0F786388E489523FB2AA9523676E4325</object-id>
            
            <tp:taxon-name-part taxon-name-part-type="genus" reg="Pristimantis">Pristimantis</tp:taxon-name-part>
            <tp:taxon-name-part taxon-name-part-type="species" reg="gloria">gloria</tp:taxon-name-part>
            <object-id xmlns:xlink="http://www.w3.org/1999/xlink" content-type="zoobank" xlink:type="simple">http://zoobank.org/115BC459-FCEA-4950-8B80-7E5B7D6DB8C4</object-id>
          </tp:taxon-name><tp:taxon-status xmlns:xlink="http://www.w3.org/1999/xlink" xlink:type="simple">sp. nov.</tp:taxon-status></tp:nomenclature><tp:treatment-sec sec-type="Common name" id="SECID0EKYHK"><title>Common name.</title><p>English: Gloria’s Rain Frog. Spanish: Cutín de Gloria.</p></tp:treatment-sec><tp:treatment-sec sec-type="Holotype" id="SECID0EPYHK"><title>Holotype.</title><p><named-content xmlns:xlink="http://www.w3.org/1999/xlink" content-type="dwc:institutional_code" xlink:type="simple">QCAZ</named-content> 57201, a gravid female from Cochapata, Azuay Province, Ecuador (3.4284S, 79.0699W, 3100 m), collected by Edwin Carrillo on May 1, 2014. Figures <xref ref-type="fig" rid="F15">15A</xref>, <xref ref-type="fig" rid="F16">16A</xref>.</p><fig id="F15" position="float" orientation="portrait"><object-id xmlns:xlink="http://www.w3.org/1999/xlink" content-type="doi" xlink:type="simple">10.3897/zookeys.868.26766.figure15</object-id><object-id xmlns:xlink="http://www.w3.org/1999/xlink" content-type="arpha" xlink:type="simple">e4c767fd-3576-5b16-a76d-5794bb051c9b</object-id><label>Figure 15.</label><caption><p>Holotypes of <italic><tp:taxon-name><tp:taxon-name-part taxon-name-part-type="genus" reg="Pristimantis">Pristimantis</tp:taxon-name-part> <tp:taxon-name-part taxon-name-part-type="species" reg="gloria">gloria</tp:taxon-name-part></tp:taxon-name></italic> sp. nov. and <italic><tp:taxon-name><tp:taxon-name-part taxon-name-part-type="genus" reg="Pristimantis">P.</tp:taxon-name-part> <tp:taxon-name-part taxon-name-part-type="species" reg="jimenezi">jimenezi</tp:taxon-name-part></tp:taxon-name></italic> sp. nov. Photographs of preserved holotypes of <bold>A</bold><italic><tp:taxon-name><tp:taxon-name-part taxon-name-part-type="genus" reg="Pristimantis">P.</tp:taxon-name-part> <tp:taxon-name-part taxon-name-part-type="species" reg="gloria">gloria</tp:taxon-name-part></tp:taxon-name></italic> (<named-content xmlns:xlink="http://www.w3.org/1999/xlink" content-type="dwc:institutional_code" xlink:type="simple">QCAZ</named-content> 57201, female) and <bold>B</bold><italic><tp:taxon-name><tp:taxon-name-part taxon-name-part-type="genus" reg="Pristimantis">P.</tp:taxon-name-part> <tp:taxon-name-part taxon-name-part-type="species" reg="jimenezi">jimenezi</tp:taxon-name-part></tp:taxon-name></italic> (<named-content xmlns:xlink="http://www.w3.org/1999/xlink" content-type="dwc:institutional_code" xlink:type="simple">QCAZ</named-content> 45170, male). Dorsal view on the left, ventral view on the right. Specimens are shown at the same scale.</p></caption><graphic xmlns:xlink="http://www.w3.org/1999/xlink" xlink:href="zookeys-868-001-g015.jpg" position="float" orientation="portrait" xlink:type="simple" id="oo_322407.jpg"><uri content-type="original_file" xlink:type="simple">https://binary.pensoft.net/fig/322407</uri></graphic></fig><fig id="F16" position="float" orientation="portrait"><object-id xmlns:xlink="http://www.w3.org/1999/xlink" content-type="doi" xlink:type="simple">10.3897/zookeys.868.26766.figure16</object-id><object-id xmlns:xlink="http://www.w3.org/1999/xlink" content-type="arpha" xlink:type="simple">49b1a987-ac58-5da2-8bcf-642e58076e43</object-id><label>Figure 16.</label><caption><p>Color variation in live individuals of <italic><tp:taxon-name><tp:taxon-name-part taxon-name-part-type="genus" reg="Pristimantis">Pristimantis</tp:taxon-name-part> <tp:taxon-name-part taxon-name-part-type="species" reg="gloria">gloria</tp:taxon-name-part></tp:taxon-name></italic> sp. nov. <bold>A</bold><named-content xmlns:xlink="http://www.w3.org/1999/xlink" content-type="dwc:institutional_code" xlink:type="simple">QCAZ</named-content> 57201 (holotype, female, <abbrev xmlns:xlink="http://www.w3.org/1999/xlink" xlink:title="snout-vent length" id="ABBRID0ED3HK" xlink:type="simple">SVL</abbrev> 35.8 mm) <bold>B</bold><named-content xmlns:xlink="http://www.w3.org/1999/xlink" content-type="dwc:institutional_code" xlink:type="simple">QCAZ</named-content> 62778 (male, <abbrev xmlns:xlink="http://www.w3.org/1999/xlink" xlink:title="snout-vent length" id="ABBRID0EO3HK" xlink:type="simple">SVL</abbrev> 19.7 mm) <bold>C</bold><named-content xmlns:xlink="http://www.w3.org/1999/xlink" content-type="dwc:institutional_code" xlink:type="simple">QCAZ</named-content> 62780 (juvenile female, <abbrev xmlns:xlink="http://www.w3.org/1999/xlink" xlink:title="snout-vent length" id="ABBRID0EZ3HK" xlink:type="simple">SVL</abbrev> 23.5 mm) <bold>D</bold><named-content xmlns:xlink="http://www.w3.org/1999/xlink" content-type="dwc:institutional_code" xlink:type="simple">QCAZ</named-content> 62789 (juvenile female, <abbrev xmlns:xlink="http://www.w3.org/1999/xlink" xlink:title="snout-vent length" id="ABBRID0EE4HK" xlink:type="simple">SVL</abbrev> 21.8 mm) For <bold>A–C</bold> dorsolateral view on the left, ventral view on the right. For <bold>D</bold> dorsolateral view on the left, close up of the eye in the right.</p></caption><graphic xmlns:xlink="http://www.w3.org/1999/xlink" xlink:href="zookeys-868-001-g016.jpg" position="float" orientation="portrait" xlink:type="simple" id="oo_322408.jpg"><uri content-type="original_file" xlink:type="simple">https://binary.pensoft.net/fig/322408</uri></graphic></fig></tp:treatment-sec><tp:treatment-sec sec-type="Paratypes" id="SECID0ER4HK"><title>Paratypes</title><p><bold>(59: 14 females, 24 males, 21 juveniles).</bold> Ecuador: Azuay Province: <named-content xmlns:xlink="http://www.w3.org/1999/xlink" content-type="dwc:institutional_code" xlink:type="simple">QCAZ</named-content> 3051–052, <named-content xmlns:xlink="http://www.w3.org/1999/xlink" content-type="dwc:institutional_code" xlink:type="simple">QCAZ</named-content> 3054, adult males, <named-content xmlns:xlink="http://www.w3.org/1999/xlink" content-type="dwc:institutional_code" xlink:type="simple">QCAZ</named-content> 3053, juvenile, from 7 km E Sigsig (<named-content xmlns:xlink="http://www.w3.org/1999/xlink" content-type="dwc:verbatimCoordinates" xlink:type="simple"><named-content content-type="geo-json" specific-use="{&#34;type&#34;:&#34;Point&#34;,&#34;coordinates&#34;:[-78.797000,-3.097300]}" id="NCID0EL5HK" xlink:type="simple">3.0973S, 78.7970W</named-content></named-content>, 2890 m); <named-content xmlns:xlink="http://www.w3.org/1999/xlink" content-type="dwc:institutional_code" xlink:type="simple">QCAZ</named-content> 3055, juvenile, from 8 km E Sigsig (<named-content xmlns:xlink="http://www.w3.org/1999/xlink" content-type="dwc:verbatimCoordinates" xlink:type="simple"><named-content content-type="geo-json" specific-use="{&#34;type&#34;:&#34;Point&#34;,&#34;coordinates&#34;:[-78.792900,-3.102500]}" id="NCID0EY5HK" xlink:type="simple">3.1025S, 78.7929W</named-content></named-content>, 2920 m); <named-content xmlns:xlink="http://www.w3.org/1999/xlink" content-type="dwc:institutional_code" xlink:type="simple">QCAZ</named-content> 3056, juvenile, from 3 km Sigsig, Sigsig-Las Minas road (<named-content xmlns:xlink="http://www.w3.org/1999/xlink" content-type="dwc:verbatimCoordinates" xlink:type="simple"><named-content content-type="geo-json" specific-use="{&#34;type&#34;:&#34;Point&#34;,&#34;coordinates&#34;:[-78.800000,-3.075000]}" id="NCID0EF6HK" xlink:type="simple">3.0750S, 78.8000W</named-content></named-content>, 2460 m), collected by Luis Coloma, Oscar Delgado and Luis Eduardo López on July 25, 1989; <named-content xmlns:xlink="http://www.w3.org/1999/xlink" content-type="dwc:institutional_code" xlink:type="simple">QCAZ</named-content> 3452, male, <named-content xmlns:xlink="http://www.w3.org/1999/xlink" content-type="dwc:institutional_code" xlink:type="simple">QCAZ</named-content> 3451, juvenile, from 23 km SE Sigsig (<named-content xmlns:xlink="http://www.w3.org/1999/xlink" content-type="dwc:verbatimCoordinates" xlink:type="simple"><named-content content-type="geo-json" specific-use="{&#34;type&#34;:&#34;Point&#34;,&#34;coordinates&#34;:[-78.799300,-3.179400]}" id="NCID0EX6HK" xlink:type="simple">3.1794S, 78.7993W</named-content></named-content>, 3318 m), collected by Stella de la Torre, Luis Coloma, and Felipe Campos on November 27, 1992; <named-content xmlns:xlink="http://www.w3.org/1999/xlink" content-type="dwc:institutional_code" xlink:type="simple">QCAZ</named-content> 16449, adult female, <named-content xmlns:xlink="http://www.w3.org/1999/xlink" content-type="dwc:institutional_code" xlink:type="simple">QCAZ</named-content> 16452, adult male, <named-content xmlns:xlink="http://www.w3.org/1999/xlink" content-type="dwc:institutional_code" xlink:type="simple">QCAZ</named-content> 16447–448, juveniles, collected by Luis Eduardo López on September 2001; <named-content xmlns:xlink="http://www.w3.org/1999/xlink" content-type="dwc:institutional_code" xlink:type="simple">QCAZ</named-content> 45289, adult male, collected by Luis Eduardo López on August 28, 2009; <named-content xmlns:xlink="http://www.w3.org/1999/xlink" content-type="dwc:institutional_code" xlink:type="simple">QCAZ</named-content> 56533, <named-content xmlns:xlink="http://www.w3.org/1999/xlink" content-type="dwc:institutional_code" xlink:type="simple">QCAZ</named-content> 56536, adult females, <named-content xmlns:xlink="http://www.w3.org/1999/xlink" content-type="dwc:institutional_code" xlink:type="simple">QCAZ</named-content> 56534, juvenile, collected by Luis Eduardo López on December 6, 2013; <named-content xmlns:xlink="http://www.w3.org/1999/xlink" content-type="dwc:institutional_code" xlink:type="simple">QCAZ</named-content> 62779, <named-content xmlns:xlink="http://www.w3.org/1999/xlink" content-type="dwc:institutional_code" xlink:type="simple">QCAZ</named-content> 62783, <named-content xmlns:xlink="http://www.w3.org/1999/xlink" content-type="dwc:institutional_code" xlink:type="simple">QCAZ</named-content> 62788, <named-content xmlns:xlink="http://www.w3.org/1999/xlink" content-type="dwc:institutional_code" xlink:type="simple">QCAZ</named-content> 62791, adult females, <named-content xmlns:xlink="http://www.w3.org/1999/xlink" content-type="dwc:institutional_code" xlink:type="simple">QCAZ</named-content> 62778, <named-content xmlns:xlink="http://www.w3.org/1999/xlink" content-type="dwc:institutional_code" xlink:type="simple">QCAZ</named-content> 62782, <named-content xmlns:xlink="http://www.w3.org/1999/xlink" content-type="dwc:institutional_code" xlink:type="simple">QCAZ</named-content> 62787, adult male, <named-content xmlns:xlink="http://www.w3.org/1999/xlink" content-type="dwc:institutional_code" xlink:type="simple">QCAZ</named-content> 62780, <named-content xmlns:xlink="http://www.w3.org/1999/xlink" content-type="dwc:institutional_code" xlink:type="simple">QCAZ</named-content> 62789, juveniles, collected by Luis Eduardo López on December 13, 2015, from Patococha (<named-content xmlns:xlink="http://www.w3.org/1999/xlink" content-type="dwc:verbatimCoordinates" xlink:type="simple"><named-content content-type="geo-json" specific-use="{&#34;type&#34;:&#34;Point&#34;,&#34;coordinates&#34;:[-78.665800,-3.004000]}" id="NCID0EQCAM" xlink:type="simple">3.0040S, 78.6658W</named-content></named-content>, 3416 m); <named-content xmlns:xlink="http://www.w3.org/1999/xlink" content-type="dwc:institutional_code" xlink:type="simple">QCAZ</named-content> 29133, juvenile, from Matanga (<named-content xmlns:xlink="http://www.w3.org/1999/xlink" content-type="dwc:verbatimCoordinates" xlink:type="simple"><named-content content-type="geo-json" specific-use="{&#34;type&#34;:&#34;Point&#34;,&#34;coordinates&#34;:[-78.800000,-3.177900]}" id="NCID0E4CAM" xlink:type="simple">3.1779S, 78.8000W</named-content></named-content>, 3325 m), collected by Luis Coloma on December 1, 1991; <named-content xmlns:xlink="http://www.w3.org/1999/xlink" content-type="dwc:institutional_code" xlink:type="simple">QCAZ</named-content> 30737, female, from 11.1 km W Azuay-Morona Santiago border (<named-content xmlns:xlink="http://www.w3.org/1999/xlink" content-type="dwc:verbatimCoordinates" xlink:type="simple"><named-content content-type="geo-json" specific-use="{&#34;type&#34;:&#34;Point&#34;,&#34;coordinates&#34;:[-78.712000,-2.948000]}" id="NCID0EKDAM" xlink:type="simple">2.9480S, 78.7120W</named-content></named-content>, 3110 m), collected by Luis Coloma and John Wiens on April 20, 1990; <named-content xmlns:xlink="http://www.w3.org/1999/xlink" content-type="dwc:institutional_code" xlink:type="simple">QCAZ</named-content> 30738, adult male, <named-content xmlns:xlink="http://www.w3.org/1999/xlink" content-type="dwc:institutional_code" xlink:type="simple">QCAZ</named-content> 30739, juvenile, from 8.1 km W Azuay-Morona Santiago border (<named-content xmlns:xlink="http://www.w3.org/1999/xlink" content-type="dwc:verbatimCoordinates" xlink:type="simple"><named-content content-type="geo-json" specific-use="{&#34;type&#34;:&#34;Point&#34;,&#34;coordinates&#34;:[-78.702000,-2.964000]}" id="NCID0E3DAM" xlink:type="simple">2.9640S, 78.7020W</named-content></named-content>, 3140 m), collected by John Wiens on April 20, 1990; <named-content xmlns:xlink="http://www.w3.org/1999/xlink" content-type="dwc:institutional_code" xlink:type="simple">QCAZ</named-content> 30740–745, juveniles from 10 km S Cutchil (<named-content xmlns:xlink="http://www.w3.org/1999/xlink" content-type="dwc:verbatimCoordinates" xlink:type="simple"><named-content content-type="geo-json" specific-use="{&#34;type&#34;:&#34;Point&#34;,&#34;coordinates&#34;:[-78.813000,-3.134000]}" id="NCID0EJEAM" xlink:type="simple">3.1340S, 78.8130W</named-content></named-content>, 2900 m), collected by Luis Coloma and John Wiens on April 29, 1990; <named-content xmlns:xlink="http://www.w3.org/1999/xlink" content-type="dwc:institutional_code" xlink:type="simple">QCAZ</named-content> 56463, adult male from Chiguinda, Páramo de Matanga (<named-content xmlns:xlink="http://www.w3.org/1999/xlink" content-type="dwc:verbatimCoordinates" xlink:type="simple"><named-content content-type="geo-json" specific-use="{&#34;type&#34;:&#34;Point&#34;,&#34;coordinates&#34;:[-78.792200,-3.188500]}" id="NCID0EWEAM" xlink:type="simple">3.1885S, 78.7922W</named-content></named-content>, 3327 m), collected by Jorge Brito on October, 2013. Loja Province: <named-content xmlns:xlink="http://www.w3.org/1999/xlink" content-type="dwc:institutional_code" xlink:type="simple">QCAZ</named-content> 31455, <named-content xmlns:xlink="http://www.w3.org/1999/xlink" content-type="dwc:institutional_code" xlink:type="simple">QCAZ</named-content> 31457, adult females, from Fierro Urcu (<named-content xmlns:xlink="http://www.w3.org/1999/xlink" content-type="dwc:verbatimCoordinates" xlink:type="simple"><named-content content-type="geo-json" specific-use="{&#34;type&#34;:&#34;Point&#34;,&#34;coordinates&#34;:[-79.304900,-3.710400]}" id="NCID0EIFAM" xlink:type="simple">3.7104S, 79.3049W</named-content></named-content>, 3439 m), collected by Ítalo G. Tapia on March 2006. Morona Santiago Province: <named-content xmlns:xlink="http://www.w3.org/1999/xlink" content-type="dwc:institutional_code" xlink:type="simple">QCAZ</named-content> 17143, juvenile female, from Gualaceo-Macas road (<named-content xmlns:xlink="http://www.w3.org/1999/xlink" content-type="dwc:verbatimCoordinates" xlink:type="simple"><named-content content-type="geo-json" specific-use="{&#34;type&#34;:&#34;Point&#34;,&#34;coordinates&#34;:[-78.665000,-3.009700]}" id="NCID0EVFAM" xlink:type="simple">3.0097S, 78.6650W</named-content></named-content>, 3462 m), collected by Omar Torres, Jennifer Pramuk and Lena Echelle on September 14, 2001; <named-content xmlns:xlink="http://www.w3.org/1999/xlink" content-type="dwc:institutional_code" xlink:type="simple">QCAZ</named-content> 23933, adult female, <named-content xmlns:xlink="http://www.w3.org/1999/xlink" content-type="dwc:institutional_code" xlink:type="simple">QCAZ</named-content> 23929–932, adult males, from 52 km N El Ideal (<named-content xmlns:xlink="http://www.w3.org/1999/xlink" content-type="dwc:verbatimCoordinates" xlink:type="simple"><named-content content-type="geo-json" specific-use="{&#34;type&#34;:&#34;Point&#34;,&#34;coordinates&#34;:[-78.796100,-3.183100]}" id="NCID0EHGAM" xlink:type="simple">3.1831S, 78.7961W</named-content></named-content>, 3525 m), collected by Santiago Ron and Giovanna Romero on April 10, 2003; <named-content xmlns:xlink="http://www.w3.org/1999/xlink" content-type="dwc:institutional_code" xlink:type="simple">QCAZ</named-content> 26367, <named-content xmlns:xlink="http://www.w3.org/1999/xlink" content-type="dwc:institutional_code" xlink:type="simple">QCAZ</named-content> 26370, adult females, <named-content xmlns:xlink="http://www.w3.org/1999/xlink" content-type="dwc:institutional_code" xlink:type="simple">QCAZ</named-content> 26368–369, <named-content xmlns:xlink="http://www.w3.org/1999/xlink" content-type="dwc:institutional_code" xlink:type="simple">QCAZ</named-content> 26372–373, adult males, <named-content xmlns:xlink="http://www.w3.org/1999/xlink" content-type="dwc:institutional_code" xlink:type="simple">QCAZ</named-content> 26371, <named-content xmlns:xlink="http://www.w3.org/1999/xlink" content-type="dwc:institutional_code" xlink:type="simple">QCAZ</named-content> 26375, juveniles, from Gualaceo-Plan de Milagro road (<named-content xmlns:xlink="http://www.w3.org/1999/xlink" content-type="dwc:verbatimCoordinates" xlink:type="simple"><named-content content-type="geo-json" specific-use="{&#34;type&#34;:&#34;Point&#34;,&#34;coordinates&#34;:[-78.661600,-3.000700]}" id="NCID0ENHAM" xlink:type="simple">3.0007S, 78.6616W</named-content></named-content>, 3372 m), collected by Andrés Merino, Ítalo Tapia and Erik Wild on August 10, 2003; <named-content xmlns:xlink="http://www.w3.org/1999/xlink" content-type="dwc:institutional_code" xlink:type="simple">QCAZ</named-content> 27280, adult female, <named-content xmlns:xlink="http://www.w3.org/1999/xlink" content-type="dwc:institutional_code" xlink:type="simple">QCAZ</named-content> 27276–279, <named-content xmlns:xlink="http://www.w3.org/1999/xlink" content-type="dwc:institutional_code" xlink:type="simple">QCAZ</named-content> 27281, adult males, from Gualaceo-Plan de Milagro road (<named-content xmlns:xlink="http://www.w3.org/1999/xlink" content-type="dwc:verbatimCoordinates" xlink:type="simple"><named-content content-type="geo-json" specific-use="{&#34;type&#34;:&#34;Point&#34;,&#34;coordinates&#34;:[-78.657200,-3.002900]}" id="NCID0EEIAM" xlink:type="simple">3.0029S, 78.6572W</named-content></named-content>, 3096 m), collected by David A. Kizirian and Juan Carlos on November 2, 2000; <named-content xmlns:xlink="http://www.w3.org/1999/xlink" content-type="dwc:institutional_code" xlink:type="simple">QCAZ</named-content> 40784, juvenile, from Sigsig-Gualaquiza road (<named-content xmlns:xlink="http://www.w3.org/1999/xlink" content-type="dwc:verbatimCoordinates" xlink:type="simple"><named-content content-type="geo-json" specific-use="{&#34;type&#34;:&#34;Point&#34;,&#34;coordinates&#34;:[-78.796200,-3.185000]}" id="NCID0ERIAM" xlink:type="simple">3.1850S, 78.7962W</named-content></named-content>, 3322 m), collected by Omar Torres, Ernesto Arbeláez, Amaranta Carvajal and David Salazar on June 17, 2008.</p></tp:treatment-sec><tp:treatment-sec sec-type="Referred specimens" id="SECID0EWIAM"><title>Referred specimens.</title><p><named-content xmlns:xlink="http://www.w3.org/1999/xlink" content-type="dwc:institutional_code" xlink:type="simple">KU</named-content> 218035 from 8.1 km W Morona Santiago border, Gualaceo-Limón road (2.9645S, 78.7016W, 3145 m) Azuay Province, Ecuador.</p></tp:treatment-sec><tp:treatment-sec sec-type="diagnosis" id="SECID0EBJAM"><title>Diagnosis.</title><p>A species of <italic><tp:taxon-name><tp:taxon-name-part taxon-name-part-type="genus" reg="Pristimantis">Pristimantis</tp:taxon-name-part></tp:taxon-name></italic> having the following combination of characters: (1) skin on dorsum tuberculate to warty; tubercles and warts are more prominent in posterior dorsum; middorsal fold present; dorsolateral folds absent; skin on flanks bears large warts and more prominent tubercles than those on dorsum; skin on venter coarsely areolate; (2) tympanic membrane and tympanic annulus prominent, its upper and posterolateral margin concealed by supratympanic fold; (3) snout moderately long, subacuminate in dorsal view, rounded in profile; with or without a small papilla at the tip; (4) upper eyelid without conspicuous tubercles; cranial crests absent; (5) dentigerous processes of vomers low to prominent, oblique, moderately separated, posteromedial to choanae; (6) vocal slits, vocal sac and nuptial pads present in adult males; (7) Finger I shorter than Finger II; discs of digits expanded, truncate to elliptical; (8) fingers with broad lateral fringes; (9) indistinct ulnar tubercles; (10) heel bearing a low rounded tubercle, surrounded by several smaller; outer edge of tarsus bearing inconspicuous tubercles; inner edge of tarsus bearing a medium to long fold followed by small tubercles; (11) inner metatarsal tubercle ovoid, elevated, six times the size of round outer metatarsal tubercle; supernumerary tubercles low, numerous; (12) toes with broad lateral fringes; basal webbing present; Toe V longer to much longer than Toe III (disc on Toe III reaches or exceeds distal edge of penultimate subarticular tubercle on Toe IV, disc on Toe V reaches middle to distal edge of distal subarticular tubercle on Toe IV); discs on toes smaller than those on fingers, truncate to elliptical (Fig. <xref ref-type="fig" rid="F7">7C</xref>); (13) in life, dorsum light to dark brown with or without shades of cream, yellow or orange; groins and concealed surfaces of thighs brown, creamish brown, pinkish brown, or purplish brown with irregular cream to brown flecks or spots; background color looks like thin reticulations when flecking is dense; ventral surfaces of body cream to brownish cream; iris cream to light silver bearing wide black reticulations and a red medial streak (Fig. <xref ref-type="fig" rid="F16">16</xref>); (14) average <abbrev xmlns:xlink="http://www.w3.org/1999/xlink" xlink:title="snout-vent length" id="ABBRID0EWJAM" xlink:type="simple">SVL</abbrev> in adult females: 30.1 ± 3.0 mm (26.7–35.8 mm; <italic>n</italic> = 15); in adult males: 21.7 ± 2.3 mm (16.8–24.7 mm; <italic>n</italic> = 24).</p></tp:treatment-sec><tp:treatment-sec sec-type="comparisons" id="SECID0E5JAM"><title>Comparison with other species.</title><p>Similar species are <italic><tp:taxon-name><tp:taxon-name-part taxon-name-part-type="genus" reg="Pristimantis">P.</tp:taxon-name-part> <tp:taxon-name-part taxon-name-part-type="species" reg="balionotus">balionotus</tp:taxon-name-part></tp:taxon-name></italic>, <italic><tp:taxon-name><tp:taxon-name-part taxon-name-part-type="genus" reg="Pristimantis">P.</tp:taxon-name-part> <tp:taxon-name-part taxon-name-part-type="species" reg="chomskyi">chomskyi</tp:taxon-name-part></tp:taxon-name></italic>, <italic><tp:taxon-name><tp:taxon-name-part taxon-name-part-type="genus" reg="Pristimantis">P.</tp:taxon-name-part> <tp:taxon-name-part taxon-name-part-type="species" reg="lutzae">lutzae</tp:taxon-name-part></tp:taxon-name></italic> sp. nov., <italic><tp:taxon-name><tp:taxon-name-part taxon-name-part-type="genus" reg="Pristimantis">P.</tp:taxon-name-part> <tp:taxon-name-part taxon-name-part-type="species" reg="multicolor">multicolor</tp:taxon-name-part></tp:taxon-name></italic> sp. nov., <italic><tp:taxon-name><tp:taxon-name-part taxon-name-part-type="genus" reg="Pristimantis">P.</tp:taxon-name-part> <tp:taxon-name-part taxon-name-part-type="species" reg="percultus">percultus</tp:taxon-name-part></tp:taxon-name></italic>, and <italic><tp:taxon-name><tp:taxon-name-part taxon-name-part-type="genus" reg="Pristimantis">Pristimantis</tp:taxon-name-part></tp:taxon-name></italic> sp. (CCS2). <italic><tp:taxon-name><tp:taxon-name-part taxon-name-part-type="genus" reg="Pristimantis">Pristimantis</tp:taxon-name-part> <tp:taxon-name-part taxon-name-part-type="species" reg="gloria">gloria</tp:taxon-name-part></tp:taxon-name></italic> is readily distinguished from them (except <italic><tp:taxon-name><tp:taxon-name-part taxon-name-part-type="genus" reg="Pristimantis">P.</tp:taxon-name-part> <tp:taxon-name-part taxon-name-part-type="species" reg="percultus">percultus</tp:taxon-name-part></tp:taxon-name></italic>) by the presence of wide black reticulations in its iris (thin black reticulations in the other species). <italic><tp:taxon-name><tp:taxon-name-part taxon-name-part-type="genus" reg="Pristimantis">Pristimantis</tp:taxon-name-part> <tp:taxon-name-part taxon-name-part-type="species" reg="gloria">gloria</tp:taxon-name-part></tp:taxon-name></italic> can be further distinguished from <italic><tp:taxon-name><tp:taxon-name-part taxon-name-part-type="genus" reg="Pristimantis">P.</tp:taxon-name-part> <tp:taxon-name-part taxon-name-part-type="species" reg="balionotus">balionotus</tp:taxon-name-part></tp:taxon-name></italic> by having basal webbing between toes (absent in <italic><tp:taxon-name><tp:taxon-name-part taxon-name-part-type="genus" reg="Pristimantis">P.</tp:taxon-name-part> <tp:taxon-name-part taxon-name-part-type="species" reg="balionotus">balionotus</tp:taxon-name-part></tp:taxon-name></italic>) and warty flanks (tuberculate in <italic><tp:taxon-name><tp:taxon-name-part taxon-name-part-type="genus" reg="Pristimantis">P.</tp:taxon-name-part> <tp:taxon-name-part taxon-name-part-type="species" reg="balionotus">balionotus</tp:taxon-name-part></tp:taxon-name></italic>). <italic><tp:taxon-name><tp:taxon-name-part taxon-name-part-type="genus" reg="Pristimantis">Pristimantis</tp:taxon-name-part> <tp:taxon-name-part taxon-name-part-type="species" reg="chomskyi">chomskyi</tp:taxon-name-part></tp:taxon-name></italic> is different from <italic><tp:taxon-name><tp:taxon-name-part taxon-name-part-type="genus" reg="Pristimantis">P.</tp:taxon-name-part> <tp:taxon-name-part taxon-name-part-type="species" reg="gloria">gloria</tp:taxon-name-part></tp:taxon-name></italic> by having shagreen dorsal skin (tuberculate to warty in <italic><tp:taxon-name><tp:taxon-name-part taxon-name-part-type="genus" reg="Pristimantis">P.</tp:taxon-name-part> <tp:taxon-name-part taxon-name-part-type="species" reg="gloria">gloria</tp:taxon-name-part></tp:taxon-name></italic>), lacking a middorsal fold (present in <italic><tp:taxon-name><tp:taxon-name-part taxon-name-part-type="genus" reg="Pristimantis">P.</tp:taxon-name-part> <tp:taxon-name-part taxon-name-part-type="species" reg="gloria">gloria</tp:taxon-name-part></tp:taxon-name></italic>), having a larger body (males <italic>Z</italic> = -2.31490, <italic>p</italic> = 0.0206, <abbrev xmlns:xlink="http://www.w3.org/1999/xlink" xlink:title="snout-vent length" id="ABBRID0EUPAM" xlink:type="simple">SVL</abbrev> = 23.98–32.38 mm in <italic><tp:taxon-name><tp:taxon-name-part taxon-name-part-type="genus" reg="Pristimantis">P.</tp:taxon-name-part> <tp:taxon-name-part taxon-name-part-type="species" reg="chomskyi">chomskyi</tp:taxon-name-part></tp:taxon-name></italic>, 16.7–24.74 mm in <italic><tp:taxon-name><tp:taxon-name-part taxon-name-part-type="genus" reg="Pristimantis">P.</tp:taxon-name-part> <tp:taxon-name-part taxon-name-part-type="species" reg="gloria">gloria</tp:taxon-name-part></tp:taxon-name></italic>), a smaller tympanum (males <italic>Z</italic> = 2.66173, <italic>p</italic> = 0.0078, <abbrev xmlns:xlink="http://www.w3.org/1999/xlink" xlink:title="tympanic diameter" id="ABBRID0ESQAM" xlink:type="simple">TD</abbrev>/<abbrev xmlns:xlink="http://www.w3.org/1999/xlink" xlink:title="snout-vent length" id="ABBRID0EWQAM" xlink:type="simple">SVL</abbrev> = 4.5–4.7% in <italic><tp:taxon-name><tp:taxon-name-part taxon-name-part-type="genus" reg="Pristimantis">P.</tp:taxon-name-part> <tp:taxon-name-part taxon-name-part-type="species" reg="chomskyi">chomskyi</tp:taxon-name-part></tp:taxon-name></italic>, 5.1–6.2% in <italic><tp:taxon-name><tp:taxon-name-part taxon-name-part-type="genus" reg="Pristimantis">P.</tp:taxon-name-part> <tp:taxon-name-part taxon-name-part-type="species" reg="gloria">gloria</tp:taxon-name-part></tp:taxon-name></italic>) and larger eye (males <italic>Z</italic> = -2.50743, <italic>p</italic> = 0.0122, <abbrev xmlns:xlink="http://www.w3.org/1999/xlink" xlink:title="eye diameter" id="ABBRID0EURAM" xlink:type="simple">ED</abbrev>/<abbrev xmlns:xlink="http://www.w3.org/1999/xlink" xlink:title="snout-vent length" id="ABBRID0EYRAM" xlink:type="simple">SVL</abbrev> = 11.1–12% in <italic><tp:taxon-name><tp:taxon-name-part taxon-name-part-type="genus" reg="Pristimantis">P.</tp:taxon-name-part> <tp:taxon-name-part taxon-name-part-type="species" reg="chomskyi">chomskyi</tp:taxon-name-part></tp:taxon-name></italic>, 11–13.8% in <italic><tp:taxon-name><tp:taxon-name-part taxon-name-part-type="genus" reg="Pristimantis">P.</tp:taxon-name-part> <tp:taxon-name-part taxon-name-part-type="species" reg="gloria">gloria</tp:taxon-name-part></tp:taxon-name></italic> sp. nov.), relative to body length. The dorsum and flanks of <italic><tp:taxon-name><tp:taxon-name-part taxon-name-part-type="genus" reg="Pristimantis">Pristimantis</tp:taxon-name-part> <tp:taxon-name-part taxon-name-part-type="species" reg="lutzae">lutzae</tp:taxon-name-part></tp:taxon-name></italic> sp. nov. are predominantly covered with tubercles, while it is mostly covered with warts in <italic><tp:taxon-name><tp:taxon-name-part taxon-name-part-type="genus" reg="Pristimantis">P.</tp:taxon-name-part> <tp:taxon-name-part taxon-name-part-type="species" reg="gloria">gloria</tp:taxon-name-part></tp:taxon-name></italic>; the ratio between the length and width of the head is larger in <italic><tp:taxon-name><tp:taxon-name-part taxon-name-part-type="genus" reg="Pristimantis">P.</tp:taxon-name-part> <tp:taxon-name-part taxon-name-part-type="species" reg="gloria">gloria</tp:taxon-name-part></tp:taxon-name></italic> than <italic><tp:taxon-name><tp:taxon-name-part taxon-name-part-type="genus" reg="Pristimantis">P.</tp:taxon-name-part> <tp:taxon-name-part taxon-name-part-type="species" reg="lutzae">lutzae</tp:taxon-name-part></tp:taxon-name></italic> sp. nov. (males <italic>Z</italic> = -5.00826, <italic>p</italic> &lt; 0.0001, <abbrev xmlns:xlink="http://www.w3.org/1999/xlink" xlink:title="head length" id="ABBRID0ECUAM" xlink:type="simple">HL</abbrev>/<abbrev xmlns:xlink="http://www.w3.org/1999/xlink" xlink:title="head width" id="ABBRID0EGUAM" xlink:type="simple">HW</abbrev> = 96.8–114.5% in <italic><tp:taxon-name><tp:taxon-name-part taxon-name-part-type="genus" reg="Pristimantis">P.</tp:taxon-name-part> <tp:taxon-name-part taxon-name-part-type="species" reg="gloria">gloria</tp:taxon-name-part></tp:taxon-name></italic>, 90–97% in <italic><tp:taxon-name><tp:taxon-name-part taxon-name-part-type="genus" reg="Pristimantis">P.</tp:taxon-name-part> <tp:taxon-name-part taxon-name-part-type="species" reg="lutzae">lutzae</tp:taxon-name-part></tp:taxon-name></italic> sp. nov.; females <italic>Z</italic> = -3.77517, <italic>p</italic> = 0.0002, <abbrev xmlns:xlink="http://www.w3.org/1999/xlink" xlink:title="head length" id="ABBRID0EEVAM" xlink:type="simple">HL</abbrev>/<abbrev xmlns:xlink="http://www.w3.org/1999/xlink" xlink:title="head width" id="ABBRID0EIVAM" xlink:type="simple">HW</abbrev> = 92–105% in <italic><tp:taxon-name><tp:taxon-name-part taxon-name-part-type="genus" reg="Pristimantis">P.</tp:taxon-name-part> <tp:taxon-name-part taxon-name-part-type="species" reg="gloria">gloria</tp:taxon-name-part></tp:taxon-name></italic>, 90–96% in <italic><tp:taxon-name><tp:taxon-name-part taxon-name-part-type="genus" reg="Pristimantis">P.</tp:taxon-name-part> <tp:taxon-name-part taxon-name-part-type="species" reg="lutzae">lutzae</tp:taxon-name-part></tp:taxon-name></italic> sp. nov.). Morphometrically, <italic><tp:taxon-name><tp:taxon-name-part taxon-name-part-type="genus" reg="Pristimantis">P.</tp:taxon-name-part> <tp:taxon-name-part taxon-name-part-type="species" reg="multicolor">multicolor</tp:taxon-name-part></tp:taxon-name></italic> sp. nov. is larger than <italic><tp:taxon-name><tp:taxon-name-part taxon-name-part-type="genus" reg="Pristimantis">P.</tp:taxon-name-part> <tp:taxon-name-part taxon-name-part-type="species" reg="gloria">gloria</tp:taxon-name-part></tp:taxon-name></italic> (males <italic>Z</italic> = 3.07054, <italic>p</italic> = 0.0021, <abbrev xmlns:xlink="http://www.w3.org/1999/xlink" xlink:title="snout-vent length" id="ABBRID0E3WAM" xlink:type="simple">SVL</abbrev> 16.7–24.7 mm in <italic><tp:taxon-name><tp:taxon-name-part taxon-name-part-type="genus" reg="Pristimantis">P.</tp:taxon-name-part> <tp:taxon-name-part taxon-name-part-type="species" reg="gloria">gloria</tp:taxon-name-part></tp:taxon-name></italic>, 19.7–29.7 mm in <italic><tp:taxon-name><tp:taxon-name-part taxon-name-part-type="genus" reg="Pristimantis">P.</tp:taxon-name-part> <tp:taxon-name-part taxon-name-part-type="species" reg="multicolor">multicolor</tp:taxon-name-part></tp:taxon-name></italic> sp. nov.; females <italic>Z</italic> = 2.85671, <italic>p</italic> = 0.0043, <abbrev xmlns:xlink="http://www.w3.org/1999/xlink" xlink:title="snout-vent length" id="ABBRID0E1XAM" xlink:type="simple">SVL</abbrev> 26.7–35.8 mm in <italic><tp:taxon-name><tp:taxon-name-part taxon-name-part-type="genus" reg="Pristimantis">P.</tp:taxon-name-part> <tp:taxon-name-part taxon-name-part-type="species" reg="gloria">gloria</tp:taxon-name-part></tp:taxon-name></italic>, 29.3–40.5 mm in <italic><tp:taxon-name><tp:taxon-name-part taxon-name-part-type="genus" reg="Pristimantis">P.</tp:taxon-name-part> <tp:taxon-name-part taxon-name-part-type="species" reg="multicolor">multicolor</tp:taxon-name-part></tp:taxon-name></italic> sp. nov.), and has a wider head (males <italic>Z</italic> = 2.23159, <italic>p</italic> = 0.0256, <abbrev xmlns:xlink="http://www.w3.org/1999/xlink" xlink:title="head width" id="ABBRID0EYYAM" xlink:type="simple">HW</abbrev>/<abbrev xmlns:xlink="http://www.w3.org/1999/xlink" xlink:title="snout-vent length" id="ABBRID0E3YAM" xlink:type="simple">SVL</abbrev> = 36.1–40.7% in <italic><tp:taxon-name><tp:taxon-name-part taxon-name-part-type="genus" reg="Pristimantis">P.</tp:taxon-name-part> <tp:taxon-name-part taxon-name-part-type="species" reg="gloria">gloria</tp:taxon-name-part></tp:taxon-name></italic>, 36.3–40.9% in <italic><tp:taxon-name><tp:taxon-name-part taxon-name-part-type="genus" reg="Pristimantis">P.</tp:taxon-name-part> <tp:taxon-name-part taxon-name-part-type="species" reg="multicolor">multicolor</tp:taxon-name-part></tp:taxon-name></italic> sp. nov.; females <italic>Z</italic> = 4.13252, <italic>p</italic> &lt; 0.0001, <abbrev xmlns:xlink="http://www.w3.org/1999/xlink" xlink:title="head width" id="ABBRID0E1ZAM" xlink:type="simple">HW</abbrev>/<abbrev xmlns:xlink="http://www.w3.org/1999/xlink" xlink:title="snout-vent length" id="ABBRID0E5ZAM" xlink:type="simple">SVL</abbrev> = 36.1–39% in <italic><tp:taxon-name><tp:taxon-name-part taxon-name-part-type="genus" reg="Pristimantis">P.</tp:taxon-name-part> <tp:taxon-name-part taxon-name-part-type="species" reg="gloria">gloria</tp:taxon-name-part></tp:taxon-name></italic>, 39.6–42.2% in <italic><tp:taxon-name><tp:taxon-name-part taxon-name-part-type="genus" reg="Pristimantis">P.</tp:taxon-name-part> <tp:taxon-name-part taxon-name-part-type="species" reg="multicolor">multicolor</tp:taxon-name-part></tp:taxon-name></italic> sp. nov.) relative to body length; furthermore, <italic><tp:taxon-name><tp:taxon-name-part taxon-name-part-type="genus" reg="Pristimantis">P.</tp:taxon-name-part> <tp:taxon-name-part taxon-name-part-type="species" reg="multicolor">multicolor</tp:taxon-name-part></tp:taxon-name></italic> sp. nov. lacks a middorsal fold. <italic><tp:taxon-name><tp:taxon-name-part taxon-name-part-type="genus" reg="Pristimantis">Pristimantis</tp:taxon-name-part> <tp:taxon-name-part taxon-name-part-type="species" reg="percultus">percultus</tp:taxon-name-part></tp:taxon-name></italic>, like <italic><tp:taxon-name><tp:taxon-name-part taxon-name-part-type="genus" reg="Pristimantis">P.</tp:taxon-name-part> <tp:taxon-name-part taxon-name-part-type="species" reg="gloria">gloria</tp:taxon-name-part></tp:taxon-name></italic>, has wide black reticulations on the iris, and warts and tubercles on flanks. They can be readily recognized because <italic><tp:taxon-name><tp:taxon-name-part taxon-name-part-type="genus" reg="Pristimantis">P.</tp:taxon-name-part> <tp:taxon-name-part taxon-name-part-type="species" reg="percultus">percultus</tp:taxon-name-part></tp:taxon-name></italic> has a keel on the snout (absent in <italic><tp:taxon-name><tp:taxon-name-part taxon-name-part-type="genus" reg="Pristimantis">P.</tp:taxon-name-part> <tp:taxon-name-part taxon-name-part-type="species" reg="gloria">gloria</tp:taxon-name-part></tp:taxon-name></italic>), cranial crests (absent in <italic><tp:taxon-name><tp:taxon-name-part taxon-name-part-type="genus" reg="Pristimantis">P.</tp:taxon-name-part> <tp:taxon-name-part taxon-name-part-type="species" reg="gloria">gloria</tp:taxon-name-part></tp:taxon-name></italic>), and is larger (Table <xref ref-type="table" rid="T5">5</xref>). <italic><tp:taxon-name><tp:taxon-name-part taxon-name-part-type="genus" reg="Pristimantis">Pristimantis</tp:taxon-name-part></tp:taxon-name></italic> sp. (CCS2) is the closest species to <italic><tp:taxon-name><tp:taxon-name-part taxon-name-part-type="genus" reg="Pristimantis">P.</tp:taxon-name-part> <tp:taxon-name-part taxon-name-part-type="species" reg="gloria">gloria</tp:taxon-name-part></tp:taxon-name></italic> (Fig. <xref ref-type="fig" rid="F3">3</xref>, Table <xref ref-type="table" rid="T2">2</xref>). CCS2 has a red dorsum, a golden iris with a red medial streak and thin reticulations, and broadly expanded discs on finger (Fig. <xref ref-type="fig" rid="F4">4M</xref>); while the dorsum of <italic><tp:taxon-name><tp:taxon-name-part taxon-name-part-type="genus" reg="Pristimantis">P.</tp:taxon-name-part> <tp:taxon-name-part taxon-name-part-type="species" reg="gloria">gloria</tp:taxon-name-part></tp:taxon-name></italic> is light to dark brown, its iris is cream to light silver with a red medial streak and wide black reticulations. Though there is only one female available for CCS2, it has a larger body and smaller tympanum than any individual of <italic><tp:taxon-name><tp:taxon-name-part taxon-name-part-type="genus" reg="Pristimantis">P.</tp:taxon-name-part> <tp:taxon-name-part taxon-name-part-type="species" reg="gloria">gloria</tp:taxon-name-part></tp:taxon-name></italic> (Table <xref ref-type="table" rid="T5">5</xref>). <italic><tp:taxon-name><tp:taxon-name-part taxon-name-part-type="genus" reg="Pristimantis">Pristimantis</tp:taxon-name-part> <tp:taxon-name-part taxon-name-part-type="species" reg="gloria">gloria</tp:taxon-name-part></tp:taxon-name></italic> is also similar to the Peruvian species <italic><tp:taxon-name><tp:taxon-name-part taxon-name-part-type="genus" reg="Pristimantis">Pristimantis</tp:taxon-name-part> <tp:taxon-name-part taxon-name-part-type="species" reg="pataikos">pataikos</tp:taxon-name-part></tp:taxon-name></italic> (Duellman &amp; Pramuk, 1999) from which can be distinguished by the presence of nuptial pads in adult males (absent in <italic><tp:taxon-name><tp:taxon-name-part taxon-name-part-type="genus" reg="Pristimantis">P.</tp:taxon-name-part> <tp:taxon-name-part taxon-name-part-type="species" reg="pataikos">pataikos</tp:taxon-name-part></tp:taxon-name></italic>), the presence of lateral fringes on fingers and toes (absent in <italic><tp:taxon-name><tp:taxon-name-part taxon-name-part-type="genus" reg="Pristimantis">P.</tp:taxon-name-part> <tp:taxon-name-part taxon-name-part-type="species" reg="pataikos">pataikos</tp:taxon-name-part></tp:taxon-name></italic>), the presence of vomerine odontophores (absent in <italic><tp:taxon-name><tp:taxon-name-part taxon-name-part-type="genus" reg="Pristimantis">P.</tp:taxon-name-part> <tp:taxon-name-part taxon-name-part-type="species" reg="pataikos">pataikos</tp:taxon-name-part></tp:taxon-name></italic>), and the presence of pale spots on the groins and concealed surfaces of thighs (uniformly brown in <italic><tp:taxon-name><tp:taxon-name-part taxon-name-part-type="genus" reg="Pristimantis">P.</tp:taxon-name-part> <tp:taxon-name-part taxon-name-part-type="species" reg="pataikos">pataikos</tp:taxon-name-part></tp:taxon-name></italic>) (<xref ref-type="bibr" rid="B17">Duellman and Pramuk 1999</xref>).</p></tp:treatment-sec><tp:treatment-sec sec-type="description" id="SECID0E3ABM"><title>Description of the holotype.</title><p>An adult female (<named-content xmlns:xlink="http://www.w3.org/1999/xlink" content-type="dwc:institutional_code" xlink:type="simple">QCAZ</named-content> 57201). Measurements (in mm): <abbrev xmlns:xlink="http://www.w3.org/1999/xlink" xlink:title="snout-vent length" id="ABBRID0EHBBM" xlink:type="simple">SVL</abbrev> 35.8; <abbrev xmlns:xlink="http://www.w3.org/1999/xlink" xlink:title="tibia length" id="ABBRID0ELBBM" xlink:type="simple">TL</abbrev> 15.6; <abbrev xmlns:xlink="http://www.w3.org/1999/xlink" xlink:title="foot length" id="ABBRID0EPBBM" xlink:type="simple">FL</abbrev> 16.5; <abbrev xmlns:xlink="http://www.w3.org/1999/xlink" xlink:title="head length" id="ABBRID0ETBBM" xlink:type="simple">HL</abbrev> 12.4; <abbrev xmlns:xlink="http://www.w3.org/1999/xlink" xlink:title="head width" id="ABBRID0EXBBM" xlink:type="simple">HW</abbrev> 13.5; <abbrev xmlns:xlink="http://www.w3.org/1999/xlink" xlink:title="eye diameter" id="ABBRID0E2BBM" xlink:type="simple">ED</abbrev> 3.6; <abbrev xmlns:xlink="http://www.w3.org/1999/xlink" xlink:title="tympanic diameter" id="ABBRID0E6BBM" xlink:type="simple">TD</abbrev> 1.8; <abbrev xmlns:xlink="http://www.w3.org/1999/xlink" xlink:title="interorbital distance" id="ABBRID0EDCBM" xlink:type="simple">IOD</abbrev> 3.5; <abbrev xmlns:xlink="http://www.w3.org/1999/xlink" xlink:title="upper eyelid width" id="ABBRID0EHCBM" xlink:type="simple">EW</abbrev> 3.0; <abbrev xmlns:xlink="http://www.w3.org/1999/xlink" xlink:title="internarial distance" id="ABBRID0ELCBM" xlink:type="simple">IND</abbrev> 2.5; <abbrev xmlns:xlink="http://www.w3.org/1999/xlink" xlink:title="eye-nostril distance" id="ABBRID0EPCBM" xlink:type="simple">EN</abbrev> 3.5; <abbrev xmlns:xlink="http://www.w3.org/1999/xlink" xlink:title="tympanum-eye distance" id="ABBRID0ETCBM" xlink:type="simple">TED</abbrev> 1.7. Head wider than long, slightly narrower than body; snout moderately long, subacuminate in dorsal view, rounded in profile; cranial crests absent; nostrils slightly protuberant, narrow, directed anterolaterally; canthus rostralis slightly concave in dorsal view, angular in cross section; loreal region slightly concave; upper eyelid with indistinct tubercles, smaller than those on dorsum; tympanic annulus prominent, upper and posterolateral edge concealed by supratympanic fold; tympanic membrane distinct; two large, low and rounded postrictal tubercles surrounded by smaller tubercles. Choanae median, ovoid, not concealed by palatal shelf of maxillae; dentigerous processes of vomers prominent, large, oblique, moderately separated, positioned posteromedial to choanae; each vomer bearing several teeth; tongue slightly longer than wide, posteriorly notched, posterior half free.</p><p>Dorsal surfaces of body tuberculate, dorsum bearing median low rounded tubercles and scattered warts, more prominent posteriorly; skin on head shagreen; middorsal fold present; dorsolateral folds absent; skin on flanks bearing more prominent and larger tubercles and warts than dorsum; skin on chest and belly coarsely areolate, that on throat shagreen; discoidal fold present; ventral surfaces of limbs smooth, ventral surfaces of thighs coarsely areolate. Ulnar tubercles indistinct except for low antebrachial tubercle; outer palmar tubercle bifid, twice the size of ovoid thenar tubercle; subarticular tubercles prominent, rounded; median low supernumerary tubercles at base of fingers and palms; fingers bearing broad lateral fringes; Finger I shorter than Finger II; discs on fingers expanded and truncate; pads on fingers surrounded by circumferential grooves on all fingers (Fig. <xref ref-type="fig" rid="F7">7C</xref>).</p><p>Dorsal surfaces of hindlimbs shagreen with scattered tubercles; posterior surfaces of thighs smooth, ventral surfaces of thighs coarsely areolate; heel bearing a median, low and rounded tubercle surrounded by indistinct ones; outer edge of tarsus bearing indistinct tubercles; inner edge of tarsus bearing a median fold ending in a row of small tubercles; inner metatarsal tubercle elevated, ovoid, six times the size of round outer metatarsal tubercle; plantar surface with several small, indistinct supernumerary tubercles; subarticular tubercles prominent, rounded; toes bearing broad lateral fringes; basal webbing between toes IV and V present; discs on toes smaller than those on fingers, expanded, elliptical; all toes having pads surrounded by circumferential grooves; relative lengths of toes: I &lt; II &lt; III &lt; V &lt; IV; Toe V longer than Toe III (disc on Toe III reaches distal edge of penultimate subarticular tubercle on Toe IV, disc on Toe V reaches the middle of distal subarticular tubercle on Toe IV; Fig. <xref ref-type="fig" rid="F7">7C</xref>). Color of holotype in life and preservative is shown in Figures <xref ref-type="fig" rid="F15">15A</xref>, <xref ref-type="fig" rid="F16">16A</xref>, respectively.</p></tp:treatment-sec><tp:treatment-sec sec-type="variation" id="SECID0ELDBM"><title>Variation.</title><p>This section is based in 60 individuals of the type series and photographs available from 15 individuals. Variation in life and preservative is shown in Figures <xref ref-type="fig" rid="F16">16</xref>, <xref ref-type="fig" rid="F17">17</xref>. In preservative, dorsal coloration varies from light to dark brown with or without shades of gray. Dorsum uniformly colored or bearing a pattern of parallel longitudinal stripes, irregular reticulations or pale blotches. Most individuals have scattered black spots on dorsum, especially on dorsolateral surfaces; three individuals (<named-content xmlns:xlink="http://www.w3.org/1999/xlink" content-type="dwc:institutional_code" xlink:type="simple">QCAZ</named-content> 57201, <named-content xmlns:xlink="http://www.w3.org/1999/xlink" content-type="dwc:institutional_code" xlink:type="simple">QCAZ</named-content> 26369, QCAZ30741) display scattered white spots. Black or brown canthal bars, supratympanic stripes, labial bars, and interorbital bars or stripes can be present in this species. Flanks have the same or slightly lighter hue than dorsum. Groins and posterior surfaces of thighs bear pale irregularly shaped small spots or flecks on a brown background; when flecking is very dense the background color resembles brown reticulations. One individual lacks these flecks and spots (QCAZ62778). Limbs bear or not transversal bars and black spots. Ventral coloration varies from cream to dirty cream. In life, dorsal coloration varies from light to dark brown with or without shades of cream, yellow or orange. When present, reticulations and longitudinal stripes are brighter colored than the rest of dorsum and bordered by thin black stripes. Dorsum usually bears black spots, rarely, white spots. When present, canthal and supratympanic bars or stripes are brown or black, interorbital bars or stripes are black, brown or yellow. Flanks are the same color as dorsum or lighter. Groins and posterior surfaces of thighs are brown, creamish brown, pinkish brown or purplish brown with irregular flecks or spots; when flecking is dense, the background color resembles thin reticulations (<named-content xmlns:xlink="http://www.w3.org/1999/xlink" content-type="dwc:institutional_code" xlink:type="simple">QCAZ</named-content> 62778 is the only individual that do not present these spots). Venter varies from cream to brownish cream. Iris is cream or light silver with wide black reticulations that can cover almost completely the iris; a faint red to reddish brown medial streak is present (Fig. <xref ref-type="fig" rid="F16">16D</xref>); sclera varies from cream to light blue.</p><fig id="F17" position="float" orientation="portrait"><object-id xmlns:xlink="http://www.w3.org/1999/xlink" content-type="doi" xlink:type="simple">10.3897/zookeys.868.26766.figure17</object-id><object-id xmlns:xlink="http://www.w3.org/1999/xlink" content-type="arpha" xlink:type="simple">f1fb0226-a445-5f4e-86f6-4785a8fd502a</object-id><label>Figure 17.</label><caption><p>Color variation in preserved individuals of <italic><tp:taxon-name><tp:taxon-name-part taxon-name-part-type="genus" reg="Pristimantis">Pristimantis</tp:taxon-name-part> <tp:taxon-name-part taxon-name-part-type="species" reg="gloria">gloria</tp:taxon-name-part></tp:taxon-name></italic> sp. nov. <bold>A</bold> Dorsal view of (from left to right): <named-content xmlns:xlink="http://www.w3.org/1999/xlink" content-type="dwc:institutional_code" xlink:type="simple">QCAZ</named-content> 31457 (female), <named-content xmlns:xlink="http://www.w3.org/1999/xlink" content-type="dwc:institutional_code" xlink:type="simple">QCAZ</named-content> 31455 (female), <named-content xmlns:xlink="http://www.w3.org/1999/xlink" content-type="dwc:institutional_code" xlink:type="simple">QCAZ</named-content> 16449 (female) <bold>B</bold> Dorsal view of: <named-content xmlns:xlink="http://www.w3.org/1999/xlink" content-type="dwc:institutional_code" xlink:type="simple">QCAZ</named-content> 16448 (juvenile female), <named-content xmlns:xlink="http://www.w3.org/1999/xlink" content-type="dwc:institutional_code" xlink:type="simple">QCAZ</named-content> 56463 (male), <named-content xmlns:xlink="http://www.w3.org/1999/xlink" content-type="dwc:institutional_code" xlink:type="simple">QCAZ</named-content> 16452 (male), <named-content xmlns:xlink="http://www.w3.org/1999/xlink" content-type="dwc:institutional_code" xlink:type="simple">QCAZ</named-content> 16447 (juvenile female), <named-content xmlns:xlink="http://www.w3.org/1999/xlink" content-type="dwc:institutional_code" xlink:type="simple">QCAZ</named-content> 31461 (juvenile female) <bold>C</bold> Ventral view of specimens in (<bold>A</bold>) <bold>D</bold> Ventral view of specimens in (<bold>B</bold>). See Suppl. material <xref ref-type="supplementary-material" rid="S2">2</xref> for locality data. All specimens are shown at the same scale.</p></caption><graphic xmlns:xlink="http://www.w3.org/1999/xlink" xlink:href="zookeys-868-001-g017.jpg" position="float" orientation="portrait" xlink:type="simple" id="oo_322409.jpg"><uri content-type="original_file" xlink:type="simple">https://binary.pensoft.net/fig/322409</uri></graphic></fig><p><italic>Coloration of holotype in preservative</italic>. Dorsum dark brown with abundant scattered black medium-sized spots, more concentrated on dorsolateral surfaces and a few scattered white spots; flanks slightly lighter than dorsum; black supratympanic stripes; dorsal surface of limbs with same background coloration as dorsum and scattered black spots; groins and concealed surfaces of thighs brown with cream flecks; ventral surface of body pale cream (Fig. <xref ref-type="fig" rid="F15">15A</xref>).</p><p><italic>Coloration of holotype in life</italic>. Based on studio photographs (Fig. <xref ref-type="fig" rid="F16">16A</xref>). Dorsal surfaces of body grayish brown with scattered black medium-sized spots, more abundant on dorsolateral surfaces; black supratympanic stripe; few scattered white spots on dorsum and dorsal surfaces of thighs; flanks lighter than dorsum with scattered black spots; groins and concealed surfaces of thighs reddish brown with cream flecks; venter and ventral surfaces of thighs pinkish cream with cream spots coinciding with areolate pattern; throat cream; ventral surfaces of shanks, tarsus, feet and hands pinkish cream; iris silver with wide black reticulations and a reddish brown medial streak.</p></tp:treatment-sec><tp:treatment-sec sec-type="distribution" id="SECID0EMHBM"><title>Distribution, natural history, and conservation status.</title><p><italic><tp:taxon-name><tp:taxon-name-part taxon-name-part-type="genus" reg="Pristimantis">Pristimantis</tp:taxon-name-part> <tp:taxon-name-part taxon-name-part-type="species" reg="gloria">gloria</tp:taxon-name-part></tp:taxon-name></italic> is known from Inter-Andean Shrub and Paramo regions in Azuay, Loja, and Morona Santiago Provinces, between 2460 and 3525 m a.s.l. (Fig. <xref ref-type="fig" rid="F1">1</xref>). Most individuals were found underneath rocks in paramos or pastures near the roadside, during day or night. Two couples in amplexus were found underneath rocks at night in April. A calling male was found in low vegetation at 19h00 on October 16, 2013.</p><p>We consider <italic><tp:taxon-name><tp:taxon-name-part taxon-name-part-type="genus" reg="Pristimantis">P.</tp:taxon-name-part> <tp:taxon-name-part taxon-name-part-type="species" reg="gloria">gloria</tp:taxon-name-part></tp:taxon-name></italic> as an Endangered species following B1ab(iii) + 2ab(iii) IUCN criteria because: (i) it is only known from five localities (sensu <xref ref-type="bibr" rid="B28">IUCN 2017</xref>) in non-protected areas, partly affected by human settlements, agriculture and cattle raising; (ii) its Extent of Occurrence is estimated to be less than 5000 km<sup>2</sup> (617 km<sup>2</sup>); and (iii) its Area of Occupancy &lt; 500 km<sup>2</sup> (44 km<sup>2</sup>).</p></tp:treatment-sec><tp:treatment-sec sec-type="etymology" id="SECID0E1IBM"><title>Etymology.</title><p>The specific epithet is a patronym for Gloria Lorena <tp:taxon-name><tp:taxon-name-part taxon-name-part-type="order">Rosales</tp:taxon-name-part></tp:taxon-name> Narváez and Gloria María Esmeralda Narváez, mother and grandmother of the leading author. This species is named after them in gratitude for all their love and support.</p></tp:treatment-sec><tp:treatment-sec sec-type="remarks" id="SECID0EFJBM"><title>Remarks.</title><p>Because of the previous lack of molecular data, this species has been mistakenly identified as <italic><tp:taxon-name><tp:taxon-name-part taxon-name-part-type="genus" reg="Pristimantis">P.</tp:taxon-name-part> <tp:taxon-name-part taxon-name-part-type="species" reg="riveti">riveti</tp:taxon-name-part></tp:taxon-name></italic> (e.g., collections at the <named-content xmlns:xlink="http://www.w3.org/1999/xlink" content-type="dwc:institutional_code" xlink:type="simple">QCAZ</named-content> museum). Here, we recognize it as a different species and assign it to the <italic><tp:taxon-name><tp:taxon-name-part taxon-name-part-type="genus" reg="Pristimantis">P.</tp:taxon-name-part> <tp:taxon-name-part taxon-name-part-type="species" reg="phoxocephalus">phoxocephalus</tp:taxon-name-part></tp:taxon-name></italic> species group. It has the lowest genetic divergence with its closest species, <italic><tp:taxon-name><tp:taxon-name-part taxon-name-part-type="genus" reg="Pristimantis">Pristimantis</tp:taxon-name-part></tp:taxon-name></italic> sp. CCS2; the average uncorrected <italic>p</italic> distance between them is 2%. The differences in morphology between them are so evident that we consider 2.0% as our reference value to delimit candidate species.</p></tp:treatment-sec><tp:treatment-sec><!--Section generated to contain objects referenced in tp:taxon-treatment.--><fig id="F7" position="float" orientation="portrait"><object-id xmlns:xlink="http://www.w3.org/1999/xlink" content-type="doi" xlink:type="simple">10.3897/zookeys.868.26766.figure7</object-id><object-id xmlns:xlink="http://www.w3.org/1999/xlink" content-type="arpha" xlink:type="simple">8193b9fa-fb4c-59db-8552-ff64ce510a6c</object-id><label>Figure 7.</label><caption><p>Palmar and plantar surfaces of <italic><tp:taxon-name><tp:taxon-name-part taxon-name-part-type="genus" reg="Pristimantis">Pristimantis</tp:taxon-name-part> <tp:taxon-name-part taxon-name-part-type="species" reg="atillo">atillo</tp:taxon-name-part></tp:taxon-name></italic> sp. nov., <italic><tp:taxon-name><tp:taxon-name-part taxon-name-part-type="genus" reg="Pristimantis">Pristimantis</tp:taxon-name-part> <tp:taxon-name-part taxon-name-part-type="species" reg="chomskyi">chomskyi</tp:taxon-name-part></tp:taxon-name></italic> sp. nov., <italic><tp:taxon-name><tp:taxon-name-part taxon-name-part-type="genus" reg="Pristimantis">Pristimantis</tp:taxon-name-part> <tp:taxon-name-part taxon-name-part-type="species" reg="gloria">gloria</tp:taxon-name-part></tp:taxon-name></italic> sp. nov., and <italic><tp:taxon-name><tp:taxon-name-part taxon-name-part-type="genus" reg="Pristimantis">Pristimantis</tp:taxon-name-part> <tp:taxon-name-part taxon-name-part-type="species" reg="jimenezi">jimenezi</tp:taxon-name-part></tp:taxon-name></italic> sp. nov. Photographs of left hand and foot of the holotypes <bold>A</bold><italic><tp:taxon-name><tp:taxon-name-part taxon-name-part-type="genus" reg="Pristimantis">Pristimantis</tp:taxon-name-part> <tp:taxon-name-part taxon-name-part-type="species" reg="atillo">atillo</tp:taxon-name-part></tp:taxon-name></italic> sp. nov.: <named-content xmlns:xlink="http://www.w3.org/1999/xlink" content-type="dwc:institutional_code" xlink:type="simple">QCAZ</named-content> 42500, male <bold>B</bold><italic><tp:taxon-name><tp:taxon-name-part taxon-name-part-type="genus" reg="Pristimantis">Pristimantis</tp:taxon-name-part> <tp:taxon-name-part taxon-name-part-type="species" reg="chomskyi">chomskyi</tp:taxon-name-part></tp:taxon-name></italic> sp. nov.: <named-content xmlns:xlink="http://www.w3.org/1999/xlink" content-type="dwc:institutional_code" xlink:type="simple">QCAZ</named-content> 47515, male <bold>C</bold><italic><tp:taxon-name><tp:taxon-name-part taxon-name-part-type="genus" reg="Pristimantis">Pristimantis</tp:taxon-name-part> <tp:taxon-name-part taxon-name-part-type="species" reg="gloria">gloria</tp:taxon-name-part></tp:taxon-name></italic> sp. nov.: <named-content xmlns:xlink="http://www.w3.org/1999/xlink" content-type="dwc:institutional_code" xlink:type="simple">QCAZ</named-content> 57201, female <bold>D</bold><italic><tp:taxon-name><tp:taxon-name-part taxon-name-part-type="genus" reg="Pristimantis">Pristimantis</tp:taxon-name-part> <tp:taxon-name-part taxon-name-part-type="species" reg="jimenezi">jimenezi</tp:taxon-name-part></tp:taxon-name></italic> sp. nov.: <named-content xmlns:xlink="http://www.w3.org/1999/xlink" content-type="dwc:institutional_code" xlink:type="simple">QCAZ</named-content> 45170, male. All specimens are shown at the same scale.</p></caption><graphic xmlns:xlink="http://www.w3.org/1999/xlink" xlink:href="zookeys-868-001-g007.jpg" position="float" orientation="portrait" xlink:type="simple" id="oo_322399.jpg"><uri content-type="original_file" xlink:type="simple">https://binary.pensoft.net/fig/322399</uri></graphic></fig><table-wrap id="T5" position="float" orientation="portrait"><label>Table 5.</label><caption><p>Descriptive statistics for morphometric variables of <italic><tp:taxon-name><tp:taxon-name-part taxon-name-part-type="genus" reg="Pristimantis">Pristimantis</tp:taxon-name-part></tp:taxon-name></italic>, subgenus <tp:taxon-name><tp:taxon-name-part taxon-name-part-type="genus" reg="Pristimantis"/><tp:taxon-name-part taxon-name-part-type="subgenus" reg="Huicundomantis">Huicundomantis</tp:taxon-name-part></tp:taxon-name>. Mean ± SD followed by the range of the measurements are given in each cell. ‘n’ is for the number of samples. Numbers in brackets after the species name refer to the bibliographic source of the data: (1) <xref ref-type="bibr" rid="B36">Lynch 1979</xref>, (2) <xref ref-type="bibr" rid="B6">Bustamante and Mendelson 2008</xref>, (3) <xref ref-type="bibr" rid="B62">Yánez-Muñoz et al. 2016</xref>, (4) <xref ref-type="bibr" rid="B17">Duellman and Pramuk 1999</xref>, (5) <xref ref-type="bibr" rid="B39">Lynch and Duellman 1995</xref>, (6) <xref ref-type="bibr" rid="B5">Brito et al. 2016</xref>; otherwise the source is this study. Abbreviations are: <abbrev xmlns:xlink="http://www.w3.org/1999/xlink" xlink:title="snout-vent length" id="ABBRID0ECUBK" xlink:type="simple">SVL</abbrev> = snout-vent length; <abbrev xmlns:xlink="http://www.w3.org/1999/xlink" xlink:title="head length" id="ABBRID0EGUBK" xlink:type="simple">HL</abbrev> = head length; <abbrev xmlns:xlink="http://www.w3.org/1999/xlink" xlink:title="head width" id="ABBRID0EKUBK" xlink:type="simple">HW</abbrev> = head width; <abbrev xmlns:xlink="http://www.w3.org/1999/xlink" xlink:title="tympanic diameter" id="ABBRID0EOUBK" xlink:type="simple">TD</abbrev> = tympanum diameter; <abbrev xmlns:xlink="http://www.w3.org/1999/xlink" xlink:title="eye diameter" id="ABBRID0ESUBK" xlink:type="simple">ED</abbrev> = eye diameter. All measurements are in mm.</p></caption><table id="TID0EYPGK" rules="all"><tbody><tr><th rowspan="1" colspan="6">Females</th></tr><tr><th rowspan="1" colspan="1">Clade</th><th rowspan="1" colspan="1">
                  <abbrev xmlns:xlink="http://www.w3.org/1999/xlink" xlink:title="snout-vent length" id="ABBRID0EGVBK" xlink:type="simple">SVL</abbrev>
                </th><th rowspan="1" colspan="1">
                  <abbrev xmlns:xlink="http://www.w3.org/1999/xlink" xlink:title="head length" id="ABBRID0EOVBK" xlink:type="simple">HL</abbrev>
                </th><th rowspan="1" colspan="1">
                  <abbrev xmlns:xlink="http://www.w3.org/1999/xlink" xlink:title="head width" id="ABBRID0EWVBK" xlink:type="simple">HW</abbrev>
                </th><th rowspan="1" colspan="1">
                  <abbrev xmlns:xlink="http://www.w3.org/1999/xlink" xlink:title="tympanic diameter" id="ABBRID0E5VBK" xlink:type="simple">TD</abbrev>
                </th><th rowspan="1" colspan="1">
                  <abbrev xmlns:xlink="http://www.w3.org/1999/xlink" xlink:title="eye diameter" id="ABBRID0EGWBK" xlink:type="simple">ED</abbrev>
                </th></tr><tr><td rowspan="1" colspan="1"><italic><tp:taxon-name><tp:taxon-name-part taxon-name-part-type="genus" reg="Pristimantis">P.</tp:taxon-name-part> <tp:taxon-name-part taxon-name-part-type="species" reg="atillo">atillo</tp:taxon-name-part></tp:taxon-name></italic> sp. nov. <italic>n</italic> = 5</td><td rowspan="1" colspan="1">31.3 ± 2.3; 29.4–35.3</td><td rowspan="1" colspan="1">11.0 ± 0.5; 10.3–11.7</td><td rowspan="1" colspan="1">11.5 ± 0.7; 10.9–12.7</td><td rowspan="1" colspan="1">1.7 ± 0.2; 1.5–1.8</td><td rowspan="1" colspan="1">3.2 ± 0.1; 3.1–3.3</td></tr><tr><td rowspan="1" colspan="1"><italic><tp:taxon-name><tp:taxon-name-part taxon-name-part-type="genus" reg="Pristimantis">P.</tp:taxon-name-part> <tp:taxon-name-part taxon-name-part-type="species" reg="atratus">atratus</tp:taxon-name-part></tp:taxon-name></italic> (1) <italic>n</italic> = 10</td><td rowspan="1" colspan="1">27.4 ± 2.1; 24.9–29.2</td><td rowspan="1" colspan="1">–</td><td rowspan="1" colspan="1">–</td><td rowspan="1" colspan="1">–</td><td rowspan="1" colspan="1">–</td></tr><tr><td rowspan="1" colspan="1"><italic><tp:taxon-name><tp:taxon-name-part taxon-name-part-type="genus" reg="Pristimantis">P.</tp:taxon-name-part> <tp:taxon-name-part taxon-name-part-type="species" reg="balionotus">balionotus</tp:taxon-name-part></tp:taxon-name></italic> (1) <italic>n</italic> = 7</td><td rowspan="1" colspan="1">28.1 ± 0.6; 27.1–29.1</td><td rowspan="1" colspan="1">–</td><td rowspan="1" colspan="1">–</td><td rowspan="1" colspan="1">–</td><td rowspan="1" colspan="1">–</td></tr><tr><td rowspan="1" colspan="1"><italic><tp:taxon-name><tp:taxon-name-part taxon-name-part-type="genus" reg="Pristimantis">P.</tp:taxon-name-part> <tp:taxon-name-part taxon-name-part-type="species" reg="cryptomelas">cryptomelas</tp:taxon-name-part></tp:taxon-name></italic> (1) <italic>n</italic> = 1</td><td rowspan="1" colspan="1">38.6</td><td rowspan="1" colspan="1">–</td><td rowspan="1" colspan="1">–</td><td rowspan="1" colspan="1">–</td><td rowspan="1" colspan="1">–</td></tr><tr><td rowspan="1" colspan="1"><italic><tp:taxon-name><tp:taxon-name-part taxon-name-part-type="genus" reg="Pristimantis">P.</tp:taxon-name-part> <tp:taxon-name-part taxon-name-part-type="species" reg="gagliardoi">gagliardoi</tp:taxon-name-part></tp:taxon-name></italic> (2) <italic>n</italic> = 5</td><td rowspan="1" colspan="1">30.6 ± 3.1; 26.8–33.6</td><td rowspan="1" colspan="1">10.7 ± 0.6; 9.8–11.4</td><td rowspan="1" colspan="1">12.2 ± 1.0; 10.7–13.3</td><td rowspan="1" colspan="1">1.3 ± 0.2; 1.0–1.5</td><td rowspan="1" colspan="1">3.8 ± 0.3; 3.5–4.1</td></tr><tr><td rowspan="1" colspan="1"><italic><tp:taxon-name><tp:taxon-name-part taxon-name-part-type="genus" reg="Pristimantis">P.</tp:taxon-name-part> <tp:taxon-name-part taxon-name-part-type="species" reg="gloria">gloria</tp:taxon-name-part></tp:taxon-name></italic> sp. nov. <italic>n</italic> = 15</td><td rowspan="1" colspan="1">30.1 ± 3.0; 26.7–35.8</td><td rowspan="1" colspan="1">11.0 ± 0.7; 10.1–12.4</td><td rowspan="1" colspan="1">11.3 ± 1.1; 9.8–13.5</td><td rowspan="1" colspan="1">1.6 ± 0.1; 1.4–1.8</td><td rowspan="1" colspan="1">3.2 ± 0.2; 2.8–3.6</td></tr><tr><td rowspan="1" colspan="1"><italic><tp:taxon-name><tp:taxon-name-part taxon-name-part-type="genus" reg="Pristimantis">P.</tp:taxon-name-part> <tp:taxon-name-part taxon-name-part-type="species" reg="hampatusami">hampatusami</tp:taxon-name-part></tp:taxon-name></italic> (3) <italic>n</italic> = 11</td><td rowspan="1" colspan="1">30.6 ± 2.1; 25.9–34.1</td><td rowspan="1" colspan="1">–</td><td rowspan="1" colspan="1">–</td><td rowspan="1" colspan="1">–</td><td rowspan="1" colspan="1">–</td></tr><tr><td rowspan="1" colspan="1"><italic><tp:taxon-name><tp:taxon-name-part taxon-name-part-type="genus" reg="Pristimantis">P.</tp:taxon-name-part> <tp:taxon-name-part taxon-name-part-type="species" reg="jimenezi">jimenezi</tp:taxon-name-part></tp:taxon-name></italic> sp. nov. <italic>n</italic> = 9</td><td rowspan="1" colspan="1">35.0 ± 2.1; 31.1–37.4</td><td rowspan="1" colspan="1">12.0 ± 0.5; 11.0–12.6</td><td rowspan="1" colspan="1">13.1 ± 0.6; 13.0–13.9</td><td rowspan="1" colspan="1">1.9 ± 0.1; 1.7–2.1</td><td rowspan="1" colspan="1">3.7 ± 0.2; 3.5–4.0</td></tr><tr><td rowspan="1" colspan="1"><italic><tp:taxon-name><tp:taxon-name-part taxon-name-part-type="genus" reg="Pristimantis">P.</tp:taxon-name-part> <tp:taxon-name-part taxon-name-part-type="species" reg="lutzae">lutzae</tp:taxon-name-part></tp:taxon-name></italic> sp. nov. <italic>n</italic> = 15</td><td rowspan="1" colspan="1">31.4 ± 1.3; 29.7–33.9</td><td rowspan="1" colspan="1">11.3 ± 0.4; 10.7–12.1</td><td rowspan="1" colspan="1">12.2 ± 0.5; 11.4–12.9</td><td rowspan="1" colspan="1">1.7 ± 0.1; 1.5–1.8</td><td rowspan="1" colspan="1">3.4 ± 0.2; 3.1–3.8</td></tr><tr><td rowspan="1" colspan="1"><italic><tp:taxon-name><tp:taxon-name-part taxon-name-part-type="genus" reg="Pristimantis">P.</tp:taxon-name-part> <tp:taxon-name-part taxon-name-part-type="species" reg="multicolor">multicolor</tp:taxon-name-part></tp:taxon-name></italic> sp. nov. <italic>n</italic> = 10</td><td rowspan="1" colspan="1">35.3 ± 3.5; 29.4–40.5</td><td rowspan="1" colspan="1">13.4 ± 1.1; 11.6–15.1</td><td rowspan="1" colspan="1">14.4 ± 1.3; 11.9–16.1</td><td rowspan="1" colspan="1">2.2 ± 0.2; 1.8–2.5</td><td rowspan="1" colspan="1">4.0 ± 0.3; 3.6–4.4</td></tr><tr><td rowspan="1" colspan="1"><italic><tp:taxon-name><tp:taxon-name-part taxon-name-part-type="genus" reg="Pristimantis">P.</tp:taxon-name-part> <tp:taxon-name-part taxon-name-part-type="species" reg="muscosus">muscosus</tp:taxon-name-part></tp:taxon-name></italic> (4) <italic>n</italic> = 4</td><td rowspan="1" colspan="1">37.8; 29.6–46.1</td><td rowspan="1" colspan="1">–</td><td rowspan="1" colspan="1">–</td><td rowspan="1" colspan="1">–</td><td rowspan="1" colspan="1">–</td></tr><tr><td rowspan="1" colspan="1"><italic><tp:taxon-name><tp:taxon-name-part taxon-name-part-type="genus" reg="Pristimantis">P.</tp:taxon-name-part> <tp:taxon-name-part taxon-name-part-type="species" reg="nangaritza">nangaritza</tp:taxon-name-part></tp:taxon-name></italic> sp. nov. <italic>n</italic> = 4</td><td rowspan="1" colspan="1">29.1 ± 2.7; 25.9–32.4</td><td rowspan="1" colspan="1">11.5 ± 0.8; 10.6–12.2</td><td rowspan="1" colspan="1">11.2 ± 1.0; 10.1–12.1</td><td rowspan="1" colspan="1">1.5 ± 0.1; 1.4–1.7</td><td rowspan="1" colspan="1">3.7 ± 0.3; 3.4–4.0</td></tr><tr><td rowspan="1" colspan="1"><italic><tp:taxon-name><tp:taxon-name-part taxon-name-part-type="genus" reg="Pristimantis">P.</tp:taxon-name-part> <tp:taxon-name-part taxon-name-part-type="species" reg="percultus">percultus</tp:taxon-name-part></tp:taxon-name></italic> (1) <italic>n</italic> = 1</td><td rowspan="1" colspan="1">38.2</td><td rowspan="1" colspan="1">–</td><td rowspan="1" colspan="1">–</td><td rowspan="1" colspan="1">–</td><td rowspan="1" colspan="1">–</td></tr><tr><td rowspan="1" colspan="1"><italic><tp:taxon-name><tp:taxon-name-part taxon-name-part-type="genus" reg="Pristimantis">P.</tp:taxon-name-part> <tp:taxon-name-part taxon-name-part-type="species" reg="phillipi">phillipi</tp:taxon-name-part></tp:taxon-name></italic> (5) <italic>n</italic> = 6</td><td rowspan="1" colspan="1">31.2 ± 1.1; 26.5–33.7</td><td rowspan="1" colspan="1">–</td><td rowspan="1" colspan="1">–</td><td rowspan="1" colspan="1">–</td><td rowspan="1" colspan="1">–</td></tr><tr><td rowspan="1" colspan="1"><italic><tp:taxon-name><tp:taxon-name-part taxon-name-part-type="genus" reg="Pristimantis">P.</tp:taxon-name-part> <tp:taxon-name-part taxon-name-part-type="species" reg="phoxocephalus">phoxocephalus</tp:taxon-name-part></tp:taxon-name></italic><italic>n</italic> = 5</td><td rowspan="1" colspan="1">36.9 ± 2.2; 34.2–39.9</td><td rowspan="1" colspan="1">12.9 ± 0.9; 11.5–13.8</td><td rowspan="1" colspan="1">13.1 ± 1.2; 11.3–14.2</td><td rowspan="1" colspan="1">1.9 ± 0.1; 1.8–2.1</td><td rowspan="1" colspan="1">3.8 ± 0.3; 3.5–4.1</td></tr><tr><td rowspan="1" colspan="1"><italic><tp:taxon-name><tp:taxon-name-part taxon-name-part-type="genus" reg="Pristimantis">Pristimantis</tp:taxon-name-part></tp:taxon-name></italic> CCS1 <italic>n</italic> = 1</td><td rowspan="1" colspan="1">37.0</td><td rowspan="1" colspan="1">12.5</td><td rowspan="1" colspan="1">13.8</td><td rowspan="1" colspan="1">2.0</td><td rowspan="1" colspan="1">3.5</td></tr><tr><td rowspan="1" colspan="1"><italic><tp:taxon-name><tp:taxon-name-part taxon-name-part-type="genus" reg="Pristimantis">Pristimantis</tp:taxon-name-part></tp:taxon-name></italic> CCS2 <italic>n</italic> = 1</td><td rowspan="1" colspan="1">38.3</td><td rowspan="1" colspan="1">13</td><td rowspan="1" colspan="1">14.4</td><td rowspan="1" colspan="1">1.7</td><td rowspan="1" colspan="1">3.5</td></tr><tr><td rowspan="1" colspan="1"><italic><tp:taxon-name><tp:taxon-name-part taxon-name-part-type="genus" reg="Pristimantis">Pristimantis</tp:taxon-name-part></tp:taxon-name></italic> UCS1 <italic>n</italic> = 1</td><td rowspan="1" colspan="1">31.2</td><td rowspan="1" colspan="1">12.4</td><td rowspan="1" colspan="1">12.4</td><td rowspan="1" colspan="1">1.7</td><td rowspan="1" colspan="1">3.8</td></tr><tr><td rowspan="1" colspan="1"><italic><tp:taxon-name><tp:taxon-name-part taxon-name-part-type="genus" reg="Pristimantis">P.</tp:taxon-name-part> <tp:taxon-name-part taxon-name-part-type="species" reg="spinosus">spinosus</tp:taxon-name-part></tp:taxon-name></italic> (1) <italic>n</italic> = 29</td><td rowspan="1" colspan="1">31.8 ± 1.62; 28.3–34.5</td><td rowspan="1" colspan="1">–</td><td rowspan="1" colspan="1">–</td><td rowspan="1" colspan="1">–</td><td rowspan="1" colspan="1">–</td></tr><tr><td rowspan="1" colspan="1"><italic><tp:taxon-name><tp:taxon-name-part taxon-name-part-type="genus" reg="Pristimantis">P.</tp:taxon-name-part> <tp:taxon-name-part taxon-name-part-type="species" reg="tinguichaca">tinguichaca</tp:taxon-name-part></tp:taxon-name></italic> (6) <italic>n</italic> = 9</td><td rowspan="1" colspan="1">29.7 ± 1.5; 28.1–31.7</td><td rowspan="1" colspan="1">10.6 ± 0.4; 10.1–11.0</td><td rowspan="1" colspan="1">11.0 ± 0.5; 10.1–11.5</td><td rowspan="1" colspan="1">1.4 ± 0.1; 1.3–1.7</td><td rowspan="1" colspan="1">3.3 ± 0.3; 2.8–3.7</td></tr><tr><td rowspan="1" colspan="1"><italic><tp:taxon-name><tp:taxon-name-part taxon-name-part-type="genus" reg="Pristimantis">P.</tp:taxon-name-part> <tp:taxon-name-part taxon-name-part-type="species" reg="torresi">torresi</tp:taxon-name-part></tp:taxon-name></italic> sp. nov. <italic>n</italic> = 5</td><td rowspan="1" colspan="1">34.7 ± 3.7; 30.1–39.5</td><td rowspan="1" colspan="1">12.2 ± 1.3 10.4–13.8</td><td rowspan="1" colspan="1">13.1 ± 1.2 11.5–14.6</td><td rowspan="1" colspan="1">1.9 ± 0.2 1.8–2.2</td><td rowspan="1" colspan="1">3.6 ± 0.3 3.3–3.9</td></tr><tr><td rowspan="1" colspan="1"><italic><tp:taxon-name><tp:taxon-name-part taxon-name-part-type="genus" reg="Pristimantis">P.</tp:taxon-name-part> <tp:taxon-name-part taxon-name-part-type="species" reg="totoroi">totoroi</tp:taxon-name-part></tp:taxon-name></italic> sp. nov. <italic>n</italic> = 7</td><td rowspan="1" colspan="1">33.0 ± 0.9; 31.9–34.3</td><td rowspan="1" colspan="1">12.1 ± 0.4; 11.5–12.6</td><td rowspan="1" colspan="1">12.3 ± 0.3; 11.8–12.6</td><td rowspan="1" colspan="1">1.6 ± 0.1; 1.6–1.8</td><td rowspan="1" colspan="1">3.3 ± 0.2; 3.1–3.6</td></tr><tr><td rowspan="1" colspan="1"><italic><tp:taxon-name><tp:taxon-name-part taxon-name-part-type="genus" reg="Pristimantis">P.</tp:taxon-name-part> <tp:taxon-name-part taxon-name-part-type="species" reg="verrucolatus">verrucolatus</tp:taxon-name-part></tp:taxon-name></italic> sp. nov. <italic>n</italic> = 2</td><td rowspan="1" colspan="1">43.6 ± 4.5; 40.4–46.8</td><td rowspan="1" colspan="1">15.0 ± 1.1; 14.2–15.8</td><td rowspan="1" colspan="1">16.6 ± 1.7; 15.3–17.8</td><td rowspan="1" colspan="1">2.2 ± 0.1; 2.1–2.3</td><td rowspan="1" colspan="1">4.2 ± 0.0; 4.2–4.3</td></tr><tr><td rowspan="1" colspan="1"><italic><tp:taxon-name><tp:taxon-name-part taxon-name-part-type="genus" reg="Pristimantis">P.</tp:taxon-name-part> <tp:taxon-name-part taxon-name-part-type="species" reg="versicolor">versicolor</tp:taxon-name-part></tp:taxon-name></italic><italic>n</italic> = 4</td><td rowspan="1" colspan="1">27.8 ± 3.5; 24.9–32.4</td><td rowspan="1" colspan="1">10.7 ± 1.6; 9.0–12.4</td><td rowspan="1" colspan="1">10.5 ± 1.0; 9.5–11.4</td><td rowspan="1" colspan="1">1.7 ± 0.3; 1.4–2.1</td><td rowspan="1" colspan="1">3.2 ± 0.4; 2.9–3.7</td></tr><tr><td rowspan="1" colspan="6">
                  <bold>Males</bold>
                </td></tr><tr><td rowspan="1" colspan="1"><italic><tp:taxon-name><tp:taxon-name-part taxon-name-part-type="genus" reg="Pristimantis">P.</tp:taxon-name-part> <tp:taxon-name-part taxon-name-part-type="species" reg="atillo">atillo</tp:taxon-name-part></tp:taxon-name></italic> sp. nov. <italic>n</italic> = 29</td><td rowspan="1" colspan="1">24.7 ± 2.5; 17.7–28.1</td><td rowspan="1" colspan="1">8.7 ± 0.7; 6.4–9.7</td><td rowspan="1" colspan="1">8.8 ± 0.9; 5.9–10.0</td><td rowspan="1" colspan="1">1.2 ± 0.1; 0.8–1.4</td><td rowspan="1" colspan="1">2.7 ± 0.3; 2.0–3.0</td></tr><tr><td rowspan="1" colspan="1"><italic><tp:taxon-name><tp:taxon-name-part taxon-name-part-type="genus" reg="Pristimantis">P.</tp:taxon-name-part> <tp:taxon-name-part taxon-name-part-type="species" reg="atratus">atratus</tp:taxon-name-part></tp:taxon-name></italic> (1) <italic>n</italic> = 19</td><td rowspan="1" colspan="1">21.7 ± 3.71; 17.4–24.0</td><td rowspan="1" colspan="1">–</td><td rowspan="1" colspan="1">–</td><td rowspan="1" colspan="1">–</td><td rowspan="1" colspan="1">–</td></tr><tr><td rowspan="1" colspan="1"><italic><tp:taxon-name><tp:taxon-name-part taxon-name-part-type="genus" reg="Pristimantis">P.</tp:taxon-name-part> <tp:taxon-name-part taxon-name-part-type="species" reg="balionotus">balionotus</tp:taxon-name-part></tp:taxon-name></italic> (1) <italic>n</italic> = 2</td><td rowspan="1" colspan="1">20.0 ± 0.2; 21.8–22.2</td><td rowspan="1" colspan="1">–</td><td rowspan="1" colspan="1">–</td><td rowspan="1" colspan="1">–</td><td rowspan="1" colspan="1">–</td></tr><tr><td rowspan="1" colspan="1"><italic><tp:taxon-name><tp:taxon-name-part taxon-name-part-type="genus" reg="Pristimantis">P.</tp:taxon-name-part> <tp:taxon-name-part taxon-name-part-type="species" reg="chomskyi">chomskyi</tp:taxon-name-part></tp:taxon-name></italic> sp. nov. <italic>n</italic> = 3</td><td rowspan="1" colspan="1">28.0 ± 4.2; 24.0–32.4</td><td rowspan="1" colspan="1">9.7 ± 1.2; 8.8–11.1</td><td rowspan="1" colspan="1">10.6 ± 1.6; 9.4–12.4</td><td rowspan="1" colspan="1">1.3 ± 0.2; 1.1–1.5</td><td rowspan="1" colspan="1">3.3 ± 0.4; 2.9–3.6</td></tr><tr><td rowspan="1" colspan="1"><italic><tp:taxon-name><tp:taxon-name-part taxon-name-part-type="genus" reg="Pristimantis">P.</tp:taxon-name-part> <tp:taxon-name-part taxon-name-part-type="species" reg="cryptomelas">cryptomelas</tp:taxon-name-part></tp:taxon-name></italic> (1) <italic>n</italic> = 4</td><td rowspan="1" colspan="1">29.2; 28.2–30.3</td><td rowspan="1" colspan="1">–</td><td rowspan="1" colspan="1">–</td><td rowspan="1" colspan="1">–</td><td rowspan="1" colspan="1">–</td></tr><tr><td rowspan="1" colspan="1"><italic><tp:taxon-name><tp:taxon-name-part taxon-name-part-type="genus" reg="Pristimantis">P.</tp:taxon-name-part> <tp:taxon-name-part taxon-name-part-type="species" reg="gagliardoi">gagliardoi</tp:taxon-name-part></tp:taxon-name></italic> (2) <italic>n</italic> = 5</td><td rowspan="1" colspan="1">22.2 ± 2.0; 19.1–24.3</td><td rowspan="1" colspan="1">7.9 ± 0.9; 6.8–9.1</td><td rowspan="1" colspan="1">9.0 ± 0.9; 7.7–10.2</td><td rowspan="1" colspan="1">0.8 ± 0.0; 0.7–0.8</td><td rowspan="1" colspan="1">2.8 ± 0.2; 2.4–3.0</td></tr><tr><td rowspan="1" colspan="1"><italic><tp:taxon-name><tp:taxon-name-part taxon-name-part-type="genus" reg="Pristimantis">P.</tp:taxon-name-part> <tp:taxon-name-part taxon-name-part-type="species" reg="gloria">gloria</tp:taxon-name-part></tp:taxon-name></italic> sp. nov. <italic>n</italic> = 24</td><td rowspan="1" colspan="1">21.7 ± 2.3; 16.8–24.7</td><td rowspan="1" colspan="1">8.6 ± 0.7; 6.7–9.4</td><td rowspan="1" colspan="1">8.4 ± 0.8; 6.5–9.5</td><td rowspan="1" colspan="1">1.2 ± 0.1; 0.9–1.4</td><td rowspan="1" colspan="1">2.6 ± 0.2; 2.1–2.9</td></tr><tr><td rowspan="1" colspan="1"><italic><tp:taxon-name><tp:taxon-name-part taxon-name-part-type="genus" reg="Pristimantis">P.</tp:taxon-name-part> <tp:taxon-name-part taxon-name-part-type="species" reg="hampatusami">hampatusami</tp:taxon-name-part></tp:taxon-name></italic> (3) <italic>n</italic> = 28</td><td rowspan="1" colspan="1">21.0 ± 1.8; 17.0–24.9</td><td rowspan="1" colspan="1">–</td><td rowspan="1" colspan="1">–</td><td rowspan="1" colspan="1">–</td><td rowspan="1" colspan="1">–</td></tr><tr><td rowspan="1" colspan="1"><italic><tp:taxon-name><tp:taxon-name-part taxon-name-part-type="genus" reg="Pristimantis">P.</tp:taxon-name-part> <tp:taxon-name-part taxon-name-part-type="species" reg="jimenezi">jimenezi</tp:taxon-name-part></tp:taxon-name></italic> sp. nov. <italic>n</italic> = 12</td><td rowspan="1" colspan="1">25.5 ± 1.6; 21.8–27.1</td><td rowspan="1" colspan="1">8.9 ± 0.6; 7.8–9.6</td><td rowspan="1" colspan="1">9.1 ± 0.6; 7.8–9.7</td><td rowspan="1" colspan="1">1.4 ± 0.1; 1.3–1.5</td><td rowspan="1" colspan="1">3.06 ± 0.24; 2.56–3.37</td></tr><tr><td rowspan="1" colspan="1"><italic><tp:taxon-name><tp:taxon-name-part taxon-name-part-type="genus" reg="Pristimantis">P.</tp:taxon-name-part> <tp:taxon-name-part taxon-name-part-type="species" reg="lutzae">lutzae</tp:taxon-name-part></tp:taxon-name></italic> sp. nov. <italic>n</italic> = 14</td><td rowspan="1" colspan="1">24.6 ± 1.7; 21.4–27.0</td><td rowspan="1" colspan="1">8.7 ± 0.5; 7.9–9.4</td><td rowspan="1" colspan="1">9.3 ± 0.7; 8.2–10.4</td><td rowspan="1" colspan="1">1.3 ± 0.1; 1.1–1.4</td><td rowspan="1" colspan="1">2.77 ± 0.19 2.53–3.26</td></tr><tr><td rowspan="1" colspan="1"><italic><tp:taxon-name><tp:taxon-name-part taxon-name-part-type="genus" reg="Pristimantis">P.</tp:taxon-name-part> <tp:taxon-name-part taxon-name-part-type="species" reg="multicolor">multicolor</tp:taxon-name-part></tp:taxon-name></italic> sp. nov. <italic>n</italic> = 12</td><td rowspan="1" colspan="1">26.2 ± 3.5; 19.7–29.7</td><td rowspan="1" colspan="1">9.6 ± 1.0; 8.0–11.0</td><td rowspan="1" colspan="1">10.1 ± 1.2; 8.0–11.5</td><td rowspan="1" colspan="1">1.5 ± 1.2; 1.1–1.8</td><td rowspan="1" colspan="1">3.18 ± 0.49; 2.45–3.82</td></tr><tr><td rowspan="1" colspan="1"><italic><tp:taxon-name><tp:taxon-name-part taxon-name-part-type="genus" reg="Pristimantis">P.</tp:taxon-name-part> <tp:taxon-name-part taxon-name-part-type="species" reg="nangaritza">nangaritza</tp:taxon-name-part></tp:taxon-name></italic> sp. nov. <italic>n</italic> = 13</td><td rowspan="1" colspan="1">18.8 ± 1.1; 17.4–20.8</td><td rowspan="1" colspan="1">7.6 ± 0.6; 7.1–8.8</td><td rowspan="1" colspan="1">7.2 ± 0.5; 6.6–8.3</td><td rowspan="1" colspan="1">1.0 ± 0.1; 0.8–1.2</td><td rowspan="1" colspan="1">2.69 ± 0.17 2.49–3.08</td></tr><tr><td rowspan="1" colspan="1"><italic><tp:taxon-name><tp:taxon-name-part taxon-name-part-type="genus" reg="Pristimantis">P.</tp:taxon-name-part> <tp:taxon-name-part taxon-name-part-type="species" reg="percultus">percultus</tp:taxon-name-part></tp:taxon-name></italic> (1) <italic>n</italic> = 1</td><td rowspan="1" colspan="1">29.8</td><td rowspan="1" colspan="1">–</td><td rowspan="1" colspan="1">–</td><td rowspan="1" colspan="1">–</td><td rowspan="1" colspan="1">–</td></tr><tr><td rowspan="1" colspan="1"><italic><tp:taxon-name><tp:taxon-name-part taxon-name-part-type="genus" reg="Pristimantis">P.</tp:taxon-name-part> <tp:taxon-name-part taxon-name-part-type="species" reg="phillipi">phillipi</tp:taxon-name-part></tp:taxon-name></italic> (5) <italic>n</italic> = 10</td><td rowspan="1" colspan="1">23.0 ± 0.4; 21.1–25.1</td><td rowspan="1" colspan="1">–</td><td rowspan="1" colspan="1">–</td><td rowspan="1" colspan="1">–</td><td rowspan="1" colspan="1">–</td></tr><tr><td rowspan="1" colspan="1"><italic><tp:taxon-name><tp:taxon-name-part taxon-name-part-type="genus" reg="Pristimantis">P.</tp:taxon-name-part> <tp:taxon-name-part taxon-name-part-type="species" reg="phoxocephalus">phoxocephalus</tp:taxon-name-part></tp:taxon-name></italic><italic>n</italic> = 3</td><td rowspan="1" colspan="1">24.7 ± 3.2; 20.8–27.9</td><td rowspan="1" colspan="1">9.0 ± 1.36; 7.4–10.6</td><td rowspan="1" colspan="1">8.7 ± 1.5; 7.0–10.4</td><td rowspan="1" colspan="1">1.2 ± 0.2; 1.0–1.3</td><td rowspan="1" colspan="1">2.66 ± 0.25 2.36–2.90</td></tr><tr><td rowspan="1" colspan="1"><italic><tp:taxon-name><tp:taxon-name-part taxon-name-part-type="genus" reg="Pristimantis">Pristimantis</tp:taxon-name-part></tp:taxon-name></italic> UCS2 <italic>n</italic> = 2</td><td rowspan="1" colspan="1">20.5 ± 1.7; 19.3–21.7</td><td rowspan="1" colspan="1">7.6 ± 0.7; 7.1–8.1</td><td rowspan="1" colspan="1">7.3 ± 0.4; 7.0–7.6</td><td rowspan="1" colspan="1">1.0 ± 0.1; 0.9–1.0</td><td rowspan="1" colspan="1">2.43 ± 0.23 2.29–2.62</td></tr><tr><td rowspan="1" colspan="1"><italic><tp:taxon-name><tp:taxon-name-part taxon-name-part-type="genus" reg="Pristimantis">P.</tp:taxon-name-part> <tp:taxon-name-part taxon-name-part-type="species" reg="spinosus">spinosus</tp:taxon-name-part></tp:taxon-name></italic> (1) <italic>n</italic> = 34</td><td rowspan="1" colspan="1">20.1 ± 1.8; 16.1–25.0</td><td rowspan="1" colspan="1">–</td><td rowspan="1" colspan="1">–</td><td rowspan="1" colspan="1">–</td><td rowspan="1" colspan="1">–</td></tr><tr><td rowspan="1" colspan="1"><italic><tp:taxon-name><tp:taxon-name-part taxon-name-part-type="genus" reg="Pristimantis">P.</tp:taxon-name-part> <tp:taxon-name-part taxon-name-part-type="species" reg="teslai">teslai</tp:taxon-name-part></tp:taxon-name></italic> sp. nov. <italic>n</italic> = 4</td><td rowspan="1" colspan="1">25.2 ± 1.8; 23.4–27.3</td><td rowspan="1" colspan="1">8.9 ± 0.4; 8.4–9.2</td><td rowspan="1" colspan="1">9.0 ± 0.6; 8.2–9.5</td><td rowspan="1" colspan="1">1.3 ± 0.1; 1.2–1.5</td><td rowspan="1" colspan="1">2.89 ± 0.14 2.76–3.07</td></tr><tr><td rowspan="1" colspan="1"><italic><tp:taxon-name><tp:taxon-name-part taxon-name-part-type="genus" reg="Pristimantis">P.</tp:taxon-name-part> <tp:taxon-name-part taxon-name-part-type="species" reg="tinguichaca">tinguichaca</tp:taxon-name-part></tp:taxon-name></italic> (6) <italic>n</italic> = 11</td><td rowspan="1" colspan="1">23.4 ± 1.1; 21.2–24.7</td><td rowspan="1" colspan="1">8.7 ± 0.3; 8.2–9.2</td><td rowspan="1" colspan="1">8.6 ± 0.5; 7.9–9.4</td><td rowspan="1" colspan="1">1.3 ± 0.2; 1.1–1.6</td><td rowspan="1" colspan="1">2.8 ± 0.4 2.3–3.3</td></tr><tr><td rowspan="1" colspan="1"><italic><tp:taxon-name><tp:taxon-name-part taxon-name-part-type="genus" reg="Pristimantis">P.</tp:taxon-name-part> <tp:taxon-name-part taxon-name-part-type="species" reg="torresi">torresi</tp:taxon-name-part></tp:taxon-name></italic> sp. nov. <italic>n</italic> = 18</td><td rowspan="1" colspan="1">25.9 ± 2.1; 23.3–30.0</td><td rowspan="1" colspan="1">9.2 ± 0.6; 8.4–10.5</td><td rowspan="1" colspan="1">9.3 ± 0.7; 8.4–10.5</td><td rowspan="1" colspan="1">1.3 ± 0.1; 1.2–1.6</td><td rowspan="1" colspan="1">2.98 ± 0.23 2.64–3.47</td></tr><tr><td rowspan="1" colspan="1"><italic><tp:taxon-name><tp:taxon-name-part taxon-name-part-type="genus" reg="Pristimantis">P.</tp:taxon-name-part> <tp:taxon-name-part taxon-name-part-type="species" reg="totoroi">totoroi</tp:taxon-name-part></tp:taxon-name></italic> sp. nov. <italic>n</italic> = 21</td><td rowspan="1" colspan="1">26.8 ± 2.0; 23.2–29.4</td><td rowspan="1" colspan="1">9.6 ± 0.6; 8.5–10.5</td><td rowspan="1" colspan="1">9.5 ± 0.6; 8.4–10.3</td><td rowspan="1" colspan="1">1.3 ± 0.1; 1.1–1.4</td><td rowspan="1" colspan="1">2.79 ± 0.25 2.27–3.25</td></tr><tr><td rowspan="1" colspan="1"><italic><tp:taxon-name><tp:taxon-name-part taxon-name-part-type="genus" reg="Pristimantis">P.</tp:taxon-name-part> <tp:taxon-name-part taxon-name-part-type="species" reg="verrucolatus">verrucolatus</tp:taxon-name-part></tp:taxon-name></italic> sp. nov. <italic>n</italic> = 15</td><td rowspan="1" colspan="1">29.4 ± 2.7; 25.1–34.5</td><td rowspan="1" colspan="1">9.7 ± 0.7; 8.5–10.7</td><td rowspan="1" colspan="1">10.5 ± 1.0; 8.5–12.1</td><td rowspan="1" colspan="1">1.5 ± 0.1; 1.3–1.8</td><td rowspan="1" colspan="1">3.21 ± 0.24 2.79–3.64</td></tr><tr><td rowspan="1" colspan="1"><italic><tp:taxon-name><tp:taxon-name-part taxon-name-part-type="genus" reg="Pristimantis">P.</tp:taxon-name-part> <tp:taxon-name-part taxon-name-part-type="species" reg="versicolor">versicolor</tp:taxon-name-part></tp:taxon-name></italic><italic>n</italic> = 12</td><td rowspan="1" colspan="1">20.5 ± 1.6; 18.1–23.3</td><td rowspan="1" colspan="1">8.2 ± 0.5; 7.3–8.9</td><td rowspan="1" colspan="1">7.6 ± 0.6; 6.7–8.6</td><td rowspan="1" colspan="1">1.3 ± 0.2; 1.0–1.6</td><td rowspan="1" colspan="1">2.84 ± 0.32 2.32–3.36</td></tr></tbody></table></table-wrap><fig id="F3" position="float" orientation="portrait"><object-id xmlns:xlink="http://www.w3.org/1999/xlink" content-type="doi" xlink:type="simple">10.3897/zookeys.868.26766.figure3</object-id><object-id xmlns:xlink="http://www.w3.org/1999/xlink" content-type="arpha" xlink:type="simple">d26edbc5-acfb-5bd0-afec-e670e6536748</object-id><label>Figure 3.</label><caption><p>Phylogenetic relationships of <italic><tp:taxon-name><tp:taxon-name-part taxon-name-part-type="genus" reg="Pristimantis">Pristimantis</tp:taxon-name-part></tp:taxon-name></italic>, sugenus <italic><tp:taxon-name><tp:taxon-name-part taxon-name-part-type="genus" reg="Huicundomantis">Huicundomantis</tp:taxon-name-part></tp:taxon-name></italic>. Maximum likelihood tree for genes 16S, ND1 and RAG1. Bootstrap values (%) followed by Bayesian posterior probabilities are shown under the corresponding branches. Asterisks indicate support values of 100 (bootstrap) or 1 (posterior probabilities); missing values indicate values below 50 (bootstrap) or 0.5 (posterior probability). The collection number, identification, province and locality of the samples are shown next to each terminal; all samples are from Ecuador. Outgroup is not shown. Abbreviations: <abbrev xmlns:xlink="http://www.w3.org/1999/xlink" xlink:title="confirmed candidate species" id="ABBRID0EKYBI" xlink:type="simple">CCS</abbrev> = confirmed candidate species, NP = national park, PF = protected forest, <abbrev xmlns:xlink="http://www.w3.org/1999/xlink" xlink:title="unconfirmed candidate species" id="ABBRID0EOYBI" xlink:type="simple">UCS</abbrev> = unconfirmed candidate species.</p></caption><graphic xmlns:xlink="http://www.w3.org/1999/xlink" xlink:href="zookeys-868-001-g003.jpg" position="float" orientation="portrait" xlink:type="simple" id="oo_322395.jpg"><uri content-type="original_file" xlink:type="simple">https://binary.pensoft.net/fig/322395</uri></graphic></fig><table-wrap id="T2" position="float" orientation="portrait"><label>Table 2.</label><caption><p>Genetic divergence (Gene 16S) between species of the <italic><tp:taxon-name><tp:taxon-name-part taxon-name-part-type="genus" reg="Pristimantis">Pristimantis</tp:taxon-name-part> <tp:taxon-name-part taxon-name-part-type="species" reg="phoxocephalus">phoxocephalus</tp:taxon-name-part></tp:taxon-name></italic> species group. Mean uncorrected <italic>p</italic> distances (%) between groups are shown under the diagonal, standard error estimates above the diagonal. Mean uncorrected <italic>p</italic> distance within each clade and its standard error are shown on the diagonal. Number of samples is given in brackets after the name of each clade. Standard error estimates were obtained by a bootstrap procedure in MEGA 7.0.</p></caption><table id="TID0E5YCK" rules="all"><tbody><tr><th rowspan="1" colspan="1"/><th rowspan="1" colspan="1"/><th rowspan="1" colspan="1">1</th><th rowspan="1" colspan="1">2</th><th rowspan="1" colspan="1">3</th><th rowspan="1" colspan="1">4</th><th rowspan="1" colspan="1">5</th><th rowspan="1" colspan="1">6</th><th rowspan="1" colspan="1">7</th><th rowspan="1" colspan="1">8</th><th rowspan="1" colspan="1">9</th><th rowspan="1" colspan="1">10</th><th rowspan="1" colspan="1">11</th><th rowspan="1" colspan="1">12</th><th rowspan="1" colspan="1">13</th><th rowspan="1" colspan="1">14</th><th rowspan="1" colspan="1">15</th><th rowspan="1" colspan="1">16</th><th rowspan="1" colspan="1">17</th><th rowspan="1" colspan="1">18</th><th rowspan="1" colspan="1">19</th><th rowspan="1" colspan="1">20</th></tr><tr><td rowspan="1" colspan="1">
                  <bold>1</bold>
                </td><td rowspan="1" colspan="1"><italic><tp:taxon-name><tp:taxon-name-part taxon-name-part-type="genus" reg="Pristimantis">P.</tp:taxon-name-part> <tp:taxon-name-part taxon-name-part-type="species" reg="atillo">atillo</tp:taxon-name-part></tp:taxon-name></italic> (18)</td><td rowspan="1" colspan="1">0</td><td rowspan="1" colspan="1">0.9</td><td rowspan="1" colspan="1">0.9</td><td rowspan="1" colspan="1">0.7</td><td rowspan="1" colspan="1">0.9</td><td rowspan="1" colspan="1">1.0</td><td rowspan="1" colspan="1">0.8</td><td rowspan="1" colspan="1">0.9</td><td rowspan="1" colspan="1">1.0</td><td rowspan="1" colspan="1">0.6</td><td rowspan="1" colspan="1">0.8</td><td rowspan="1" colspan="1">1.0</td><td rowspan="1" colspan="1">0.9</td><td rowspan="1" colspan="1">0.8</td><td rowspan="1" colspan="1">0.7</td><td rowspan="1" colspan="1">0.8</td><td rowspan="1" colspan="1">0.8</td><td rowspan="1" colspan="1">0.5</td><td rowspan="1" colspan="1">0.7</td><td rowspan="1" colspan="1">0.9</td></tr><tr><td rowspan="1" colspan="1">
                  <bold>2</bold>
                </td><td rowspan="1" colspan="1"><italic><tp:taxon-name><tp:taxon-name-part taxon-name-part-type="genus" reg="Pristimantis">P.</tp:taxon-name-part> <tp:taxon-name-part taxon-name-part-type="species" reg="atratus">atratus</tp:taxon-name-part></tp:taxon-name></italic> (2)</td><td rowspan="1" colspan="1">7.3</td><td rowspan="1" colspan="1">0</td><td rowspan="1" colspan="1">0.7</td><td rowspan="1" colspan="1">0.8</td><td rowspan="1" colspan="1">1.0</td><td rowspan="1" colspan="1">0.7</td><td rowspan="1" colspan="1">0.8</td><td rowspan="1" colspan="1">0.8</td><td rowspan="1" colspan="1">0.8</td><td rowspan="1" colspan="1">1.0</td><td rowspan="1" colspan="1">1.0</td><td rowspan="1" colspan="1">0.9</td><td rowspan="1" colspan="1">0.7</td><td rowspan="1" colspan="1">0.6</td><td rowspan="1" colspan="1">0.8</td><td rowspan="1" colspan="1">0.7</td><td rowspan="1" colspan="1">0.7</td><td rowspan="1" colspan="1">0.9</td><td rowspan="1" colspan="1">1.0</td><td rowspan="1" colspan="1">1.0</td></tr><tr><td rowspan="1" colspan="1">
                  <bold>3</bold>
                </td><td rowspan="1" colspan="1"><italic><tp:taxon-name><tp:taxon-name-part taxon-name-part-type="genus" reg="Pristimantis">P.</tp:taxon-name-part> <tp:taxon-name-part taxon-name-part-type="species" reg="chomskyi">chomskyi</tp:taxon-name-part></tp:taxon-name></italic> (2)</td><td rowspan="1" colspan="1">7.1</td><td rowspan="1" colspan="1">5.4</td><td rowspan="1" colspan="1">0.2±0.1</td><td rowspan="1" colspan="1">0.7</td><td rowspan="1" colspan="1">1.0</td><td rowspan="1" colspan="1">0.7</td><td rowspan="1" colspan="1">0.7</td><td rowspan="1" colspan="1">0.8</td><td rowspan="1" colspan="1">0.8</td><td rowspan="1" colspan="1">1.0</td><td rowspan="1" colspan="1">1.0</td><td rowspan="1" colspan="1">0.9</td><td rowspan="1" colspan="1">0.7</td><td rowspan="1" colspan="1">0.7</td><td rowspan="1" colspan="1">0.7</td><td rowspan="1" colspan="1">0.7</td><td rowspan="1" colspan="1">0.7</td><td rowspan="1" colspan="1">0.9</td><td rowspan="1" colspan="1">1.0</td><td rowspan="1" colspan="1">1.0</td></tr><tr><td rowspan="1" colspan="1">
                  <bold>4</bold>
                </td><td rowspan="1" colspan="1"><italic><tp:taxon-name><tp:taxon-name-part taxon-name-part-type="genus" reg="Pristimantis">P.</tp:taxon-name-part> <tp:taxon-name-part taxon-name-part-type="species" reg="gloria">gloria</tp:taxon-name-part></tp:taxon-name></italic> (5)</td><td rowspan="1" colspan="1">5.1</td><td rowspan="1" colspan="1">5.8</td><td rowspan="1" colspan="1">6.3</td><td rowspan="1" colspan="1">0.7±0.2</td><td rowspan="1" colspan="1">0.9</td><td rowspan="1" colspan="1">0.7</td><td rowspan="1" colspan="1">0.6</td><td rowspan="1" colspan="1">0.8</td><td rowspan="1" colspan="1">0.8</td><td rowspan="1" colspan="1">0.8</td><td rowspan="1" colspan="1">0.9</td><td rowspan="1" colspan="1">0.9</td><td rowspan="1" colspan="1">0.7</td><td rowspan="1" colspan="1">0.7</td><td rowspan="1" colspan="1">0.7</td><td rowspan="1" colspan="1">0.7</td><td rowspan="1" colspan="1">0.4</td><td rowspan="1" colspan="1">0.8</td><td rowspan="1" colspan="1">0.9</td><td rowspan="1" colspan="1">0.9</td></tr><tr><td rowspan="1" colspan="1">
                  <bold>5</bold>
                </td><td rowspan="1" colspan="1"><italic><tp:taxon-name><tp:taxon-name-part taxon-name-part-type="genus" reg="Pristimantis">P.</tp:taxon-name-part> <tp:taxon-name-part taxon-name-part-type="species" reg="hampatusami">hampatusami</tp:taxon-name-part></tp:taxon-name></italic> (1)</td><td rowspan="1" colspan="1">7.0</td><td rowspan="1" colspan="1">11.1</td><td rowspan="1" colspan="1">10.9</td><td rowspan="1" colspan="1">8.7</td><td rowspan="1" colspan="1">NA</td><td rowspan="1" colspan="1">1.0</td><td rowspan="1" colspan="1">0.9</td><td rowspan="1" colspan="1">1.0</td><td rowspan="1" colspan="1">1.0</td><td rowspan="1" colspan="1">1.0</td><td rowspan="1" colspan="1">0.9</td><td rowspan="1" colspan="1">1.0</td><td rowspan="1" colspan="1">1.0</td><td rowspan="1" colspan="1">0.9</td><td rowspan="1" colspan="1">0.9</td><td rowspan="1" colspan="1">1.0</td><td rowspan="1" colspan="1">0.9</td><td rowspan="1" colspan="1">1.0</td><td rowspan="1" colspan="1">1.1</td><td rowspan="1" colspan="1">0.7</td></tr><tr><td rowspan="1" colspan="1">
                  <bold>6</bold>
                </td><td rowspan="1" colspan="1"><italic><tp:taxon-name><tp:taxon-name-part taxon-name-part-type="genus" reg="Pristimantis">P.</tp:taxon-name-part> <tp:taxon-name-part taxon-name-part-type="species" reg="jimenezi">jimenezi</tp:taxon-name-part></tp:taxon-name></italic> (4)</td><td rowspan="1" colspan="1">7.7</td><td rowspan="1" colspan="1">6.8</td><td rowspan="1" colspan="1">7.8</td><td rowspan="1" colspan="1">5.8</td><td rowspan="1" colspan="1">10.7</td><td rowspan="1" colspan="1">0.5±0.2</td><td rowspan="1" colspan="1">0.7</td><td rowspan="1" colspan="1">1.0</td><td rowspan="1" colspan="1">0.9</td><td rowspan="1" colspan="1">1.0</td><td rowspan="1" colspan="1">1.0</td><td rowspan="1" colspan="1">0.9</td><td rowspan="1" colspan="1">0.8</td><td rowspan="1" colspan="1">0.6</td><td rowspan="1" colspan="1">0.7</td><td rowspan="1" colspan="1">0.7</td><td rowspan="1" colspan="1">0.6</td><td rowspan="1" colspan="1">1.0</td><td rowspan="1" colspan="1">1.1</td><td rowspan="1" colspan="1">1.0</td></tr><tr><td rowspan="1" colspan="1">
                  <bold>7</bold>
                </td><td rowspan="1" colspan="1"><italic><tp:taxon-name><tp:taxon-name-part taxon-name-part-type="genus" reg="Pristimantis">P.</tp:taxon-name-part> <tp:taxon-name-part taxon-name-part-type="species" reg="lutzae">lutzae</tp:taxon-name-part></tp:taxon-name></italic> (9)</td><td rowspan="1" colspan="1">5.0</td><td rowspan="1" colspan="1">5.7</td><td rowspan="1" colspan="1">5.6</td><td rowspan="1" colspan="1">2.9</td><td rowspan="1" colspan="1">7.5</td><td rowspan="1" colspan="1">5.3</td><td rowspan="1" colspan="1">0.2±0.1</td><td rowspan="1" colspan="1">0.9</td><td rowspan="1" colspan="1">0.8</td><td rowspan="1" colspan="1">0.8</td><td rowspan="1" colspan="1">0.8</td><td rowspan="1" colspan="1">0.9</td><td rowspan="1" colspan="1">0.7</td><td rowspan="1" colspan="1">0.6</td><td rowspan="1" colspan="1">0.7</td><td rowspan="1" colspan="1">0.7</td><td rowspan="1" colspan="1">0.6</td><td rowspan="1" colspan="1">0.8</td><td rowspan="1" colspan="1">0.9</td><td rowspan="1" colspan="1">0.9</td></tr><tr><td rowspan="1" colspan="1">
                  <bold>8</bold>
                </td><td rowspan="1" colspan="1"><italic><tp:taxon-name><tp:taxon-name-part taxon-name-part-type="genus" reg="Pristimantis">P.</tp:taxon-name-part> <tp:taxon-name-part taxon-name-part-type="species" reg="multicolor">multicolor</tp:taxon-name-part></tp:taxon-name></italic> (2)</td><td rowspan="1" colspan="1">6.7</td><td rowspan="1" colspan="1">4.4</td><td rowspan="1" colspan="1">4.9</td><td rowspan="1" colspan="1">5.5</td><td rowspan="1" colspan="1">8.9</td><td rowspan="1" colspan="1">6.7</td><td rowspan="1" colspan="1">5.5</td><td rowspan="1" colspan="1">0</td><td rowspan="1" colspan="1">0.9</td><td rowspan="1" colspan="1">1.0</td><td rowspan="1" colspan="1">1.0</td><td rowspan="1" colspan="1">1.0</td><td rowspan="1" colspan="1">0.9</td><td rowspan="1" colspan="1">0.9</td><td rowspan="1" colspan="1">1.0</td><td rowspan="1" colspan="1">0.9</td><td rowspan="1" colspan="1">0.8</td><td rowspan="1" colspan="1">1.0</td><td rowspan="1" colspan="1">1.0</td><td rowspan="1" colspan="1">1.0</td></tr><tr><td rowspan="1" colspan="1">
                  <bold>9</bold>
                </td><td rowspan="1" colspan="1"><italic><tp:taxon-name><tp:taxon-name-part taxon-name-part-type="genus" reg="Pristimantis">P.</tp:taxon-name-part> <tp:taxon-name-part taxon-name-part-type="species" reg="phoxocephalus">phoxocephalus</tp:taxon-name-part></tp:taxon-name></italic> (1)</td><td rowspan="1" colspan="1">7.8</td><td rowspan="1" colspan="1">5.8</td><td rowspan="1" colspan="1">6.7</td><td rowspan="1" colspan="1">5.4</td><td rowspan="1" colspan="1">11.1</td><td rowspan="1" colspan="1">6.8</td><td rowspan="1" colspan="1">5.8</td><td rowspan="1" colspan="1">6.3</td><td rowspan="1" colspan="1">NA</td><td rowspan="1" colspan="1">1.1</td><td rowspan="1" colspan="1">1.0</td><td rowspan="1" colspan="1">1.0</td><td rowspan="1" colspan="1">0.7</td><td rowspan="1" colspan="1">0.8</td><td rowspan="1" colspan="1">0.9</td><td rowspan="1" colspan="1">0.8</td><td rowspan="1" colspan="1">0.9</td><td rowspan="1" colspan="1">1.0</td><td rowspan="1" colspan="1">1.1</td><td rowspan="1" colspan="1">1.0</td></tr><tr><td rowspan="1" colspan="1">
                  <bold>10</bold>
                </td><td rowspan="1" colspan="1"><italic><tp:taxon-name><tp:taxon-name-part taxon-name-part-type="genus" reg="Pristimantis">P.</tp:taxon-name-part> <tp:taxon-name-part taxon-name-part-type="species" reg="teslai">teslai</tp:taxon-name-part></tp:taxon-name></italic> (1)</td><td rowspan="1" colspan="1">2.6</td><td rowspan="1" colspan="1">7.6</td><td rowspan="1" colspan="1">7.4</td><td rowspan="1" colspan="1">5.9</td><td rowspan="1" colspan="1">7.6</td><td rowspan="1" colspan="1">7.9</td><td rowspan="1" colspan="1">5.2</td><td rowspan="1" colspan="1">7.1</td><td rowspan="1" colspan="1">8.0</td><td rowspan="1" colspan="1">NA</td><td rowspan="1" colspan="1">0.9</td><td rowspan="1" colspan="1">1.0</td><td rowspan="1" colspan="1">1.0</td><td rowspan="1" colspan="1">0.8</td><td rowspan="1" colspan="1">0.8</td><td rowspan="1" colspan="1">0.8</td><td rowspan="1" colspan="1">0.9</td><td rowspan="1" colspan="1">0.6</td><td rowspan="1" colspan="1">0.6</td><td rowspan="1" colspan="1">1.0</td></tr><tr><td rowspan="1" colspan="1">
                  <bold>11</bold>
                </td><td rowspan="1" colspan="1"><italic><tp:taxon-name><tp:taxon-name-part taxon-name-part-type="genus" reg="Pristimantis">P.</tp:taxon-name-part> <tp:taxon-name-part taxon-name-part-type="species" reg="tinguichaca">tinguichaca</tp:taxon-name-part></tp:taxon-name></italic> (10)</td><td rowspan="1" colspan="1">4.7</td><td rowspan="1" colspan="1">7.8</td><td rowspan="1" colspan="1">7.7</td><td rowspan="1" colspan="1">6.1</td><td rowspan="1" colspan="1">7.0</td><td rowspan="1" colspan="1">7.8</td><td rowspan="1" colspan="1">5.3</td><td rowspan="1" colspan="1">7.5</td><td rowspan="1" colspan="1">7.7</td><td rowspan="1" colspan="1">5.7</td><td rowspan="1" colspan="1">0</td><td rowspan="1" colspan="1">1.0</td><td rowspan="1" colspan="1">0.9</td><td rowspan="1" colspan="1">0.8</td><td rowspan="1" colspan="1">0.8</td><td rowspan="1" colspan="1">0.8</td><td rowspan="1" colspan="1">0.9</td><td rowspan="1" colspan="1">0.8</td><td rowspan="1" colspan="1">0.9</td><td rowspan="1" colspan="1">0.9</td></tr><tr><td rowspan="1" colspan="1">
                  <bold>12</bold>
                </td><td rowspan="1" colspan="1"><italic><tp:taxon-name><tp:taxon-name-part taxon-name-part-type="genus" reg="Pristimantis">P.</tp:taxon-name-part> <tp:taxon-name-part taxon-name-part-type="species" reg="torresi">torresi</tp:taxon-name-part></tp:taxon-name></italic> (2)</td><td rowspan="1" colspan="1">8.7</td><td rowspan="1" colspan="1">8.7</td><td rowspan="1" colspan="1">9.5</td><td rowspan="1" colspan="1">7.3</td><td rowspan="1" colspan="1">11.1</td><td rowspan="1" colspan="1">9.1</td><td rowspan="1" colspan="1">7.5</td><td rowspan="1" colspan="1">8.3</td><td rowspan="1" colspan="1">8.6</td><td rowspan="1" colspan="1">9.1</td><td rowspan="1" colspan="1">8.6</td><td rowspan="1" colspan="1">0.9±0.4</td><td rowspan="1" colspan="1">0.9</td><td rowspan="1" colspan="1">0.9</td><td rowspan="1" colspan="1">0.8</td><td rowspan="1" colspan="1">0.9</td><td rowspan="1" colspan="1">0.8</td><td rowspan="1" colspan="1">1.0</td><td rowspan="1" colspan="1">1.1</td><td rowspan="1" colspan="1">1.1</td></tr><tr><td rowspan="1" colspan="1">
                  <bold>13</bold>
                </td><td rowspan="1" colspan="1"><italic><tp:taxon-name><tp:taxon-name-part taxon-name-part-type="genus" reg="Pristimantis">P.</tp:taxon-name-part> <tp:taxon-name-part taxon-name-part-type="species" reg="totoroi">totoroi</tp:taxon-name-part></tp:taxon-name></italic> (3)</td><td rowspan="1" colspan="1">7.0</td><td rowspan="1" colspan="1">6.0</td><td rowspan="1" colspan="1">6.8</td><td rowspan="1" colspan="1">6.0</td><td rowspan="1" colspan="1">11.1</td><td rowspan="1" colspan="1">6.9</td><td rowspan="1" colspan="1">5.5</td><td rowspan="1" colspan="1">6.4</td><td rowspan="1" colspan="1">5.9</td><td rowspan="1" colspan="1">7.4</td><td rowspan="1" colspan="1">7.2</td><td rowspan="1" colspan="1">8.0</td><td rowspan="1" colspan="1">1±0.2</td><td rowspan="1" colspan="1">0.7</td><td rowspan="1" colspan="1">0.7</td><td rowspan="1" colspan="1">0.8</td><td rowspan="1" colspan="1">0.7</td><td rowspan="1" colspan="1">0.9</td><td rowspan="1" colspan="1">0.9</td><td rowspan="1" colspan="1">0.9</td></tr><tr><td rowspan="1" colspan="1">
                  <bold>14</bold>
                </td><td rowspan="1" colspan="1"><italic><tp:taxon-name><tp:taxon-name-part taxon-name-part-type="genus" reg="Pristimantis">P.</tp:taxon-name-part> <tp:taxon-name-part taxon-name-part-type="species" reg="verrucolatus">verrucolatus</tp:taxon-name-part></tp:taxon-name></italic> (5)</td><td rowspan="1" colspan="1">4.6</td><td rowspan="1" colspan="1">5.4</td><td rowspan="1" colspan="1">6.6</td><td rowspan="1" colspan="1">4.8</td><td rowspan="1" colspan="1">9.7</td><td rowspan="1" colspan="1">5.6</td><td rowspan="1" colspan="1">4.3</td><td rowspan="1" colspan="1">6.0</td><td rowspan="1" colspan="1">6.1</td><td rowspan="1" colspan="1">4.9</td><td rowspan="1" colspan="1">4.9</td><td rowspan="1" colspan="1">8.6</td><td rowspan="1" colspan="1">5.7</td><td rowspan="1" colspan="1">0.2±0.1</td><td rowspan="1" colspan="1">0.6</td><td rowspan="1" colspan="1">0.5</td><td rowspan="1" colspan="1">0.6</td><td rowspan="1" colspan="1">0.8</td><td rowspan="1" colspan="1">0.8</td><td rowspan="1" colspan="1">0.9</td></tr><tr><td rowspan="1" colspan="1">
                  <bold>15</bold>
                </td><td rowspan="1" colspan="1"><italic><tp:taxon-name><tp:taxon-name-part taxon-name-part-type="genus" reg="Pristimantis">P.</tp:taxon-name-part> <tp:taxon-name-part taxon-name-part-type="species" reg="versicolor">versicolor</tp:taxon-name-part></tp:taxon-name></italic> (3)</td><td rowspan="1" colspan="1">3.9</td><td rowspan="1" colspan="1">7.2</td><td rowspan="1" colspan="1">7.4</td><td rowspan="1" colspan="1">6.0</td><td rowspan="1" colspan="1">10.2</td><td rowspan="1" colspan="1">7.5</td><td rowspan="1" colspan="1">5.6</td><td rowspan="1" colspan="1">7.9</td><td rowspan="1" colspan="1">8.1</td><td rowspan="1" colspan="1">4.4</td><td rowspan="1" colspan="1">5.8</td><td rowspan="1" colspan="1">8.7</td><td rowspan="1" colspan="1">7.1</td><td rowspan="1" colspan="1">4.7</td><td rowspan="1" colspan="1">0.38±0.1</td><td rowspan="1" colspan="1">0.6</td><td rowspan="1" colspan="1">0.6</td><td rowspan="1" colspan="1">0.7</td><td rowspan="1" colspan="1">0.8</td><td rowspan="1" colspan="1">1.0</td></tr><tr><td rowspan="1" colspan="1">
                  <bold>16</bold>
                </td><td rowspan="1" colspan="1"><italic><tp:taxon-name><tp:taxon-name-part taxon-name-part-type="genus" reg="Pristimantis">Pristimantis</tp:taxon-name-part></tp:taxon-name></italic> CCS1 (1)</td><td rowspan="1" colspan="1">4.4</td><td rowspan="1" colspan="1">6.2</td><td rowspan="1" colspan="1">7.2</td><td rowspan="1" colspan="1">5.3</td><td rowspan="1" colspan="1">10.4</td><td rowspan="1" colspan="1">6.4</td><td rowspan="1" colspan="1">5.1</td><td rowspan="1" colspan="1">6.9</td><td rowspan="1" colspan="1">6.8</td><td rowspan="1" colspan="1">4.7</td><td rowspan="1" colspan="1">4.6</td><td rowspan="1" colspan="1">8.6</td><td rowspan="1" colspan="1">6.1</td><td rowspan="1" colspan="1">3.2</td><td rowspan="1" colspan="1">5.0</td><td rowspan="1" colspan="1">NA</td><td rowspan="1" colspan="1">0.6</td><td rowspan="1" colspan="1">0.8</td><td rowspan="1" colspan="1">0.9</td><td rowspan="1" colspan="1">0.9</td></tr><tr><td rowspan="1" colspan="1">
                  <bold>17</bold>
                </td><td rowspan="1" colspan="1"><italic><tp:taxon-name><tp:taxon-name-part taxon-name-part-type="genus" reg="Pristimantis">Pristimantis</tp:taxon-name-part></tp:taxon-name></italic> CCS2 (2)</td><td rowspan="1" colspan="1">5.4</td><td rowspan="1" colspan="1">5.8</td><td rowspan="1" colspan="1">6.0</td><td rowspan="1" colspan="1">2.0</td><td rowspan="1" colspan="1">7.5</td><td rowspan="1" colspan="1">5.8</td><td rowspan="1" colspan="1">2.9</td><td rowspan="1" colspan="1">5.4</td><td rowspan="1" colspan="1">6.0</td><td rowspan="1" colspan="1">6.4</td><td rowspan="1" colspan="1">5.8</td><td rowspan="1" colspan="1">7.6</td><td rowspan="1" colspan="1">5.9</td><td rowspan="1" colspan="1">4.5</td><td rowspan="1" colspan="1">5.7</td><td rowspan="1" colspan="1">5.1</td><td rowspan="1" colspan="1">0.19±0.1</td><td rowspan="1" colspan="1">0.8</td><td rowspan="1" colspan="1">0.9</td><td rowspan="1" colspan="1">0.9</td></tr><tr><td rowspan="1" colspan="1">
                  <bold>18</bold>
                </td><td rowspan="1" colspan="1"><italic><tp:taxon-name><tp:taxon-name-part taxon-name-part-type="genus" reg="Pristimantis">Pristimantis</tp:taxon-name-part></tp:taxon-name></italic> UCS1 (1)</td><td rowspan="1" colspan="1">2.5</td><td rowspan="1" colspan="1">7.0</td><td rowspan="1" colspan="1">7.2</td><td rowspan="1" colspan="1">5.4</td><td rowspan="1" colspan="1">7.4</td><td rowspan="1" colspan="1">7.5</td><td rowspan="1" colspan="1">5.1</td><td rowspan="1" colspan="1">6.5</td><td rowspan="1" colspan="1">7.3</td><td rowspan="1" colspan="1">3.0</td><td rowspan="1" colspan="1">5.6</td><td rowspan="1" colspan="1">8.6</td><td rowspan="1" colspan="1">7.4</td><td rowspan="1" colspan="1">4.3</td><td rowspan="1" colspan="1">2.9</td><td rowspan="1" colspan="1">4.8</td><td rowspan="1" colspan="1">5.8</td><td rowspan="1" colspan="1">NA</td><td rowspan="1" colspan="1">0.6</td><td rowspan="1" colspan="1">0.9</td></tr><tr><td rowspan="1" colspan="1">
                  <bold>19</bold>
                </td><td rowspan="1" colspan="1"><italic><tp:taxon-name><tp:taxon-name-part taxon-name-part-type="genus" reg="Pristimantis">Pristimantis</tp:taxon-name-part></tp:taxon-name></italic> UCS2 (1)</td><td rowspan="1" colspan="1">3.2</td><td rowspan="1" colspan="1">7.7</td><td rowspan="1" colspan="1">7.3</td><td rowspan="1" colspan="1">6.3</td><td rowspan="1" colspan="1">8.0</td><td rowspan="1" colspan="1">8.4</td><td rowspan="1" colspan="1">5.9</td><td rowspan="1" colspan="1">6.9</td><td rowspan="1" colspan="1">8.1</td><td rowspan="1" colspan="1">2.5</td><td rowspan="1" colspan="1">5.8</td><td rowspan="1" colspan="1">9.9</td><td rowspan="1" colspan="1">7.4</td><td rowspan="1" colspan="1">4.9</td><td rowspan="1" colspan="1">4.3</td><td rowspan="1" colspan="1">4.8</td><td rowspan="1" colspan="1">6.6</td><td rowspan="1" colspan="1">2.8</td><td rowspan="1" colspan="1">NA</td><td rowspan="1" colspan="1">1.0</td></tr><tr><td rowspan="1" colspan="1">
                  <bold>20</bold>
                </td><td rowspan="1" colspan="1"><italic><tp:taxon-name><tp:taxon-name-part taxon-name-part-type="genus" reg="Pristimantis">Pristimantis</tp:taxon-name-part></tp:taxon-name></italic> UCS3 (1)</td><td rowspan="1" colspan="1">6.9</td><td rowspan="1" colspan="1">8.1</td><td rowspan="1" colspan="1">7.4</td><td rowspan="1" colspan="1">6.6</td><td rowspan="1" colspan="1">3.5</td><td rowspan="1" colspan="1">7.3</td><td rowspan="1" colspan="1">6.2</td><td rowspan="1" colspan="1">8.0</td><td rowspan="1" colspan="1">7.7</td><td rowspan="1" colspan="1">7.1</td><td rowspan="1" colspan="1">6.5</td><td rowspan="1" colspan="1">8.5</td><td rowspan="1" colspan="1">7.7</td><td rowspan="1" colspan="1">6.9</td><td rowspan="1" colspan="1">7.5</td><td rowspan="1" colspan="1">6.7</td><td rowspan="1" colspan="1">6.8</td><td rowspan="1" colspan="1">7.2</td><td rowspan="1" colspan="1">7.7</td><td rowspan="1" colspan="1">NA</td></tr></tbody></table></table-wrap><fig id="F4" position="float" orientation="portrait"><object-id xmlns:xlink="http://www.w3.org/1999/xlink" content-type="doi" xlink:type="simple">10.3897/zookeys.868.26766.figure4</object-id><object-id xmlns:xlink="http://www.w3.org/1999/xlink" content-type="arpha" xlink:type="simple">cf1d77aa-fcce-56e9-8968-7f36772d9fd6</object-id><label>Figure 4.</label><caption><p>Morphological variation within <italic><tp:taxon-name><tp:taxon-name-part taxon-name-part-type="genus" reg="Pristimantis">Pristimantis</tp:taxon-name-part></tp:taxon-name></italic>, subgenus <tp:taxon-name><tp:taxon-name-part taxon-name-part-type="subgenus" reg="Huicundomantis">Huicundomantis</tp:taxon-name-part></tp:taxon-name>. <bold>A</bold><italic><tp:taxon-name><tp:taxon-name-part taxon-name-part-type="genus" reg="Pristimantis">Pristimantis</tp:taxon-name-part> <tp:taxon-name-part taxon-name-part-type="species" reg="philipi">philipi</tp:taxon-name-part></tp:taxon-name></italic>. <tp:taxon-name><tp:taxon-name-part taxon-name-part-type="genus" reg="Pristimantis">Pristimantis</tp:taxon-name-part> <tp:taxon-name-part taxon-name-part-type="species" reg="cryptomelas">cryptomelas</tp:taxon-name-part></tp:taxon-name> group (*): <bold>B</bold><italic><tp:taxon-name><tp:taxon-name-part taxon-name-part-type="genus" reg="Pristimantis">Pristimantis</tp:taxon-name-part> <tp:taxon-name-part taxon-name-part-type="species" reg="gagliardoi">gagliardoi</tp:taxon-name-part></tp:taxon-name></italic><bold>C</bold><italic><tp:taxon-name><tp:taxon-name-part taxon-name-part-type="genus" reg="Pristimantis">Pristimantis</tp:taxon-name-part> <tp:taxon-name-part taxon-name-part-type="species" reg="muscosus">muscosus</tp:taxon-name-part></tp:taxon-name></italic><bold>D</bold><italic><tp:taxon-name><tp:taxon-name-part taxon-name-part-type="genus" reg="Pristimantis">Pristimantis</tp:taxon-name-part> <tp:taxon-name-part taxon-name-part-type="species" reg="cryptomelas">cryptomelas</tp:taxon-name-part></tp:taxon-name>. <tp:taxon-name><tp:taxon-name-part taxon-name-part-type="genus" reg="Pristimantis">Pristimantis</tp:taxon-name-part> <tp:taxon-name-part taxon-name-part-type="species" reg="phoxocephalus">phoxocephalus</tp:taxon-name-part></tp:taxon-name></italic> group (**): <bold>E</bold><italic><tp:taxon-name><tp:taxon-name-part taxon-name-part-type="genus" reg="Pristimantis">Pristimantis</tp:taxon-name-part> <tp:taxon-name-part taxon-name-part-type="species" reg="torresi">torresi</tp:taxon-name-part></tp:taxon-name></italic> sp. nov. <bold>F</bold><italic><tp:taxon-name><tp:taxon-name-part taxon-name-part-type="genus" reg="Pristimantis">Pristimantis</tp:taxon-name-part> <tp:taxon-name-part taxon-name-part-type="species" reg="hampatusami">hampatusami</tp:taxon-name-part></tp:taxon-name></italic><bold>G</bold><italic><tp:taxon-name><tp:taxon-name-part taxon-name-part-type="genus" reg="Pristimantis">Pristimantis</tp:taxon-name-part> <tp:taxon-name-part taxon-name-part-type="species" reg="jimenezi">jimenezi</tp:taxon-name-part></tp:taxon-name></italic> sp. nov. <bold>H</bold><italic><tp:taxon-name><tp:taxon-name-part taxon-name-part-type="genus" reg="Pristimantis">Pristimantis</tp:taxon-name-part> <tp:taxon-name-part taxon-name-part-type="species" reg="phoxocephalus">phoxocephalus</tp:taxon-name-part></tp:taxon-name></italic><bold>I</bold><italic><tp:taxon-name><tp:taxon-name-part taxon-name-part-type="genus" reg="Pristimantis">Pristimantis</tp:taxon-name-part> <tp:taxon-name-part taxon-name-part-type="species" reg="totoroi">totoroi</tp:taxon-name-part></tp:taxon-name></italic> sp. nov. <bold>J</bold><italic><tp:taxon-name><tp:taxon-name-part taxon-name-part-type="genus" reg="Pristimantis">Pristimantis</tp:taxon-name-part> <tp:taxon-name-part taxon-name-part-type="species" reg="atratus">atratus</tp:taxon-name-part></tp:taxon-name></italic><bold>K</bold><italic><tp:taxon-name><tp:taxon-name-part taxon-name-part-type="genus" reg="Pristimantis">Pristimantis</tp:taxon-name-part> <tp:taxon-name-part taxon-name-part-type="species" reg="chomskyi">chomskyi</tp:taxon-name-part></tp:taxon-name></italic> sp. nov. <bold>L</bold><italic><tp:taxon-name><tp:taxon-name-part taxon-name-part-type="genus" reg="Pristimantis">Pristimantis</tp:taxon-name-part> <tp:taxon-name-part taxon-name-part-type="species" reg="multicolor">multicolor</tp:taxon-name-part></tp:taxon-name></italic> sp. nov. <bold>M</bold><italic><tp:taxon-name><tp:taxon-name-part taxon-name-part-type="genus" reg="Pristimantis">Pristimantis</tp:taxon-name-part></tp:taxon-name></italic> sp. (CCS2) <bold>N</bold><italic><tp:taxon-name><tp:taxon-name-part taxon-name-part-type="genus" reg="Pristimantis">Pristimantis</tp:taxon-name-part> <tp:taxon-name-part taxon-name-part-type="species" reg="gloria">gloria</tp:taxon-name-part></tp:taxon-name></italic> sp. nov. <bold>O</bold><italic><tp:taxon-name><tp:taxon-name-part taxon-name-part-type="genus" reg="Pristimantis">Pristimantis</tp:taxon-name-part> <tp:taxon-name-part taxon-name-part-type="species" reg="lutzae">lutzae</tp:taxon-name-part></tp:taxon-name></italic> sp. nov. <bold>P</bold><italic><tp:taxon-name><tp:taxon-name-part taxon-name-part-type="genus" reg="Pristimantis">Pristimantis</tp:taxon-name-part> <tp:taxon-name-part taxon-name-part-type="species" reg="tinguichaca">tinguichaca</tp:taxon-name-part></tp:taxon-name></italic><bold>Q</bold><italic><tp:taxon-name><tp:taxon-name-part taxon-name-part-type="genus" reg="Pristimantis">Pristimantis</tp:taxon-name-part> <tp:taxon-name-part taxon-name-part-type="species" reg="verrucolatus">verrucolatus</tp:taxon-name-part></tp:taxon-name></italic> sp. nov. <bold>R</bold><italic><tp:taxon-name><tp:taxon-name-part taxon-name-part-type="genus" reg="Pristimantis">Pristimantis</tp:taxon-name-part></tp:taxon-name></italic> sp. (UCS1) <bold>S</bold><italic><tp:taxon-name><tp:taxon-name-part taxon-name-part-type="genus" reg="Pristimantis">Pristimantis</tp:taxon-name-part> <tp:taxon-name-part taxon-name-part-type="species" reg="teslai">teslai</tp:taxon-name-part></tp:taxon-name></italic> sp. nov. <bold>T</bold><italic><tp:taxon-name><tp:taxon-name-part taxon-name-part-type="genus" reg="Pristimantis">Pristimantis</tp:taxon-name-part> <tp:taxon-name-part taxon-name-part-type="species" reg="versicolor">versicolor</tp:taxon-name-part></tp:taxon-name></italic><bold>U</bold><italic><tp:taxon-name><tp:taxon-name-part taxon-name-part-type="genus" reg="Pristimantis">Pristimantis</tp:taxon-name-part> <tp:taxon-name-part taxon-name-part-type="species" reg="atillo">atillo</tp:taxon-name-part></tp:taxon-name></italic> sp. nov. Red branches are for clades without available photographs of live individuals. Not shown at the same scale.</p></caption><graphic xmlns:xlink="http://www.w3.org/1999/xlink" xlink:href="zookeys-868-001-g004.jpg" position="float" orientation="portrait" xlink:type="simple" id="oo_322396.jpg"><uri content-type="original_file" xlink:type="simple">https://binary.pensoft.net/fig/322396</uri></graphic></fig><supplementary-material xmlns:xlink="http://www.w3.org/1999/xlink" id="S2" position="float" orientation="portrait" xlink:type="simple"><object-id content-type="doi" xlink:type="simple">10.3897/zookeys.868.26766.suppl2</object-id><object-id content-type="arpha" xlink:type="simple">8e002865-cf8c-568c-8d26-9cca25ce0347</object-id><label>Supplementary material 2</label><p>Examined specimens</p><p>Data type: occurrence</p><p>Explanation note: Museum specimens analyzed in this taxonomic review. *: analyzed only with molecular information. ** = analyzed only with photographic material.</p><media xlink:href="zookeys-868-001-s002.xlsx" mimetype="application" mime-subtype="vnd.openxmlformats-officedocument.spreadsheetml.sheet" position="float" orientation="portrait" xlink:type="simple" id="oo_322433.xlsx"><uri content-type="original_file" xlink:type="simple">https://binary.pensoft.net/file/322433</uri></media><permissions><license xlink:type="simple"><license-p>This dataset is made available under the Open Database License (http://opendatacommons.org/licenses/odbl/1.0/). The Open Database License (ODbL) is a license agreement intended to allow users to freely share, modify, and use this Dataset while maintaining this same freedom for others, provided that the original source and author(s) are credited.</license-p></license></permissions><attrib specific-use="authors">Nadia B. Páez, Santiago R. Ron</attrib></supplementary-material><fig id="F1" position="float" orientation="portrait"><object-id xmlns:xlink="http://www.w3.org/1999/xlink" content-type="doi" xlink:type="simple">10.3897/zookeys.868.26766.figure1</object-id><object-id xmlns:xlink="http://www.w3.org/1999/xlink" content-type="arpha" xlink:type="simple">d34fc062-484d-5f88-8d3b-658150a29048</object-id><label>Figure 1.</label><caption><p>Distribution of <italic><tp:taxon-name><tp:taxon-name-part taxon-name-part-type="genus" reg="Pristimantis">Pristimantis</tp:taxon-name-part></tp:taxon-name></italic>, subgenus <tp:taxon-name><tp:taxon-name-part taxon-name-part-type="genus" reg="Pristimantis"/><tp:taxon-name-part taxon-name-part-type="subgenus" reg="Huicundomantis">Huicundomantis</tp:taxon-name-part></tp:taxon-name>. Records are based on specimens deposited at the Museum of Zoology, Pontificia Universidad Católica del Ecuador (<named-content xmlns:xlink="http://www.w3.org/1999/xlink" content-type="dwc:institutional_code" xlink:type="simple">QCAZ</named-content>). Locality information is shown in Suppl. material <xref ref-type="supplementary-material" rid="S2">2</xref>.</p></caption><graphic xmlns:xlink="http://www.w3.org/1999/xlink" xlink:href="zookeys-868-001-g001.jpg" position="float" orientation="portrait" xlink:type="simple" id="oo_322393.jpg"><uri content-type="original_file" xlink:type="simple">https://binary.pensoft.net/fig/322393</uri></graphic></fig></tp:treatment-sec><ref-list><ref id="B36"><mixed-citation xmlns:xlink="http://www.w3.org/1999/xlink" xlink:type="simple"><person-group><name name-style="western"><surname>Lynch</surname><given-names>JD</given-names></name></person-group> (<year>1979</year>) <article-title>Leptodactylid frogs of the genus <italic><tp:taxon-name><tp:taxon-name-part taxon-name-part-type="genus">Eleutherodactylus</tp:taxon-name-part></tp:taxon-name></italic> from the Andes of southern Ecuador.</article-title><source>Miscellaneous Publication, Museum of Natural History, University of Kansas</source><volume>66</volume>: <fpage>1</fpage>–<lpage>62</lpage>. <ext-link xlink:type="simple" ext-link-type="doi" xlink:href="10.5962/bhl.title.16268">https://doi.org/10.5962/bhl.title.16268</ext-link></mixed-citation></ref><ref id="B6"><mixed-citation xmlns:xlink="http://www.w3.org/1999/xlink" xlink:type="simple"><person-group><name name-style="western"><surname>Bustamante</surname><given-names>MR</given-names></name><name name-style="western"><surname>Mendelson</surname><given-names>JR III</given-names></name></person-group> (<year>2008</year>) <article-title>A new frog species (<tp:taxon-name><tp:taxon-name-part taxon-name-part-type="family">Strabomantidae</tp:taxon-name-part></tp:taxon-name>: <italic><tp:taxon-name><tp:taxon-name-part taxon-name-part-type="genus">Pristimantis</tp:taxon-name-part></tp:taxon-name></italic>) from the high Andes of southeastern Ecuador.</article-title><source>Zootaxa</source><volume>1820</volume>: <fpage>49</fpage>–<lpage>59</lpage>. <ext-link xlink:type="simple" ext-link-type="doi" xlink:href="10.5281/zenodo.182997">https://doi.org/10.5281/zenodo.182997</ext-link></mixed-citation></ref><ref id="B62"><mixed-citation xmlns:xlink="http://www.w3.org/1999/xlink" xlink:type="simple"><person-group><name name-style="western"><surname>Yánez-Muñoz</surname><given-names>MH</given-names></name><name name-style="western"><surname>Sánchez-Nivicela</surname><given-names>JC</given-names></name><name name-style="western"><surname>Reyes-Puig</surname><given-names>C</given-names></name></person-group> (<year>2016</year>) <article-title>Tres nuevas especies de ranas terrestres <italic><tp:taxon-name><tp:taxon-name-part taxon-name-part-type="genus">Pristimantis</tp:taxon-name-part></tp:taxon-name></italic> (<tp:taxon-name><tp:taxon-name-part taxon-name-part-type="order">Anura</tp:taxon-name-part></tp:taxon-name>: <tp:taxon-name><tp:taxon-name-part taxon-name-part-type="family">Craugastoridae</tp:taxon-name-part></tp:taxon-name>) de la Provincia de El Oro, Ecuador.</article-title><source>ACI Avances en Ciencias e Ingenierías</source><volume>8</volume>: <fpage>5</fpage>–<lpage>25</lpage>. <ext-link xlink:type="simple" ext-link-type="doi" xlink:href="10.18272/aci.v8i1.455">https://doi.org/10.18272/aci.v8i1.455</ext-link></mixed-citation></ref><ref id="B17"><mixed-citation xmlns:xlink="http://www.w3.org/1999/xlink" xlink:type="simple"><person-group><name name-style="western"><surname>Duellman</surname><given-names>WE</given-names></name><name name-style="western"><surname>Pramuk</surname><given-names>JB</given-names></name></person-group> (<year>1999</year>) <article-title>Frogs of the genus <italic><tp:taxon-name><tp:taxon-name-part taxon-name-part-type="genus">Eleutherodactylus</tp:taxon-name-part></tp:taxon-name></italic> (<tp:taxon-name><tp:taxon-name-part taxon-name-part-type="order">Anura</tp:taxon-name-part></tp:taxon-name>: <tp:taxon-name><tp:taxon-name-part taxon-name-part-type="family">Leptodactylidae</tp:taxon-name-part></tp:taxon-name>) in the Andes of northern Peru. Scientific Papers.</article-title><source>Natural History Museum, University of Kansas</source><volume>13</volume>: <fpage>1</fpage>–<lpage>78</lpage>. <ext-link xlink:type="simple" ext-link-type="doi" xlink:href="10.5962/bhl.title.16169">https://doi.org/10.5962/bhl.title.16169</ext-link></mixed-citation></ref><ref id="B39"><mixed-citation xmlns:xlink="http://www.w3.org/1999/xlink" xlink:type="simple"><person-group><name name-style="western"><surname>Lynch</surname><given-names>JD</given-names></name><name name-style="western"><surname>Duellman</surname><given-names>WE</given-names></name></person-group> (<year>1995</year>) <article-title>A new fat little frog (<tp:taxon-name><tp:taxon-name-part taxon-name-part-type="family">Leptodactylidae</tp:taxon-name-part></tp:taxon-name>: <italic><tp:taxon-name><tp:taxon-name-part taxon-name-part-type="genus">Eleutherodactylus</tp:taxon-name-part></tp:taxon-name></italic>) from lofty Andean grasslands of southern Ecuador.</article-title><source>Occasional Papers of the Museum of Natural History, University of Kansas</source><volume>173</volume>: <fpage>1</fpage>–<lpage>7</lpage>. <ext-link xlink:type="simple" ext-link-type="uri" xlink:href="https://biodiversitylibrary.org/page/4466693">https://biodiversitylibrary.org/page/4466693</ext-link></mixed-citation></ref><ref id="B5"><mixed-citation xmlns:xlink="http://www.w3.org/1999/xlink" xlink:type="simple"><person-group><name name-style="western"><surname>Brito</surname><given-names>JM</given-names></name><name name-style="western"><surname>Ojala-Barbour</surname><given-names>R</given-names></name><name name-style="western"><surname>Batallas</surname><given-names>DR</given-names></name><name name-style="western"><surname>Almendáriz</surname><given-names>AC</given-names></name></person-group> (<year>2016</year>) <article-title>A New Species of <italic><tp:taxon-name><tp:taxon-name-part taxon-name-part-type="genus">Pristimantis</tp:taxon-name-part></tp:taxon-name></italic> (<tp:taxon-name><tp:taxon-name-part taxon-name-part-type="class">Amphibia</tp:taxon-name-part></tp:taxon-name>: <tp:taxon-name><tp:taxon-name-part taxon-name-part-type="family">Strabomantidae</tp:taxon-name-part></tp:taxon-name>) from the Cloud Forest of Sangay National Park, Ecuador.</article-title><source>Journal of Herpetology</source><volume>50</volume>: <fpage>337</fpage>–<lpage>344</lpage>. <ext-link xlink:type="simple" ext-link-type="doi" xlink:href="10.1670/13-103">https://doi.org/10.1670/13-103</ext-link></mixed-citation></ref><ref id="B28"><mixed-citation xmlns:xlink="http://www.w3.org/1999/xlink" xlink:type="simple"><institution xlink:type="simple">IUCN</institution> Standards and Petitions Subcommittee (<year>2017</year>) Guidelines for Using the IUCN Red List Categories and Criteria. Version 13. Prepared by the Standards and Petitions Subcommittee. <ext-link xlink:type="simple" ext-link-type="uri" xlink:href="http://www.iucnredlist.org/documents/RedListGuidelines.pdf">http://www.iucnredlist.org/documents/RedListGuidelines.pdf</ext-link>. [Accessed on: 2017-12-15]</mixed-citation></ref></ref-list></tp:taxon-treatment>
