# Supplementary material for: Systematics of Huicundomantis, a new subgenus of Pristimantis (Anura, Strabomantidae) with extraordinary cryptic diversity and eleven new species
Source: Zookeys. 2019 Aug 1;868:1–112. doi: 10.3897/zookeys.868.26766 (PMC6687670; doi:10.3897/zookeys.868.26766)
Supplement: XML Treatment for Pristimantis jimenezi [file zookeys.868.26766-treatment5.xml]

<!DOCTYPE tp:taxon-treatment
  PUBLIC "-//TaxonX//DTD Taxonomic Treatment Publishing DTD v0 20100105//EN" "tax-treatment-NSO.dtd">
<tp:taxon-treatment xmlns:tp="http://www.plazi.org/taxpub"><tp:treatment-meta><kwd-group><label>Taxon classification</label><kwd><named-content xmlns:xlink="http://www.w3.org/1999/xlink" content-type="kingdom">Animalia</named-content></kwd><kwd><named-content xmlns:xlink="http://www.w3.org/1999/xlink" content-type="order">Anura</named-content></kwd><kwd><named-content xmlns:xlink="http://www.w3.org/1999/xlink" content-type="family">Strabomantidae</named-content></kwd></kwd-group><mixed-citation publication-type="journal"><person-group><name><surname>Páez</surname><given-names>Nadia B.</given-names></name><name><surname>Ron</surname><given-names>Santiago R.</given-names></name></person-group><article-title>Systematics of <italic><tp:taxon-name><tp:taxon-name-part taxon-name-part-type="genus" reg="Huicundomantis">Huicundomantis</tp:taxon-name-part></tp:taxon-name></italic>, a new subgenus of <italic><tp:taxon-name><tp:taxon-name-part taxon-name-part-type="genus" reg="Pristimantis">Pristimantis</tp:taxon-name-part></tp:taxon-name></italic> (<tp:taxon-name><tp:taxon-name-part taxon-name-part-type="order">Anura</tp:taxon-name-part></tp:taxon-name>, <tp:taxon-name><tp:taxon-name-part taxon-name-part-type="family">Strabomantidae</tp:taxon-name-part></tp:taxon-name>) with extraordinary cryptic diversity and eleven new species</article-title><source>Zookeys</source><day>01</day><month>8</month><year>2019</year><volume>868</volume><fpage>1</fpage><lpage>112</lpage><pub-id pub-id-type="doi">10.3897/zookeys.868.26766</pub-id></mixed-citation></tp:treatment-meta><tp:nomenclature><tp:taxon-name><object-id xmlns:xlink="http://www.w3.org/1999/xlink" content-type="arpha" xlink:type="simple">B6C0F4D3E44658619F71535AF5B232CB</object-id>
            
            <tp:taxon-name-part taxon-name-part-type="genus" reg="Pristimantis">Pristimantis</tp:taxon-name-part>
            <tp:taxon-name-part taxon-name-part-type="species" reg="jimenezi">jimenezi</tp:taxon-name-part>
            <object-id xmlns:xlink="http://www.w3.org/1999/xlink" content-type="zoobank" xlink:type="simple">http://zoobank.org/7968FB77-1DD1-46DE-956F-3A93E0767F34</object-id>
          </tp:taxon-name><tp:taxon-status xmlns:xlink="http://www.w3.org/1999/xlink" xlink:type="simple">sp. nov.</tp:taxon-status></tp:nomenclature><tp:treatment-sec sec-type="Common name" id="SECID0EWLBM"><title>Common name.</title><p>English: Jiménez de la Espada’s Rain Frog. Spanish: Cutín de Jiménez de la Espada.</p></tp:treatment-sec><tp:treatment-sec sec-type="Holotype" id="SECID0E2LBM"><title>Holotype.</title><p><named-content xmlns:xlink="http://www.w3.org/1999/xlink" content-type="dwc:institutional_code" xlink:type="simple">QCAZ</named-content> 45170, an adult male from San Antonio, Cajas National Park border, Azuay Province, Ecuador (2.8835S, 79.4103W, 2099 m), collected by Elicio E. Tapia and Juan Carlos Morocho on August 21, 2009. Figures <xref ref-type="fig" rid="F15">15B</xref>, <xref ref-type="fig" rid="F18">18A</xref>.</p></tp:treatment-sec><tp:treatment-sec sec-type="Paratypes" id="SECID0EOMBM"><title>Paratypes</title><p><bold>(24: 11 males, 9 females, 4 juveniles).</bold> Ecuador: Azuay Province: <named-content xmlns:xlink="http://www.w3.org/1999/xlink" content-type="dwc:institutional_code" xlink:type="simple">QCAZ</named-content> 45179, <named-content xmlns:xlink="http://www.w3.org/1999/xlink" content-type="dwc:institutional_code" xlink:type="simple">QCAZ</named-content> 45186, adult females, <named-content xmlns:xlink="http://www.w3.org/1999/xlink" content-type="dwc:institutional_code" xlink:type="simple">QCAZ</named-content> 45178, <named-content xmlns:xlink="http://www.w3.org/1999/xlink" content-type="dwc:institutional_code" xlink:type="simple">QCAZ</named-content> 45187–189, adult males, from San Antonio, Cajas National Park border (<named-content xmlns:xlink="http://www.w3.org/1999/xlink" content-type="dwc:verbatimCoordinates" xlink:type="simple"><named-content content-type="geo-json" specific-use="{&#34;type&#34;:&#34;Point&#34;,&#34;coordinates&#34;:[-79.410300,-2.883500]}" id="NCID0ENNBM" xlink:type="simple">2.8835S, 79.4103W</named-content></named-content>, 2099 m), collected by Elicio E. Tapia and Juan Carlos Morocho on August 21, 2009; <named-content xmlns:xlink="http://www.w3.org/1999/xlink" content-type="dwc:institutional_code" xlink:type="simple">QCAZ</named-content> 45199, adult female, <named-content xmlns:xlink="http://www.w3.org/1999/xlink" content-type="dwc:institutional_code" xlink:type="simple">QCAZ</named-content> 45196, juvenile, from San Antonio, Cajas National Park border (<named-content xmlns:xlink="http://www.w3.org/1999/xlink" content-type="dwc:verbatimCoordinates" xlink:type="simple"><named-content content-type="geo-json" specific-use="{&#34;type&#34;:&#34;Point&#34;,&#34;coordinates&#34;:[-79.378700,-2.861200]}" id="NCID0E6NBM" xlink:type="simple">2.8612S, 79.3787W</named-content></named-content>, 2900 m), collected by Elicio E. Tapia and Juan Carlos Morocho on August 24, 2009; <named-content xmlns:xlink="http://www.w3.org/1999/xlink" content-type="dwc:institutional_code" xlink:type="simple">QCAZ</named-content> 45202–203, <named-content xmlns:xlink="http://www.w3.org/1999/xlink" content-type="dwc:institutional_code" xlink:type="simple">QCAZ</named-content> 45208–209, <named-content xmlns:xlink="http://www.w3.org/1999/xlink" content-type="dwc:institutional_code" xlink:type="simple">QCAZ</named-content> 45212, adult females, <named-content xmlns:xlink="http://www.w3.org/1999/xlink" content-type="dwc:institutional_code" xlink:type="simple">QCAZ</named-content> 45201, <named-content xmlns:xlink="http://www.w3.org/1999/xlink" content-type="dwc:institutional_code" xlink:type="simple">QCAZ</named-content> 45204, <named-content xmlns:xlink="http://www.w3.org/1999/xlink" content-type="dwc:institutional_code" xlink:type="simple">QCAZ</named-content> 45207, <named-content xmlns:xlink="http://www.w3.org/1999/xlink" content-type="dwc:institutional_code" xlink:type="simple">QCAZ</named-content> 45211, adult males, <named-content xmlns:xlink="http://www.w3.org/1999/xlink" content-type="dwc:institutional_code" xlink:type="simple">QCAZ</named-content> 45205–206, juveniles, from San Antonio, Malacatos river (<named-content xmlns:xlink="http://www.w3.org/1999/xlink" content-type="dwc:verbatimCoordinates" xlink:type="simple"><named-content content-type="geo-json" specific-use="{&#34;type&#34;:&#34;Point&#34;,&#34;coordinates&#34;:[-79.414600,-2.910700]}" id="NCID0EPPBM" xlink:type="simple">2.9107S, 79.4146W</named-content></named-content>, 1800 m), collected by Elicio E. Tapia and Juan Carlos Morocho on August 24, 2009; <named-content xmlns:xlink="http://www.w3.org/1999/xlink" content-type="dwc:institutional_code" xlink:type="simple">QCAZ</named-content> 46955, adult male, from Chipla river (<named-content xmlns:xlink="http://www.w3.org/1999/xlink" content-type="dwc:verbatimCoordinates" xlink:type="simple"><named-content content-type="geo-json" specific-use="{&#34;type&#34;:&#34;Point&#34;,&#34;coordinates&#34;:[-79.408900,-2.745700]}" id="NCID0E3PBM" xlink:type="simple">2.7457S, 79.4089W</named-content></named-content>, 2500 m), collected by Elicio E. Tapia on January 16, 2010; <named-content xmlns:xlink="http://www.w3.org/1999/xlink" content-type="dwc:institutional_code" xlink:type="simple">QCAZ</named-content> 46978, adult female, <named-content xmlns:xlink="http://www.w3.org/1999/xlink" content-type="dwc:institutional_code" xlink:type="simple">QCAZ</named-content> 46977, <named-content xmlns:xlink="http://www.w3.org/1999/xlink" content-type="dwc:institutional_code" xlink:type="simple">QCAZ</named-content> 46980, adult males, <named-content xmlns:xlink="http://www.w3.org/1999/xlink" content-type="dwc:institutional_code" xlink:type="simple">QCAZ</named-content> 46979, juvenile, from Molleturo, Zadracay river (<named-content xmlns:xlink="http://www.w3.org/1999/xlink" content-type="dwc:verbatimCoordinates" xlink:type="simple"><named-content content-type="geo-json" specific-use="{&#34;type&#34;:&#34;Point&#34;,&#34;coordinates&#34;:[-79.414200,-2.735300]}" id="NCID0EYQBM" xlink:type="simple">2.7353S, 79.4142W</named-content></named-content>, 2674 m), collected by Elicio E. Tapia on January 20, 2010.</p><fig id="F18" position="float" orientation="portrait"><object-id xmlns:xlink="http://www.w3.org/1999/xlink" content-type="doi" xlink:type="simple">10.3897/zookeys.868.26766.figure18</object-id><object-id xmlns:xlink="http://www.w3.org/1999/xlink" content-type="arpha" xlink:type="simple">35bf46ea-a1e7-57c9-a670-33099aaad9cf</object-id><label>Figure 18.</label><caption><p>Color variation in live individuals of <italic><tp:taxon-name><tp:taxon-name-part taxon-name-part-type="genus" reg="Pristimantis">Pristimantis</tp:taxon-name-part> <tp:taxon-name-part taxon-name-part-type="species" reg="jimenezi">jimenezi</tp:taxon-name-part></tp:taxon-name></italic> sp. nov. <bold>A</bold><named-content xmlns:xlink="http://www.w3.org/1999/xlink" content-type="dwc:institutional_code" xlink:type="simple">QCAZ</named-content> 45170 (holotype, male, <abbrev xmlns:xlink="http://www.w3.org/1999/xlink" xlink:title="snout-vent length" id="ABBRID0EXRBM" xlink:type="simple">SVL</abbrev> 24.1 mm) <bold>B</bold><named-content xmlns:xlink="http://www.w3.org/1999/xlink" content-type="dwc:institutional_code" xlink:type="simple">QCAZ</named-content> 45179 (female, <abbrev xmlns:xlink="http://www.w3.org/1999/xlink" xlink:title="snout-vent length" id="ABBRID0ECSBM" xlink:type="simple">SVL</abbrev> 32.2 mm) <bold>C</bold><named-content xmlns:xlink="http://www.w3.org/1999/xlink" content-type="dwc:institutional_code" xlink:type="simple">QCAZ</named-content> 46977 (male, <abbrev xmlns:xlink="http://www.w3.org/1999/xlink" xlink:title="snout-vent length" id="ABBRID0ENSBM" xlink:type="simple">SVL</abbrev> 26.8 mm) <bold>D</bold><named-content xmlns:xlink="http://www.w3.org/1999/xlink" content-type="dwc:institutional_code" xlink:type="simple">QCAZ</named-content> 46978 (female, <abbrev xmlns:xlink="http://www.w3.org/1999/xlink" xlink:title="snout-vent length" id="ABBRID0EYSBM" xlink:type="simple">SVL</abbrev> 34.8 mm). Dorsal view on the left, ventral view on the right.</p></caption><graphic xmlns:xlink="http://www.w3.org/1999/xlink" xlink:href="zookeys-868-001-g018.jpg" position="float" orientation="portrait" xlink:type="simple" id="oo_322410.jpg"><uri content-type="original_file" xlink:type="simple">https://binary.pensoft.net/fig/322410</uri></graphic></fig></tp:treatment-sec><tp:treatment-sec sec-type="diagnosis" id="SECID0EBTBM"><title>Diagnosis.</title><p>A member of the <italic><tp:taxon-name><tp:taxon-name-part taxon-name-part-type="genus" reg="Pristimantis">Pristimantis</tp:taxon-name-part> <tp:taxon-name-part taxon-name-part-type="species" reg="phoxocephalus">phoxocephalus</tp:taxon-name-part></tp:taxon-name></italic> group characterized by the following combination of characters: (1) skin on dorsum shagreen with or without scattered small subconical tubercles; faint middorsal fold; dorsolateral folds absent; thin lateral folds on anterior half of flanks; skin on venter areolate; discoidal fold absent; (2) tympanic membrane and tympanic annulus prominent, its upper and posterior margin concealed by supratympanic fold; (3) snout moderately long, acuminate with a fleshy keel in dorsal view, protruding in profile; (4) upper eyelid with small, distinct tubercles; cranial crests absent; (5) dentigerous processes of vomers low to prominent, oblique, moderately separated, posteromedial to choanae; (6) males bearing vocal slits and vocal sac, with white nuptial pads; (7) Finger I shorter than Finger II; discs of digits expanded to broadly expanded, elliptical to truncate; (8) fingers with broad lateral fringes; (9) ulnar tubercles low or absent; (10) heel bearing one medium subconical tubercle surrounded or not by lower tubercles; outer edge of tarsus bearing low subconical tubercles; inner edge with or without low tubercles, short inner tarsal fold present; (11) inner metatarsal tubercle ovoid, elevated, three times the size of elliptical, elevated outer metatarsal tubercle; supernumerary tubercles indistinct; (12) toes with broad lateral fringes; basal webbing present; Toe V longer than Toe III (disc on Toe III reaches or exceeds the proximal edge of penultimate subarticular tubercle on Toe IV; disc on Toe V reaches or exceeds the proximal edge of distal subarticular tubercle on Toe IV); toe discs slightly smaller than those on fingers, elliptical to truncate (Fig. <xref ref-type="fig" rid="F7">7D</xref>); (13) in life, dorsal background light to dark brown with a scapular W-shaped marking and an interorbital stripe; groins and posterior surfaces of thighs salmon, pinkish brown, purplish brown or dark brown with small light brown to yellow spots; venter cream; iris reddish copper with black reticulations with a red medial streak to completely red (Fig. <xref ref-type="fig" rid="F18">18</xref>); (14) average <abbrev xmlns:xlink="http://www.w3.org/1999/xlink" xlink:title="snout-vent length" id="ABBRID0E1TBM" xlink:type="simple">SVL</abbrev> in adult females: 35.0 ± 2.1 mm (30.9–37.4 mm; <italic>n</italic> = 9); in adult males: 25.5 ± 1.6 mm (21.9–27.1 mm; <italic>n</italic> = 12).</p></tp:treatment-sec><tp:treatment-sec sec-type="comparisons" id="SECID0ECUBM"><title>Comparison with other species.</title><p><italic><tp:taxon-name><tp:taxon-name-part taxon-name-part-type="genus" reg="Pristimantis">Pristimantis</tp:taxon-name-part> <tp:taxon-name-part taxon-name-part-type="species" reg="jimenezi">jimenezi</tp:taxon-name-part></tp:taxon-name></italic> is similar to <italic><tp:taxon-name><tp:taxon-name-part taxon-name-part-type="genus" reg="Pristimantis">P.</tp:taxon-name-part> <tp:taxon-name-part taxon-name-part-type="species" reg="atillo">atillo</tp:taxon-name-part></tp:taxon-name></italic>, <italic><tp:taxon-name><tp:taxon-name-part taxon-name-part-type="genus" reg="Pristimantis">P.</tp:taxon-name-part> <tp:taxon-name-part taxon-name-part-type="species" reg="phoxocephalus">phoxocephalus</tp:taxon-name-part></tp:taxon-name></italic>, <italic><tp:taxon-name><tp:taxon-name-part taxon-name-part-type="genus" reg="Pristimantis">P.</tp:taxon-name-part> <tp:taxon-name-part taxon-name-part-type="species" reg="teslai">teslai</tp:taxon-name-part></tp:taxon-name></italic> sp. nov., <italic><tp:taxon-name><tp:taxon-name-part taxon-name-part-type="genus" reg="Pristimantis">P.</tp:taxon-name-part> <tp:taxon-name-part taxon-name-part-type="species" reg="torresi">torresi</tp:taxon-name-part></tp:taxon-name></italic> sp. nov., <italic><tp:taxon-name><tp:taxon-name-part taxon-name-part-type="genus" reg="Pristimantis">P.</tp:taxon-name-part> <tp:taxon-name-part taxon-name-part-type="species" reg="totoroi">totoroi</tp:taxon-name-part></tp:taxon-name></italic> sp. nov., and <italic><tp:taxon-name><tp:taxon-name-part taxon-name-part-type="genus" reg="Pristimantis">P.</tp:taxon-name-part> <tp:taxon-name-part taxon-name-part-type="species" reg="verrucolatus">verrucolatus</tp:taxon-name-part></tp:taxon-name></italic> sp. nov. It differs from <italic><tp:taxon-name><tp:taxon-name-part taxon-name-part-type="genus" reg="Pristimantis">P.</tp:taxon-name-part> <tp:taxon-name-part taxon-name-part-type="species" reg="atillo">atillo</tp:taxon-name-part></tp:taxon-name></italic> in the coloration of the groins and posterior surfaces of thighs (orange in <italic><tp:taxon-name><tp:taxon-name-part taxon-name-part-type="genus" reg="Pristimantis">P.</tp:taxon-name-part> <tp:taxon-name-part taxon-name-part-type="species" reg="atillo">atillo</tp:taxon-name-part></tp:taxon-name></italic>; pinkish to dark brown with small light brown to yellow spots in <italic><tp:taxon-name><tp:taxon-name-part taxon-name-part-type="genus" reg="Pristimantis">P.</tp:taxon-name-part> <tp:taxon-name-part taxon-name-part-type="species" reg="jimenezi">jimenezi</tp:taxon-name-part></tp:taxon-name></italic>), and flanks (black dots and flecks surrounding light reticulations in <italic><tp:taxon-name><tp:taxon-name-part taxon-name-part-type="genus" reg="Pristimantis">P.</tp:taxon-name-part> <tp:taxon-name-part taxon-name-part-type="species" reg="atillo">atillo</tp:taxon-name-part></tp:taxon-name></italic>; lacking black dots in <italic><tp:taxon-name><tp:taxon-name-part taxon-name-part-type="genus" reg="Pristimantis">P.</tp:taxon-name-part> <tp:taxon-name-part taxon-name-part-type="species" reg="jimenezi">jimenezi</tp:taxon-name-part></tp:taxon-name></italic>). <italic><tp:taxon-name><tp:taxon-name-part taxon-name-part-type="genus" reg="Pristimantis">Pristimantis</tp:taxon-name-part> <tp:taxon-name-part taxon-name-part-type="species" reg="jimenezi">jimenezi</tp:taxon-name-part></tp:taxon-name></italic> can be distinguished from <italic><tp:taxon-name><tp:taxon-name-part taxon-name-part-type="genus" reg="Pristimantis">P.</tp:taxon-name-part> <tp:taxon-name-part taxon-name-part-type="species" reg="phoxocephalus">phoxocephalus</tp:taxon-name-part></tp:taxon-name></italic> by its groin coloration (yellow with black reticulations in <italic><tp:taxon-name><tp:taxon-name-part taxon-name-part-type="genus" reg="Pristimantis">P.</tp:taxon-name-part> <tp:taxon-name-part taxon-name-part-type="species" reg="phoxocephalus">phoxocephalus</tp:taxon-name-part></tp:taxon-name></italic>) and advertisement call. The call of <italic><tp:taxon-name><tp:taxon-name-part taxon-name-part-type="genus" reg="Pristimantis">P.</tp:taxon-name-part> <tp:taxon-name-part taxon-name-part-type="species" reg="phoxocephalus">phoxocephalus</tp:taxon-name-part></tp:taxon-name></italic> has shorter inter-note intervals and a lower frequency of the second harmonic and final frequency of the note (Table <xref ref-type="table" rid="T6">6</xref>). <italic><tp:taxon-name><tp:taxon-name-part taxon-name-part-type="genus" reg="Pristimantis">Pristimantis</tp:taxon-name-part> <tp:taxon-name-part taxon-name-part-type="species" reg="teslai">teslai</tp:taxon-name-part></tp:taxon-name></italic> sp. nov. has tuberculate dorsal skin (shagreen in <italic><tp:taxon-name><tp:taxon-name-part taxon-name-part-type="genus" reg="Pristimantis">P.</tp:taxon-name-part> <tp:taxon-name-part taxon-name-part-type="species" reg="jimenezi">jimenezi</tp:taxon-name-part></tp:taxon-name></italic>) and lacks lateral folds, which are present in <italic><tp:taxon-name><tp:taxon-name-part taxon-name-part-type="genus" reg="Pristimantis">P.</tp:taxon-name-part> <tp:taxon-name-part taxon-name-part-type="species" reg="jimenezi">jimenezi</tp:taxon-name-part></tp:taxon-name></italic>. The most similar species to <italic><tp:taxon-name><tp:taxon-name-part taxon-name-part-type="genus" reg="Pristimantis">P.</tp:taxon-name-part> <tp:taxon-name-part taxon-name-part-type="species" reg="jimenezi">jimenezi</tp:taxon-name-part></tp:taxon-name></italic> is <italic><tp:taxon-name><tp:taxon-name-part taxon-name-part-type="genus" reg="Pristimantis">P.</tp:taxon-name-part> <tp:taxon-name-part taxon-name-part-type="species" reg="torresi">torresi</tp:taxon-name-part></tp:taxon-name></italic> sp. nov., which has golden to beige iris with a red medial streak (copper to red in <italic><tp:taxon-name><tp:taxon-name-part taxon-name-part-type="genus" reg="Pristimantis">P.</tp:taxon-name-part> <tp:taxon-name-part taxon-name-part-type="species" reg="jimenezi">jimenezi</tp:taxon-name-part></tp:taxon-name></italic>). <italic><tp:taxon-name><tp:taxon-name-part taxon-name-part-type="genus" reg="Pristimantis">P.</tp:taxon-name-part> <tp:taxon-name-part taxon-name-part-type="species" reg="totoroi">totoroi</tp:taxon-name-part></tp:taxon-name></italic> sp. nov. has more prominent folds and tubercles than <italic><tp:taxon-name><tp:taxon-name-part taxon-name-part-type="genus" reg="Pristimantis">P.</tp:taxon-name-part> <tp:taxon-name-part taxon-name-part-type="species" reg="jimenezi">jimenezi</tp:taxon-name-part></tp:taxon-name></italic>, and its head length is larger (males <italic>Z</italic> = 3.05006, <italic>p</italic> = 0.0023, <abbrev xmlns:xlink="http://www.w3.org/1999/xlink" xlink:title="head length" id="ABBRID0EY3BM" xlink:type="simple">HL</abbrev>/<abbrev xmlns:xlink="http://www.w3.org/1999/xlink" xlink:title="snout-vent length" id="ABBRID0E33BM" xlink:type="simple">SVL</abbrev> = 33.4–37.5% in <italic><tp:taxon-name><tp:taxon-name-part taxon-name-part-type="genus" reg="Pristimantis">P.</tp:taxon-name-part> <tp:taxon-name-part taxon-name-part-type="species" reg="jimenezi">jimenezi</tp:taxon-name-part></tp:taxon-name></italic>, 34.2–38.7% in <italic><tp:taxon-name><tp:taxon-name-part taxon-name-part-type="genus" reg="Pristimantis">P.</tp:taxon-name-part> <tp:taxon-name-part taxon-name-part-type="species" reg="totoroi">totoroi</tp:taxon-name-part></tp:taxon-name></italic> sp. nov.; females <italic>Z</italic> = 2.85798, <italic>p</italic> = 0.0043, <abbrev xmlns:xlink="http://www.w3.org/1999/xlink" xlink:title="head length" id="ABBRID0E14BM" xlink:type="simple">HL</abbrev>/<abbrev xmlns:xlink="http://www.w3.org/1999/xlink" xlink:title="snout-vent length" id="ABBRID0E54BM" xlink:type="simple">SVL</abbrev> = 32.8–37.3% in <italic><tp:taxon-name><tp:taxon-name-part taxon-name-part-type="genus" reg="Pristimantis">P.</tp:taxon-name-part> <tp:taxon-name-part taxon-name-part-type="species" reg="jimenezi">jimenezi</tp:taxon-name-part></tp:taxon-name></italic>, 35.2–37.6% in <italic><tp:taxon-name><tp:taxon-name-part taxon-name-part-type="genus" reg="Pristimantis">P.</tp:taxon-name-part> <tp:taxon-name-part taxon-name-part-type="species" reg="totoroi">totoroi</tp:taxon-name-part></tp:taxon-name></italic> sp. nov.), its tympanum smaller (males <italic>Z</italic> = -4.24763, <italic>p</italic> &lt; 0.0001, <abbrev xmlns:xlink="http://www.w3.org/1999/xlink" xlink:title="tympanic diameter" id="ABBRID0E35BM" xlink:type="simple">TD</abbrev>/<abbrev xmlns:xlink="http://www.w3.org/1999/xlink" xlink:title="snout-vent length" id="ABBRID0EA6BM" xlink:type="simple">SVL</abbrev> = 4.8–6% in <italic><tp:taxon-name><tp:taxon-name-part taxon-name-part-type="genus" reg="Pristimantis">P.</tp:taxon-name-part> <tp:taxon-name-part taxon-name-part-type="species" reg="jimenezi">jimenezi</tp:taxon-name-part></tp:taxon-name></italic>, 4.4–5.1% in <italic><tp:taxon-name><tp:taxon-name-part taxon-name-part-type="genus" reg="Pristimantis">P.</tp:taxon-name-part> <tp:taxon-name-part taxon-name-part-type="species" reg="totoroi">totoroi</tp:taxon-name-part></tp:taxon-name></italic> sp. nov.; females <italic>Z</italic> = -2,96383, <italic>p</italic> = 0.003, <abbrev xmlns:xlink="http://www.w3.org/1999/xlink" xlink:title="tympanic diameter" id="ABBRID0E56BM" xlink:type="simple">TD</abbrev>/<abbrev xmlns:xlink="http://www.w3.org/1999/xlink" xlink:title="snout-vent length" id="ABBRID0ECACM" xlink:type="simple">SVL</abbrev> = 5–5.6% in <italic><tp:taxon-name><tp:taxon-name-part taxon-name-part-type="genus" reg="Pristimantis">P.</tp:taxon-name-part> <tp:taxon-name-part taxon-name-part-type="species" reg="jimenezi">jimenezi</tp:taxon-name-part></tp:taxon-name></italic>, 4.8–5.3% in <italic><tp:taxon-name><tp:taxon-name-part taxon-name-part-type="genus" reg="Pristimantis">P.</tp:taxon-name-part> <tp:taxon-name-part taxon-name-part-type="species" reg="totoroi">totoroi</tp:taxon-name-part></tp:taxon-name></italic> sp. nov.), and its eyes smaller (males <italic>Z</italic> = -4.06051, <italic>p</italic> &lt; 0.001, <abbrev xmlns:xlink="http://www.w3.org/1999/xlink" xlink:title="eye diameter" id="ABBRID0EABCM" xlink:type="simple">ED</abbrev>/<abbrev xmlns:xlink="http://www.w3.org/1999/xlink" xlink:title="snout-vent length" id="ABBRID0EEBCM" xlink:type="simple">SVL</abbrev> = 11.1–13.3% in <italic><tp:taxon-name><tp:taxon-name-part taxon-name-part-type="genus" reg="Pristimantis">P.</tp:taxon-name-part> <tp:taxon-name-part taxon-name-part-type="species" reg="jimenezi">jimenezi</tp:taxon-name-part></tp:taxon-name></italic>, 9.2–11.6% in <italic><tp:taxon-name><tp:taxon-name-part taxon-name-part-type="genus" reg="Pristimantis">P.</tp:taxon-name-part> <tp:taxon-name-part taxon-name-part-type="species" reg="totoroi">totoroi</tp:taxon-name-part></tp:taxon-name></italic> sp. nov.; females <italic>Z</italic> = -2.43458, <italic>p</italic> = 0.0149, <abbrev xmlns:xlink="http://www.w3.org/1999/xlink" xlink:title="eye diameter" id="ABBRID0ECCCM" xlink:type="simple">ED</abbrev>/<abbrev xmlns:xlink="http://www.w3.org/1999/xlink" xlink:title="snout-vent length" id="ABBRID0EGCCM" xlink:type="simple">SVL</abbrev> = 9.5–11.8% in <italic><tp:taxon-name><tp:taxon-name-part taxon-name-part-type="genus" reg="Pristimantis">P.</tp:taxon-name-part> <tp:taxon-name-part taxon-name-part-type="species" reg="jimenezi">jimenezi</tp:taxon-name-part></tp:taxon-name></italic>, 9.5–10.6% in <italic><tp:taxon-name><tp:taxon-name-part taxon-name-part-type="genus" reg="Pristimantis">P.</tp:taxon-name-part> <tp:taxon-name-part taxon-name-part-type="species" reg="totoroi">totoroi</tp:taxon-name-part></tp:taxon-name></italic> sp. nov.) than those of <italic><tp:taxon-name><tp:taxon-name-part taxon-name-part-type="genus" reg="Pristimantis">P.</tp:taxon-name-part> <tp:taxon-name-part taxon-name-part-type="species" reg="jimenezi">jimenezi</tp:taxon-name-part></tp:taxon-name></italic>. Furthermore, advertisement calls of <italic><tp:taxon-name><tp:taxon-name-part taxon-name-part-type="genus" reg="Pristimantis">P.</tp:taxon-name-part> <tp:taxon-name-part taxon-name-part-type="species" reg="totoroi">totoroi</tp:taxon-name-part></tp:taxon-name></italic> sp. nov. have shorter notes and lower dominant, second harmonic, and final frequencies of the notes than those of <italic><tp:taxon-name><tp:taxon-name-part taxon-name-part-type="genus" reg="Pristimantis">P.</tp:taxon-name-part> <tp:taxon-name-part taxon-name-part-type="species" reg="jimenezi">jimenezi</tp:taxon-name-part></tp:taxon-name></italic> (Table <xref ref-type="table" rid="T6">6</xref>). <italic><tp:taxon-name><tp:taxon-name-part taxon-name-part-type="genus" reg="Pristimantis">Pristimantis</tp:taxon-name-part> <tp:taxon-name-part taxon-name-part-type="species" reg="verrucolatus">verrucolatus</tp:taxon-name-part></tp:taxon-name></italic> sp. nov., which has an adjacent distribution to <italic><tp:taxon-name><tp:taxon-name-part taxon-name-part-type="genus" reg="Pristimantis">P.</tp:taxon-name-part> <tp:taxon-name-part taxon-name-part-type="species" reg="jimenezi">jimenezi</tp:taxon-name-part></tp:taxon-name></italic> at high elevations, can be distinguished by the presence of large tubercles and warts on flanks (absent in <italic><tp:taxon-name><tp:taxon-name-part taxon-name-part-type="genus" reg="Pristimantis">P.</tp:taxon-name-part> <tp:taxon-name-part taxon-name-part-type="species" reg="jimenezi">jimenezi</tp:taxon-name-part></tp:taxon-name></italic>) and by its smaller size (males <italic>Z</italic> = 3.58643, <italic>p</italic> = 0.0003, <abbrev xmlns:xlink="http://www.w3.org/1999/xlink" xlink:title="snout-vent length" id="ABBRID0EKFCM" xlink:type="simple">SVL</abbrev> = 21.8–27.0 mm in <italic><tp:taxon-name><tp:taxon-name-part taxon-name-part-type="genus" reg="Pristimantis">P.</tp:taxon-name-part> <tp:taxon-name-part taxon-name-part-type="species" reg="jimenezi">jimenezi</tp:taxon-name-part></tp:taxon-name></italic>, 25.1–34.5 mm in <italic><tp:taxon-name><tp:taxon-name-part taxon-name-part-type="genus" reg="Pristimantis">P.</tp:taxon-name-part> <tp:taxon-name-part taxon-name-part-type="species" reg="verrucolatus">verrucolatus</tp:taxon-name-part></tp:taxon-name></italic> sp. nov.; females <italic>Z</italic> = 2.00347, <italic>p</italic> = 0.0451, <abbrev xmlns:xlink="http://www.w3.org/1999/xlink" xlink:title="snout-vent length" id="ABBRID0EIGCM" xlink:type="simple">SVL</abbrev> = 31.1–37.4 mm in <italic><tp:taxon-name><tp:taxon-name-part taxon-name-part-type="genus" reg="Pristimantis">P.</tp:taxon-name-part> <tp:taxon-name-part taxon-name-part-type="species" reg="jimenezi">jimenezi</tp:taxon-name-part></tp:taxon-name></italic>, 40.4–46.8 mm in <italic><tp:taxon-name><tp:taxon-name-part taxon-name-part-type="genus" reg="Pristimantis">P.</tp:taxon-name-part> <tp:taxon-name-part taxon-name-part-type="species" reg="verrucolatus">verrucolatus</tp:taxon-name-part></tp:taxon-name></italic> sp. nov.). Additionally, they can be distinguished by their advertisement calls: the call of <italic><tp:taxon-name><tp:taxon-name-part taxon-name-part-type="genus" reg="Pristimantis">P.</tp:taxon-name-part> <tp:taxon-name-part taxon-name-part-type="species" reg="verrucolatus">verrucolatus</tp:taxon-name-part></tp:taxon-name></italic> sp. nov. consists of a single note, longer than the one or two notes of the call of <italic><tp:taxon-name><tp:taxon-name-part taxon-name-part-type="genus" reg="Pristimantis">P.</tp:taxon-name-part> <tp:taxon-name-part taxon-name-part-type="species" reg="jimenezi">jimenezi</tp:taxon-name-part></tp:taxon-name></italic>; the dominant frequency is higher in advertisement calls of <italic><tp:taxon-name><tp:taxon-name-part taxon-name-part-type="genus" reg="Pristimantis">P.</tp:taxon-name-part> <tp:taxon-name-part taxon-name-part-type="species" reg="jimenezi">jimenezi</tp:taxon-name-part></tp:taxon-name></italic>, and the change in frequency along the note is lower in <italic><tp:taxon-name><tp:taxon-name-part taxon-name-part-type="genus" reg="Pristimantis">P.</tp:taxon-name-part> <tp:taxon-name-part taxon-name-part-type="species" reg="jimenezi">jimenezi</tp:taxon-name-part></tp:taxon-name></italic> (Table <xref ref-type="table" rid="T6">6</xref>).</p></tp:treatment-sec><tp:treatment-sec sec-type="description" id="SECID0ESICM"><title>Description of the holotype.</title><p>An adult male (<named-content xmlns:xlink="http://www.w3.org/1999/xlink" content-type="dwc:institutional_code" xlink:type="simple">QCAZ</named-content> 45170, SC29041). Measurements (in mm): <abbrev xmlns:xlink="http://www.w3.org/1999/xlink" xlink:title="snout-vent length" id="ABBRID0E4ICM" xlink:type="simple">SVL</abbrev> 24.1; <abbrev xmlns:xlink="http://www.w3.org/1999/xlink" xlink:title="tibia length" id="ABBRID0EBJCM" xlink:type="simple">TL</abbrev> 12.7; <abbrev xmlns:xlink="http://www.w3.org/1999/xlink" xlink:title="foot length" id="ABBRID0EFJCM" xlink:type="simple">FL</abbrev> 11.0; <abbrev xmlns:xlink="http://www.w3.org/1999/xlink" xlink:title="head length" id="ABBRID0EJJCM" xlink:type="simple">HL</abbrev> 8.2; <abbrev xmlns:xlink="http://www.w3.org/1999/xlink" xlink:title="head width" id="ABBRID0ENJCM" xlink:type="simple">HW</abbrev> 8.5; <abbrev xmlns:xlink="http://www.w3.org/1999/xlink" xlink:title="eye diameter" id="ABBRID0ERJCM" xlink:type="simple">ED</abbrev> 2.8; <abbrev xmlns:xlink="http://www.w3.org/1999/xlink" xlink:title="tympanic diameter" id="ABBRID0EVJCM" xlink:type="simple">TD</abbrev> 1.4; <abbrev xmlns:xlink="http://www.w3.org/1999/xlink" xlink:title="interorbital distance" id="ABBRID0EZJCM" xlink:type="simple">IOD</abbrev> 2.7; <abbrev xmlns:xlink="http://www.w3.org/1999/xlink" xlink:title="upper eyelid width" id="ABBRID0E4JCM" xlink:type="simple">EW</abbrev> 2.5; <abbrev xmlns:xlink="http://www.w3.org/1999/xlink" xlink:title="internarial distance" id="ABBRID0EBKCM" xlink:type="simple">IND</abbrev> 2.2; <abbrev xmlns:xlink="http://www.w3.org/1999/xlink" xlink:title="eye-nostril distance" id="ABBRID0EFKCM" xlink:type="simple">EN</abbrev> 2.6; <abbrev xmlns:xlink="http://www.w3.org/1999/xlink" xlink:title="tympanum-eye distance" id="ABBRID0EJKCM" xlink:type="simple">TED</abbrev> 1.0. Body slender; head as wide as body, slightly wider than long; snout moderately long, acuminate with a vertical fleshy keel in dorsal view, protruding in profile; nostrils slightly protuberant, ovoid, directed laterally with slight dorsal inclination; canthus rostralis concave in dorsal view, angular in cross section; loreal region slightly concave, bearing small tubercles; upper eyelid bearing small distinct tubercles; cranial crests absent; tympanic membrane and annulus prominent with upper and posterior margins concealed by supratympanic fold; two medium-sized, rounded postrictal tubercles surrounded by smaller tubercles outlining supratympanic stripe. Choanae large, circular, not concealed by palatal shelf of maxilla; dentigerous processes of vomers prominent, oblique, moderately separated, posteromedial to choanae; each vomer bearing several indistinct teeth; tongue slightly wider than long, posterior border notched, posterior half free; vocal slits slightly curved, located at posterior half of mouth floor in between tongue and margin of jaw; vocal sac present.</p><p>Skin on dorsum and flanks shagreen; faint middorsal fold; row of three small middorsal tubercles on head; dorsolateral folds absent; thin lateral folds on anterior half of the flanks; skin on throat, chest, belly and ventral surfaces of thighs areolate; discoidal fold absent. One low round ulnar tubercle; white nuptial pads present; palmar tubercles prominent, outer palmar tubercle bifid, slightly bigger than ovoid thenar tubercle; subarticular tubercles distinct, rounded; low supernumerary tubercles at base of fingers; fingers with broad lateral fringes extended to outer edge of the palm; Finger I shorter than Finger II; discs on fingers expanded and elliptical; ventral pads on fingers surrounded by circumferential grooves (Fig. <xref ref-type="fig" rid="F7">7D</xref>).</p><p>Hindlimbs slender; dorsal surfaces of hindlimbs with scattered low tubercles; posterior surfaces of thighs smooth, ventral surfaces of thighs areolate; heel bearing one medium prominent subconical tubercle surrounded by few lower rounded tubercles; outer edge of tarsus bearing low subconical tubercles; short inner tarsal fold present; inner metatarsal tubercle ovoid, elevated, three times the size of elliptical, rounded outer metatarsal tubercle; plantar surface with indistinct supernumerary tubercles; subarticular tubercles distinct, rounded; toes with broad lateral fringes; basal webbing present; discs smaller than those on fingers, wider on Toe IV and V; discs on toes expanded, elliptical; all toes having ventral pads and circumferential grooves; relative lengths of toes: I &lt; II &lt; III &lt; V &lt; IV; Toe V longer than Toe III (disc on Toe III exceeds proximal edge of the distal subarticular tubercle on Toe IV, disc on Toe V exceeds proximal edge of penultimate subarticular tubercle on Toe IV; Fig. <xref ref-type="fig" rid="F7">7</xref>). Coloration of the holotype in life and preservative is shown in Figures <xref ref-type="fig" rid="F15">15B</xref>, <xref ref-type="fig" rid="F18">18A</xref>.</p><p><italic>Coloration of holotype in preservative</italic>. Dorsum grayish light brown with cream markings including an irregular W-shaped scapular mark and irregular reticulations; middorsal black stripe; head with interorbital stripe; faint canthal and labial bars; dark brown supratympanic stripe; flanks with the same background color as dorsum; flanks, groins, anterior, and posterior surfaces of thighs with cream medium-sized spots and cream oblique reticulations; background color of groins, anterior, and posterior surfaces of thighs lighter than dorsum; venter cream with scattered minute brown flecks on belly and brown midventral stripe (Fig. <xref ref-type="fig" rid="F15">15B</xref>).</p><p><italic>Coloration of holotype in life</italic>. Based on studio photographs. Dorsum light brown with cream markings including an irregular W-shaped scapular mark and irregular reticulations; head with interorbital stripe; faint gray canthal stripes and thin labial bars; black supratympanic stripe; flanks, groins, anterior, and posterior surfaces of thighs with yellow medium-sized spots and cream oblique reticulations; background color on groins and posterior surfaces of thighs purplish brown; ventral surfaces of limbs and chest pinkish cream; vocal sac yellowish cream; venter pinkish cream suffused with white; iris copper with thin black reticulations; light-blue sclera (Fig. <xref ref-type="fig" rid="F18">18A</xref>).</p></tp:treatment-sec><tp:treatment-sec sec-type="variation" id="SECID0ERLCM"><title>Variation.</title><p>Data of preserved individuals is based on 25 specimens of the type series; information of coloration in life is based on photographs from nine individuals. Variation of preserved and live individuals is shown in Figures <xref ref-type="fig" rid="F18">18</xref>, <xref ref-type="fig" rid="F19">19</xref>. Coloration in life is provided in parenthesis. Dorsum is creamy to light and dark brown, with or without lighter irregular marks or chevrons; some individuals show a middorsal band; a pale W-shaped mark on scapula is often present; head bears an interorbital stripe or band paler or darker than dorsum; most individuals bear labial bars, and a few, canthal bars (black to brown). Flanks often bear pale (light-brown to yellow) spots or reticulations all over them or confined to the groins and axils. Groins and posterior surfaces of thighs cream with small pale spots (salmon, pinkish brown, purplish, purplish brown or dark brown with small light-brown to yellow spots). Dorsal surfaces of thighs are darker than dorsum bearing pale (yellow or light brown) reticulations. Ventral surfaces of the body are cream (yellowish to pale cream) with or without dark flecks or reticulations on the belly and throat. Iris varies from copper with a red medial streak of variable size to completely red; it bears thin black reticulations; white to light-blue sclera.</p><fig id="F19" position="float" orientation="portrait"><object-id xmlns:xlink="http://www.w3.org/1999/xlink" content-type="doi" xlink:type="simple">10.3897/zookeys.868.26766.figure19</object-id><object-id xmlns:xlink="http://www.w3.org/1999/xlink" content-type="arpha" xlink:type="simple">1622c3a2-56a5-5a17-89a3-fba3c2d612ba</object-id><label>Figure 19.</label><caption><p>Color variation in preserved individuals of <italic><tp:taxon-name><tp:taxon-name-part taxon-name-part-type="genus" reg="Pristimantis">Pristimantis</tp:taxon-name-part> <tp:taxon-name-part taxon-name-part-type="species" reg="jimenezi">jimenezi</tp:taxon-name-part></tp:taxon-name></italic> sp. nov. <bold>A</bold> Dorsal view of (from left to right): <named-content xmlns:xlink="http://www.w3.org/1999/xlink" content-type="dwc:institutional_code" xlink:type="simple">QCAZ</named-content> 45204 (male), <named-content xmlns:xlink="http://www.w3.org/1999/xlink" content-type="dwc:institutional_code" xlink:type="simple">QCAZ</named-content> 45178 (male), <named-content xmlns:xlink="http://www.w3.org/1999/xlink" content-type="dwc:institutional_code" xlink:type="simple">QCAZ</named-content> 45189 (male) <bold>B</bold> Dorsal view of: <named-content xmlns:xlink="http://www.w3.org/1999/xlink" content-type="dwc:institutional_code" xlink:type="simple">QCAZ</named-content> 46978 (female), <named-content xmlns:xlink="http://www.w3.org/1999/xlink" content-type="dwc:institutional_code" xlink:type="simple">QCAZ</named-content> 45203 (female), <named-content xmlns:xlink="http://www.w3.org/1999/xlink" content-type="dwc:institutional_code" xlink:type="simple">QCAZ</named-content> 45199 (female) <bold>C</bold> Ventral view of specimens in (<bold>A</bold>) <bold>D</bold> Ventral view of specimens in B. Ventral view of the same specimens. See Suppl. material <xref ref-type="supplementary-material" rid="S2">2</xref> for locality data. All specimens are shown at the same scale.</p></caption><graphic xmlns:xlink="http://www.w3.org/1999/xlink" xlink:href="zookeys-868-001-g019.jpg" position="float" orientation="portrait" xlink:type="simple" id="oo_322411.jpg"><uri content-type="original_file" xlink:type="simple">https://binary.pensoft.net/fig/322411</uri></graphic></fig></tp:treatment-sec><tp:treatment-sec sec-type="Advertisement call" id="SECID0EDOCM"><title>Advertisement call.</title><p>Based on recordings of <named-content xmlns:xlink="http://www.w3.org/1999/xlink" content-type="dwc:institutional_code" xlink:type="simple">QCAZ</named-content> 45178 (January 20, 2010; 19h10; 12 °C) and <named-content xmlns:xlink="http://www.w3.org/1999/xlink" content-type="dwc:institutional_code" xlink:type="simple">QCAZ</named-content> 46977 (August 23, 2009; 16h30). The advertisement call of <italic><tp:taxon-name><tp:taxon-name-part taxon-name-part-type="genus" reg="Pristimantis">P.</tp:taxon-name-part> <tp:taxon-name-part taxon-name-part-type="species" reg="jimenezi">jimenezi</tp:taxon-name-part></tp:taxon-name></italic> consists of one or two peep-like notes (Fig. <xref ref-type="fig" rid="F6">6A</xref>). The average duration of a note is 0.18 s (range 0.016–0.21 s), and the interval between them is 0.30 s (range 0.23–0.36 s). The fundamental and dominant frequencies of the notes are on average 2894 Hz (range 2776–3013 Hz). The peak time of the note occurs exactly in the middle of its duration. There is an increase in frequency along the note (2790–2977 Hz on average). Descriptive statistics for bioacoustic parameters are shown in Table <xref ref-type="table" rid="T6">6</xref>.</p></tp:treatment-sec><tp:treatment-sec sec-type="distribution" id="SECID0EGPCM"><title>Distribution, natural history, and conservation status.</title><p>This species is known from Western Andean slopes of Azuay Province between elevations of 1800 and 2900 m (Fig. <xref ref-type="fig" rid="F1">1</xref>); this corresponds to the Western Montane Forest region. Individuals of this species inhabit primary and secondary forest. Specimens were found at afternoon and night on low vegetation up to 1.5 m above the ground and inside bromeliads up to 8 m above the ground. Some individuals were collected from banana plants. Gravid females and calling males were collected in January and August; males were found calling at 16 and 19 h.</p><p>Following B1ab(iii) IUCN criteria, we consider <italic><tp:taxon-name><tp:taxon-name-part taxon-name-part-type="genus" reg="Pristimantis">P.</tp:taxon-name-part> <tp:taxon-name-part taxon-name-part-type="species" reg="jimenezi">jimenezi</tp:taxon-name-part></tp:taxon-name></italic> to be Critically Endangered. Available records come from two localities (sensu <xref ref-type="bibr" rid="B28">IUCN 2017</xref>) where suitable surrounding habitats are disturbed by human settlements, agriculture, and cattle raising. Its Extent of Occurrence is estimated to be less than 100 km<sup>2</sup> (39 km<sup>2</sup>).</p></tp:treatment-sec><tp:treatment-sec sec-type="etymology" id="SECID0EFQCM"><title>Etymology.</title><p>The specific epithet is a noun in the genitive case and is a patronym for Marcos Jiménez de la Espada, a Spanish naturalist who visited South America between 1862 and 1865. During his trip, he made significant collections of amphibians including new species that he described between 1870 and 1875. Among others, he named the genus <italic><tp:taxon-name><tp:taxon-name-part taxon-name-part-type="genus" reg="Pristimantis">Pristimantis</tp:taxon-name-part></tp:taxon-name></italic> and 19 species of Ecuadorian amphibians. His species descriptions are remarkably detailed in comparison with those of his contemporaries. He also made accurate and detailed descriptions of the natural history and the external and internal morphology of Neotropical anurans.</p></tp:treatment-sec><tp:treatment-sec><!--Section generated to contain objects referenced in tp:taxon-treatment.--><fig id="F15" position="float" orientation="portrait"><object-id xmlns:xlink="http://www.w3.org/1999/xlink" content-type="doi" xlink:type="simple">10.3897/zookeys.868.26766.figure15</object-id><object-id xmlns:xlink="http://www.w3.org/1999/xlink" content-type="arpha" xlink:type="simple">e4c767fd-3576-5b16-a76d-5794bb051c9b</object-id><label>Figure 15.</label><caption><p>Holotypes of <italic><tp:taxon-name><tp:taxon-name-part taxon-name-part-type="genus" reg="Pristimantis">Pristimantis</tp:taxon-name-part> <tp:taxon-name-part taxon-name-part-type="species" reg="gloria">gloria</tp:taxon-name-part></tp:taxon-name></italic> sp. nov. and <italic><tp:taxon-name><tp:taxon-name-part taxon-name-part-type="genus" reg="Pristimantis">P.</tp:taxon-name-part> <tp:taxon-name-part taxon-name-part-type="species" reg="jimenezi">jimenezi</tp:taxon-name-part></tp:taxon-name></italic> sp. nov. Photographs of preserved holotypes of <bold>A</bold><italic><tp:taxon-name><tp:taxon-name-part taxon-name-part-type="genus" reg="Pristimantis">P.</tp:taxon-name-part> <tp:taxon-name-part taxon-name-part-type="species" reg="gloria">gloria</tp:taxon-name-part></tp:taxon-name></italic> (<named-content xmlns:xlink="http://www.w3.org/1999/xlink" content-type="dwc:institutional_code" xlink:type="simple">QCAZ</named-content> 57201, female) and <bold>B</bold><italic><tp:taxon-name><tp:taxon-name-part taxon-name-part-type="genus" reg="Pristimantis">P.</tp:taxon-name-part> <tp:taxon-name-part taxon-name-part-type="species" reg="jimenezi">jimenezi</tp:taxon-name-part></tp:taxon-name></italic> (<named-content xmlns:xlink="http://www.w3.org/1999/xlink" content-type="dwc:institutional_code" xlink:type="simple">QCAZ</named-content> 45170, male). Dorsal view on the left, ventral view on the right. Specimens are shown at the same scale.</p></caption><graphic xmlns:xlink="http://www.w3.org/1999/xlink" xlink:href="zookeys-868-001-g015.jpg" position="float" orientation="portrait" xlink:type="simple" id="oo_322407.jpg"><uri content-type="original_file" xlink:type="simple">https://binary.pensoft.net/fig/322407</uri></graphic></fig><fig id="F7" position="float" orientation="portrait"><object-id xmlns:xlink="http://www.w3.org/1999/xlink" content-type="doi" xlink:type="simple">10.3897/zookeys.868.26766.figure7</object-id><object-id xmlns:xlink="http://www.w3.org/1999/xlink" content-type="arpha" xlink:type="simple">8193b9fa-fb4c-59db-8552-ff64ce510a6c</object-id><label>Figure 7.</label><caption><p>Palmar and plantar surfaces of <italic><tp:taxon-name><tp:taxon-name-part taxon-name-part-type="genus" reg="Pristimantis">Pristimantis</tp:taxon-name-part> <tp:taxon-name-part taxon-name-part-type="species" reg="atillo">atillo</tp:taxon-name-part></tp:taxon-name></italic> sp. nov., <italic><tp:taxon-name><tp:taxon-name-part taxon-name-part-type="genus" reg="Pristimantis">Pristimantis</tp:taxon-name-part> <tp:taxon-name-part taxon-name-part-type="species" reg="chomskyi">chomskyi</tp:taxon-name-part></tp:taxon-name></italic> sp. nov., <italic><tp:taxon-name><tp:taxon-name-part taxon-name-part-type="genus" reg="Pristimantis">Pristimantis</tp:taxon-name-part> <tp:taxon-name-part taxon-name-part-type="species" reg="gloria">gloria</tp:taxon-name-part></tp:taxon-name></italic> sp. nov., and <italic><tp:taxon-name><tp:taxon-name-part taxon-name-part-type="genus" reg="Pristimantis">Pristimantis</tp:taxon-name-part> <tp:taxon-name-part taxon-name-part-type="species" reg="jimenezi">jimenezi</tp:taxon-name-part></tp:taxon-name></italic> sp. nov. Photographs of left hand and foot of the holotypes <bold>A</bold><italic><tp:taxon-name><tp:taxon-name-part taxon-name-part-type="genus" reg="Pristimantis">Pristimantis</tp:taxon-name-part> <tp:taxon-name-part taxon-name-part-type="species" reg="atillo">atillo</tp:taxon-name-part></tp:taxon-name></italic> sp. nov.: <named-content xmlns:xlink="http://www.w3.org/1999/xlink" content-type="dwc:institutional_code" xlink:type="simple">QCAZ</named-content> 42500, male <bold>B</bold><italic><tp:taxon-name><tp:taxon-name-part taxon-name-part-type="genus" reg="Pristimantis">Pristimantis</tp:taxon-name-part> <tp:taxon-name-part taxon-name-part-type="species" reg="chomskyi">chomskyi</tp:taxon-name-part></tp:taxon-name></italic> sp. nov.: <named-content xmlns:xlink="http://www.w3.org/1999/xlink" content-type="dwc:institutional_code" xlink:type="simple">QCAZ</named-content> 47515, male <bold>C</bold><italic><tp:taxon-name><tp:taxon-name-part taxon-name-part-type="genus" reg="Pristimantis">Pristimantis</tp:taxon-name-part> <tp:taxon-name-part taxon-name-part-type="species" reg="gloria">gloria</tp:taxon-name-part></tp:taxon-name></italic> sp. nov.: <named-content xmlns:xlink="http://www.w3.org/1999/xlink" content-type="dwc:institutional_code" xlink:type="simple">QCAZ</named-content> 57201, female <bold>D</bold><italic><tp:taxon-name><tp:taxon-name-part taxon-name-part-type="genus" reg="Pristimantis">Pristimantis</tp:taxon-name-part> <tp:taxon-name-part taxon-name-part-type="species" reg="jimenezi">jimenezi</tp:taxon-name-part></tp:taxon-name></italic> sp. nov.: <named-content xmlns:xlink="http://www.w3.org/1999/xlink" content-type="dwc:institutional_code" xlink:type="simple">QCAZ</named-content> 45170, male. All specimens are shown at the same scale.</p></caption><graphic xmlns:xlink="http://www.w3.org/1999/xlink" xlink:href="zookeys-868-001-g007.jpg" position="float" orientation="portrait" xlink:type="simple" id="oo_322399.jpg"><uri content-type="original_file" xlink:type="simple">https://binary.pensoft.net/fig/322399</uri></graphic></fig><table-wrap id="T6" position="float" orientation="portrait"><label>Table 6.</label><caption><p>Descriptive statistics for bioacoustic variables of <italic><tp:taxon-name><tp:taxon-name-part taxon-name-part-type="genus" reg="Pristimantis">Pristimantis</tp:taxon-name-part> <tp:taxon-name-part taxon-name-part-type="species" reg="jimenezi">jimenezi</tp:taxon-name-part></tp:taxon-name></italic> sp. nov., <italic><tp:taxon-name><tp:taxon-name-part taxon-name-part-type="genus" reg="Pristimantis">P.</tp:taxon-name-part> <tp:taxon-name-part taxon-name-part-type="species" reg="phoxocephalus">phoxocephalus</tp:taxon-name-part></tp:taxon-name></italic>, <italic><tp:taxon-name><tp:taxon-name-part taxon-name-part-type="genus" reg="Pristimantis">P.</tp:taxon-name-part> <tp:taxon-name-part taxon-name-part-type="species" reg="totoroi">totoroi</tp:taxon-name-part></tp:taxon-name></italic> sp. nov. and <italic><tp:taxon-name><tp:taxon-name-part taxon-name-part-type="genus" reg="Pristimantis">P.</tp:taxon-name-part> <tp:taxon-name-part taxon-name-part-type="species" reg="verrucolatus">verrucolatus</tp:taxon-name-part></tp:taxon-name></italic> sp. nov. Mean ± SD and range in brackets are given in each cell. The number of samples is given in brackets after species name.</p></caption><table id="TID0EAAAM" rules="all"><tbody><tr><th rowspan="1" colspan="1"/><th rowspan="1" colspan="1"><italic><tp:taxon-name><tp:taxon-name-part taxon-name-part-type="genus" reg="Pristimantis">P.</tp:taxon-name-part> <tp:taxon-name-part taxon-name-part-type="species" reg="jimenezi">jimenezi</tp:taxon-name-part></tp:taxon-name></italic> (2)</th><th rowspan="1" colspan="1"><italic><tp:taxon-name><tp:taxon-name-part taxon-name-part-type="genus" reg="Pristimantis">P.</tp:taxon-name-part> <tp:taxon-name-part taxon-name-part-type="species" reg="phoxocephalus">phoxocephalus</tp:taxon-name-part></tp:taxon-name></italic> (2)</th><th rowspan="1" colspan="1"><italic><tp:taxon-name><tp:taxon-name-part taxon-name-part-type="genus" reg="Pristimantis">P.</tp:taxon-name-part> <tp:taxon-name-part taxon-name-part-type="species" reg="totoroi">totoroi</tp:taxon-name-part></tp:taxon-name></italic> (2)</th><th rowspan="1" colspan="1"><italic><tp:taxon-name><tp:taxon-name-part taxon-name-part-type="genus" reg="Pristimantis">P.</tp:taxon-name-part> <tp:taxon-name-part taxon-name-part-type="species" reg="verrucolatus">verrucolatus</tp:taxon-name-part></tp:taxon-name></italic> (2)</th></tr><tr><td rowspan="1" colspan="1">Notes per call</td><td rowspan="1" colspan="1">1–2</td><td rowspan="1" colspan="1">3–9</td><td rowspan="1" colspan="1">2–6</td><td rowspan="1" colspan="1">1</td></tr><tr><td rowspan="1" colspan="1">No. harmonics</td><td rowspan="1" colspan="1">4</td><td rowspan="1" colspan="1">4–5</td><td rowspan="1" colspan="1">3–7</td><td rowspan="1" colspan="1">4–7</td></tr><tr><td rowspan="2" colspan="1">Note duration (s)</td><td rowspan="1" colspan="1">0.182 ± 0.035</td><td rowspan="1" colspan="1">0.154 ± 0.030</td><td rowspan="1" colspan="1">0.125 ± 0.038</td><td rowspan="1" colspan="1">0.433 ± 0.037</td></tr><tr><td rowspan="1" colspan="1">(0.157–0.206)</td><td rowspan="1" colspan="1">(0.133–0.175)</td><td rowspan="1" colspan="1">(0.098–0.152)</td><td rowspan="1" colspan="1">(0.407–0.459)</td></tr><tr><td rowspan="2" colspan="1">Interval between notes (s)</td><td rowspan="1" colspan="1">0.297 ± 0.088</td><td rowspan="1" colspan="1">0.135 ± 0.035</td><td rowspan="1" colspan="1">0.339 ± 0.038</td><td rowspan="1" colspan="1">NA</td></tr><tr><td rowspan="1" colspan="1">(0.234–0.360)</td><td rowspan="1" colspan="1">(0.110–0.159)</td><td rowspan="1" colspan="1">(0.312–0.366)</td><td rowspan="1" colspan="1"/></tr><tr><td rowspan="2" colspan="1">Peak time (s)</td><td rowspan="1" colspan="1">0.091 ± 0.018</td><td rowspan="1" colspan="1">0.077 ± 0.014</td><td rowspan="1" colspan="1">0.063 ± 0.019</td><td rowspan="1" colspan="1">0.216 ± 0.018</td></tr><tr><td rowspan="1" colspan="1">(0.080–0.103)</td><td rowspan="1" colspan="1">(0.067–0.087)</td><td rowspan="1" colspan="1">(0.049–0.076)</td><td rowspan="1" colspan="1">(0.204–0.230)</td></tr><tr><td rowspan="2" colspan="1">Dominant frequency (Hz)</td><td rowspan="1" colspan="1">2894.58 ± 167.49</td><td rowspan="1" colspan="1">2578.12 ± 0</td><td rowspan="1" colspan="1">2569.65 ± 21.21</td><td rowspan="1" colspan="1">2114.08 ± 265.17</td></tr><tr><td rowspan="1" colspan="1">(2776.15–3013.01)</td><td rowspan="1" colspan="1"/><td rowspan="1" colspan="1">(2512.22–2627.07)</td><td rowspan="1" colspan="1">(1926.58–2301.58)</td></tr><tr><td rowspan="2" colspan="1">Initial frequency (Hz)</td><td rowspan="1" colspan="1">2789.89 ± 232.02</td><td rowspan="1" colspan="1">2452.15 ± 87.01</td><td rowspan="1" colspan="1">2550.96 ± 148.20</td><td rowspan="1" colspan="1">1837.5 ± 212.13</td></tr><tr><td rowspan="1" colspan="1">(2625–2953.13)</td><td rowspan="1" colspan="1">(2390.63–2513.67)</td><td rowspan="1" colspan="1">(2446.16–2655.75)</td><td rowspan="1" colspan="1">(1687.5–1987.5)</td></tr><tr><td rowspan="2" colspan="1">Final frequency (Hz)</td><td rowspan="1" colspan="1">2976.56 ± 232.02</td><td rowspan="1" colspan="1">2586.91 ± 12.43</td><td rowspan="1" colspan="1">2619.88 ± 50.73</td><td rowspan="1" colspan="1">2231.25 ± 238.65</td></tr><tr><td rowspan="1" colspan="1">(2812.5–3140.63)</td><td rowspan="1" colspan="1">(2578.13–2595.70)</td><td rowspan="1" colspan="1">(2584–2655.75)</td><td rowspan="1" colspan="1">(2062.5–2400)</td></tr><tr><td rowspan="2" colspan="1">Frequency change (Hz)</td><td rowspan="1" colspan="1">187.5 ± 0</td><td rowspan="1" colspan="1">134.77 ± 99.44</td><td rowspan="1" colspan="1">68.92 ± 97.47</td><td rowspan="1" colspan="1">393.75 ± 26.52</td></tr><tr><td rowspan="1" colspan="1"/><td rowspan="1" colspan="1">(64.45–205.08)</td><td rowspan="1" colspan="1">(0–137.84)</td><td rowspan="1" colspan="1">(375–412.5)</td></tr><tr><td rowspan="2" colspan="1">2<sup>nd</sup> harmonic frequency (Hz)</td><td rowspan="1" colspan="1">5373.79 ± 412.25</td><td rowspan="1" colspan="1">4532.23 ± 62.15</td><td rowspan="1" colspan="1">4714.43 ± 453.59</td><td rowspan="1" colspan="1">4171.89 ± 596.64</td></tr><tr><td rowspan="1" colspan="1">(5446.29–6029.3)</td><td rowspan="1" colspan="1">(4488.28–4576.17)</td><td rowspan="1" colspan="1">(4393.69–5035.16)</td><td rowspan="1" colspan="1">(3750–4593.78)</td></tr></tbody></table></table-wrap><supplementary-material xmlns:xlink="http://www.w3.org/1999/xlink" id="S2" position="float" orientation="portrait" xlink:type="simple"><object-id content-type="doi" xlink:type="simple">10.3897/zookeys.868.26766.suppl2</object-id><object-id content-type="arpha" xlink:type="simple">8e002865-cf8c-568c-8d26-9cca25ce0347</object-id><label>Supplementary material 2</label><p>Examined specimens</p><p>Data type: occurrence</p><p>Explanation note: Museum specimens analyzed in this taxonomic review. *: analyzed only with molecular information. ** = analyzed only with photographic material.</p><media xlink:href="zookeys-868-001-s002.xlsx" mimetype="application" mime-subtype="vnd.openxmlformats-officedocument.spreadsheetml.sheet" position="float" orientation="portrait" xlink:type="simple" id="oo_322433.xlsx"><uri content-type="original_file" xlink:type="simple">https://binary.pensoft.net/file/322433</uri></media><permissions><license xlink:type="simple"><license-p>This dataset is made available under the Open Database License (http://opendatacommons.org/licenses/odbl/1.0/). The Open Database License (ODbL) is a license agreement intended to allow users to freely share, modify, and use this Dataset while maintaining this same freedom for others, provided that the original source and author(s) are credited.</license-p></license></permissions><attrib specific-use="authors">Nadia B. Páez, Santiago R. Ron</attrib></supplementary-material><fig id="F6" position="float" orientation="portrait"><object-id xmlns:xlink="http://www.w3.org/1999/xlink" content-type="doi" xlink:type="simple">10.3897/zookeys.868.26766.figure6</object-id><object-id xmlns:xlink="http://www.w3.org/1999/xlink" content-type="arpha" xlink:type="simple">a1681929-8e8f-5d4a-b0f5-5ca77ea0516e</object-id><label>Figure 6.</label><caption><p>Comparison of advertisement calls of <italic><tp:taxon-name><tp:taxon-name-part taxon-name-part-type="genus" reg="Pristimantis">Pristimantis</tp:taxon-name-part> <tp:taxon-name-part taxon-name-part-type="species" reg="jimenezi">jimenezi</tp:taxon-name-part></tp:taxon-name></italic> sp. nov., <italic><tp:taxon-name><tp:taxon-name-part taxon-name-part-type="genus" reg="Pristimantis">P.</tp:taxon-name-part> <tp:taxon-name-part taxon-name-part-type="species" reg="phoxocephalus">phoxocephalus</tp:taxon-name-part></tp:taxon-name></italic>, <italic><tp:taxon-name><tp:taxon-name-part taxon-name-part-type="genus" reg="Pristimantis">P.</tp:taxon-name-part> <tp:taxon-name-part taxon-name-part-type="species" reg="totoroi">totoroi</tp:taxon-name-part></tp:taxon-name></italic> sp. nov. and <italic><tp:taxon-name><tp:taxon-name-part taxon-name-part-type="genus" reg="Pristimantis">P.</tp:taxon-name-part> <tp:taxon-name-part taxon-name-part-type="species" reg="verrucolatus">verrucolatus</tp:taxon-name-part></tp:taxon-name></italic> sp. nov. <bold>A</bold><italic><tp:taxon-name><tp:taxon-name-part taxon-name-part-type="genus" reg="Pristimantis">Pristimantis</tp:taxon-name-part> <tp:taxon-name-part taxon-name-part-type="species" reg="jimenezi">jimenezi</tp:taxon-name-part></tp:taxon-name></italic>: <named-content xmlns:xlink="http://www.w3.org/1999/xlink" content-type="dwc:institutional_code" xlink:type="simple">QCAZ</named-content> 46977 <bold>B</bold><italic><tp:taxon-name><tp:taxon-name-part taxon-name-part-type="genus" reg="Pristimantis">Pristimantis</tp:taxon-name-part> <tp:taxon-name-part taxon-name-part-type="species" reg="phoxocephalus">phoxocephalus</tp:taxon-name-part></tp:taxon-name></italic>: non-collected individual from Pilaló (type locality). <bold>C</bold><italic><tp:taxon-name><tp:taxon-name-part taxon-name-part-type="genus" reg="Pristimantis">Pristimantis</tp:taxon-name-part> <tp:taxon-name-part taxon-name-part-type="species" reg="totoroi">totoroi</tp:taxon-name-part></tp:taxon-name></italic>: non-collected individual from Cashca Totoras (type locality) <bold>D</bold><italic><tp:taxon-name><tp:taxon-name-part taxon-name-part-type="genus" reg="Pristimantis">Pristimantis</tp:taxon-name-part> <tp:taxon-name-part taxon-name-part-type="species" reg="verrucolatus">verrucolatus</tp:taxon-name-part></tp:taxon-name></italic>: <named-content xmlns:xlink="http://www.w3.org/1999/xlink" content-type="dwc:institutional_code" xlink:type="simple">QCAZ</named-content> 46981. Oscillograms are shown above spectrograms. X axis for time (s); Y axis for frequency (kHz) in spectrograms.</p></caption><graphic xmlns:xlink="http://www.w3.org/1999/xlink" xlink:href="zookeys-868-001-g006.jpg" position="float" orientation="portrait" xlink:type="simple" id="oo_322398.jpg"><uri content-type="original_file" xlink:type="simple">https://binary.pensoft.net/fig/322398</uri></graphic></fig><fig id="F1" position="float" orientation="portrait"><object-id xmlns:xlink="http://www.w3.org/1999/xlink" content-type="doi" xlink:type="simple">10.3897/zookeys.868.26766.figure1</object-id><object-id xmlns:xlink="http://www.w3.org/1999/xlink" content-type="arpha" xlink:type="simple">d34fc062-484d-5f88-8d3b-658150a29048</object-id><label>Figure 1.</label><caption><p>Distribution of <italic><tp:taxon-name><tp:taxon-name-part taxon-name-part-type="genus" reg="Pristimantis">Pristimantis</tp:taxon-name-part></tp:taxon-name></italic>, subgenus <tp:taxon-name><tp:taxon-name-part taxon-name-part-type="genus" reg="Pristimantis"/><tp:taxon-name-part taxon-name-part-type="subgenus" reg="Huicundomantis">Huicundomantis</tp:taxon-name-part></tp:taxon-name>. Records are based on specimens deposited at the Museum of Zoology, Pontificia Universidad Católica del Ecuador (<named-content xmlns:xlink="http://www.w3.org/1999/xlink" content-type="dwc:institutional_code" xlink:type="simple">QCAZ</named-content>). Locality information is shown in Suppl. material <xref ref-type="supplementary-material" rid="S2">2</xref>.</p></caption><graphic xmlns:xlink="http://www.w3.org/1999/xlink" xlink:href="zookeys-868-001-g001.jpg" position="float" orientation="portrait" xlink:type="simple" id="oo_322393.jpg"><uri content-type="original_file" xlink:type="simple">https://binary.pensoft.net/fig/322393</uri></graphic></fig></tp:treatment-sec><ref-list><ref id="B28"><mixed-citation xmlns:xlink="http://www.w3.org/1999/xlink" xlink:type="simple"><institution xlink:type="simple">IUCN</institution> Standards and Petitions Subcommittee (<year>2017</year>) Guidelines for Using the IUCN Red List Categories and Criteria. Version 13. Prepared by the Standards and Petitions Subcommittee. <ext-link xlink:type="simple" ext-link-type="uri" xlink:href="http://www.iucnredlist.org/documents/RedListGuidelines.pdf">http://www.iucnredlist.org/documents/RedListGuidelines.pdf</ext-link>. [Accessed on: 2017-12-15]</mixed-citation></ref></ref-list></tp:taxon-treatment>
