# Supplementary material for: Systematics of Huicundomantis, a new subgenus of Pristimantis (Anura, Strabomantidae) with extraordinary cryptic diversity and eleven new species
Source: Zookeys. 2019 Aug 1;868:1–112. doi: 10.3897/zookeys.868.26766 (PMC6687670; doi:10.3897/zookeys.868.26766)
Supplement: XML Treatment for Pristimantis lutzae [file zookeys.868.26766-treatment6.xml]

<!DOCTYPE tp:taxon-treatment
  PUBLIC "-//TaxonX//DTD Taxonomic Treatment Publishing DTD v0 20100105//EN" "tax-treatment-NSO.dtd">
<tp:taxon-treatment xmlns:tp="http://www.plazi.org/taxpub"><tp:treatment-meta><kwd-group><label>Taxon classification</label><kwd><named-content xmlns:xlink="http://www.w3.org/1999/xlink" content-type="kingdom">Animalia</named-content></kwd><kwd><named-content xmlns:xlink="http://www.w3.org/1999/xlink" content-type="order">Anura</named-content></kwd><kwd><named-content xmlns:xlink="http://www.w3.org/1999/xlink" content-type="family">Strabomantidae</named-content></kwd></kwd-group><mixed-citation publication-type="journal"><person-group><name><surname>Páez</surname><given-names>Nadia B.</given-names></name><name><surname>Ron</surname><given-names>Santiago R.</given-names></name></person-group><article-title>Systematics of <italic><tp:taxon-name><tp:taxon-name-part taxon-name-part-type="genus" reg="Huicundomantis">Huicundomantis</tp:taxon-name-part></tp:taxon-name></italic>, a new subgenus of <italic><tp:taxon-name><tp:taxon-name-part taxon-name-part-type="genus" reg="Pristimantis">Pristimantis</tp:taxon-name-part></tp:taxon-name></italic> (<tp:taxon-name><tp:taxon-name-part taxon-name-part-type="order">Anura</tp:taxon-name-part></tp:taxon-name>, <tp:taxon-name><tp:taxon-name-part taxon-name-part-type="family">Strabomantidae</tp:taxon-name-part></tp:taxon-name>) with extraordinary cryptic diversity and eleven new species</article-title><source>Zookeys</source><day>01</day><month>8</month><year>2019</year><volume>868</volume><fpage>1</fpage><lpage>112</lpage><pub-id pub-id-type="doi">10.3897/zookeys.868.26766</pub-id></mixed-citation></tp:treatment-meta><tp:nomenclature><tp:taxon-name><object-id xmlns:xlink="http://www.w3.org/1999/xlink" content-type="arpha" xlink:type="simple">F72D2FF25DC85EA194427234C92AAE1F</object-id>
            
            <tp:taxon-name-part taxon-name-part-type="genus" reg="Pristimantis">Pristimantis</tp:taxon-name-part>
            <tp:taxon-name-part taxon-name-part-type="species" reg="lutzae">lutzae</tp:taxon-name-part>
            <object-id xmlns:xlink="http://www.w3.org/1999/xlink" content-type="zoobank" xlink:type="simple">http://zoobank.org/F9014765-D5AC-4B9F-A04B-D1B6303059DE</object-id>
          </tp:taxon-name><tp:taxon-status xmlns:xlink="http://www.w3.org/1999/xlink" xlink:type="simple">sp. nov.</tp:taxon-status></tp:nomenclature><tp:treatment-sec sec-type="Common name" id="SECID0EZRCM"><title>Common name.</title><p>English: Lutz’s Rain Frog. Spanish: Cutín de Lutz.</p></tp:treatment-sec><tp:treatment-sec sec-type="Holotype" id="SECID0E5RCM"><title>Holotype.</title><p><named-content xmlns:xlink="http://www.w3.org/1999/xlink" content-type="dwc:institutional_code" xlink:type="simple">QCAZ</named-content> 37546, an adult female from Mazán Reserve, Azuay Province, Ecuador (<named-content xmlns:xlink="http://www.w3.org/1999/xlink" content-type="dwc:verbatimCoordinates" xlink:type="simple"><named-content content-type="geo-json" specific-use="{&#34;type&#34;:&#34;Point&#34;,&#34;coordinates&#34;:[-79.114800,-2.868900]}" id="NCID0EMSCM" xlink:type="simple">2.8689S, 79.1148W</named-content></named-content>, 3047 m), collected by Luis A. Coloma, Santiago R. Ron, Ítalo G. Tapia, Ernesto Arbeláez, and Robin Moore on September 2007. Figure <xref ref-type="fig" rid="F20">20A</xref>.</p><fig id="F20" position="float" orientation="portrait"><object-id xmlns:xlink="http://www.w3.org/1999/xlink" content-type="doi" xlink:type="simple">10.3897/zookeys.868.26766.figure20</object-id><object-id xmlns:xlink="http://www.w3.org/1999/xlink" content-type="arpha" xlink:type="simple">fef118b9-6eb7-59b6-aec2-78a57a6ffb14</object-id><label>Figure 20.</label><caption><p>Holotypes of <italic><tp:taxon-name><tp:taxon-name-part taxon-name-part-type="genus" reg="Pristimantis">Pristimantis</tp:taxon-name-part> <tp:taxon-name-part taxon-name-part-type="species" reg="lutzae">lutzae</tp:taxon-name-part></tp:taxon-name></italic> sp. nov. and <italic>P <tp:taxon-name><tp:taxon-name-part taxon-name-part-type="genus" reg="Pristimantis"/><tp:taxon-name-part taxon-name-part-type="species" reg="multicolor">multicolor</tp:taxon-name-part></tp:taxon-name></italic> sp. nov. Photographs of preserved holotypes of <bold>A</bold><italic><tp:taxon-name><tp:taxon-name-part taxon-name-part-type="genus" reg="Pristimantis">P.</tp:taxon-name-part> <tp:taxon-name-part taxon-name-part-type="species" reg="lutzae">lutzae</tp:taxon-name-part></tp:taxon-name></italic> (<named-content xmlns:xlink="http://www.w3.org/1999/xlink" content-type="dwc:institutional_code" xlink:type="simple">QCAZ</named-content> 37546, female) and <bold>B</bold><italic><tp:taxon-name><tp:taxon-name-part taxon-name-part-type="genus" reg="Pristimantis">P.</tp:taxon-name-part> <tp:taxon-name-part taxon-name-part-type="species" reg="multicolor">multicolor</tp:taxon-name-part></tp:taxon-name></italic> (<named-content xmlns:xlink="http://www.w3.org/1999/xlink" content-type="dwc:institutional_code" xlink:type="simple">QCAZ</named-content> 47213, male). Dorsal view on the left, ventral view on the right. Specimens are shown at the same scale.</p></caption><graphic xmlns:xlink="http://www.w3.org/1999/xlink" xlink:href="zookeys-868-001-g020.jpg" position="float" orientation="portrait" xlink:type="simple" id="oo_322412.jpg"><uri content-type="original_file" xlink:type="simple">https://binary.pensoft.net/fig/322412</uri></graphic></fig></tp:treatment-sec><tp:treatment-sec sec-type="Paratypes" id="SECID0E3UCM"><title>Paratypes</title><p><bold>(32: 14 males, 13 females, 5 juveniles).</bold> Ecuador: Azuay Province: <named-content xmlns:xlink="http://www.w3.org/1999/xlink" content-type="dwc:institutional_code" xlink:type="simple">QCAZ</named-content> 32785, adult female, <named-content xmlns:xlink="http://www.w3.org/1999/xlink" content-type="dwc:institutional_code" xlink:type="simple">QCAZ</named-content> 32786, <named-content xmlns:xlink="http://www.w3.org/1999/xlink" content-type="dwc:institutional_code" xlink:type="simple">QCAZ</named-content> 32788, <named-content xmlns:xlink="http://www.w3.org/1999/xlink" content-type="dwc:institutional_code" xlink:type="simple">QCAZ</named-content> 32791, adult males, <named-content xmlns:xlink="http://www.w3.org/1999/xlink" content-type="dwc:institutional_code" xlink:type="simple">QCAZ</named-content> 32792, juvenile female, from Yanuncay-Irquis Protected Forest, Páramo de Quimsacocha (<named-content xmlns:xlink="http://www.w3.org/1999/xlink" content-type="dwc:verbatimCoordinates" xlink:type="simple"><named-content content-type="geo-json" specific-use="{&#34;type&#34;:&#34;Point&#34;,&#34;coordinates&#34;:[-79.214700,-3.039800]}" id="NCID0EAWCM" xlink:type="simple">3.0398S, 79.2147W</named-content></named-content>, 3758 m), collected by Andrés Merino-Viteri, Lorena E. Falconí, David Salazar-V, Paula Peña, Mónica Páez, Ernesto Arbeláez, and Juan Daniel Jaramillo in December 2006; <named-content xmlns:xlink="http://www.w3.org/1999/xlink" content-type="dwc:institutional_code" xlink:type="simple">QCAZ</named-content> 37509, adult female, from Mazán Reserve (<named-content xmlns:xlink="http://www.w3.org/1999/xlink" content-type="dwc:verbatimCoordinates" xlink:type="simple"><named-content content-type="geo-json" specific-use="{&#34;type&#34;:&#34;Point&#34;,&#34;coordinates&#34;:[-79.129200,-2.874800]}" id="NCID0ENWCM" xlink:type="simple">2.8748S, 79.1292W</named-content></named-content>, 3115 m), collected by Luis A. Coloma, Santiago R. Ron, Ítalo G. Tapia, Ernesto Arbeláez and Robin Moore in September 2007; <named-content xmlns:xlink="http://www.w3.org/1999/xlink" content-type="dwc:institutional_code" xlink:type="simple">QCAZ</named-content> 37545, <named-content xmlns:xlink="http://www.w3.org/1999/xlink" content-type="dwc:institutional_code" xlink:type="simple">QCAZ</named-content> 37547, <named-content xmlns:xlink="http://www.w3.org/1999/xlink" content-type="dwc:institutional_code" xlink:type="simple">QCAZ</named-content> 37566, adult females, <named-content xmlns:xlink="http://www.w3.org/1999/xlink" content-type="dwc:institutional_code" xlink:type="simple">QCAZ</named-content> 37561, <named-content xmlns:xlink="http://www.w3.org/1999/xlink" content-type="dwc:institutional_code" xlink:type="simple">QCAZ</named-content> 37564, adult males, <named-content xmlns:xlink="http://www.w3.org/1999/xlink" content-type="dwc:institutional_code" xlink:type="simple">QCAZ</named-content> 37550–551, juvenile females, collected with the holotype; <named-content xmlns:xlink="http://www.w3.org/1999/xlink" content-type="dwc:institutional_code" xlink:type="simple">QCAZ</named-content> 37571, adult female, <named-content xmlns:xlink="http://www.w3.org/1999/xlink" content-type="dwc:institutional_code" xlink:type="simple">QCAZ</named-content> 37570, adult male, from Mazán Reserve (<named-content xmlns:xlink="http://www.w3.org/1999/xlink" content-type="dwc:verbatimCoordinates" xlink:type="simple"><named-content content-type="geo-json" specific-use="{&#34;type&#34;:&#34;Point&#34;,&#34;coordinates&#34;:[-79.129200,-2.875200]}" id="NCID0E4XCM" xlink:type="simple">2.8752S, 79.1292W</named-content></named-content>, 3189 m), collected by Luis A. Coloma, Santiago R. Ron, Ítalo G. Tapia, Ernesto Arbeláez and Robin Moore in September 2007; <named-content xmlns:xlink="http://www.w3.org/1999/xlink" content-type="dwc:institutional_code" xlink:type="simple">QCAZ</named-content> 51736, adult female, from San Vicente (<named-content xmlns:xlink="http://www.w3.org/1999/xlink" content-type="dwc:verbatimCoordinates" xlink:type="simple"><named-content content-type="geo-json" specific-use="{&#34;type&#34;:&#34;Point&#34;,&#34;coordinates&#34;:[-78.698100,-2.795300]}" id="NCID0EKYCM" xlink:type="simple">2.7953S, 78.6981W</named-content></named-content>, 3044 m), collected by Omar Torres, Vanessa Aguirre, Simón Lobos, Fernando Ayala and Estefanía Boada in March 2011; <named-content xmlns:xlink="http://www.w3.org/1999/xlink" content-type="dwc:institutional_code" xlink:type="simple">QCAZ</named-content> 53728, juvenile, from Cajas National Park, El Capo, Laguna Toreadora (<named-content xmlns:xlink="http://www.w3.org/1999/xlink" content-type="dwc:verbatimCoordinates" xlink:type="simple"><named-content content-type="geo-json" specific-use="{&#34;type&#34;:&#34;Point&#34;,&#34;coordinates&#34;:[-79.245300,-2.778500]}" id="NCID0EXYCM" xlink:type="simple">2.7785S, 79.2453W</named-content></named-content>, 4100 m), collected by Santiago R. Ron, Andrés Merino, Fernando Ayala, Teresa Camacho and Martin Cohen on July 19, 2011. Cañar Province: <named-content xmlns:xlink="http://www.w3.org/1999/xlink" content-type="dwc:institutional_code" xlink:type="simple">QCAZ</named-content> 27467, <named-content xmlns:xlink="http://www.w3.org/1999/xlink" content-type="dwc:institutional_code" xlink:type="simple">QCAZ</named-content> 27469, <named-content xmlns:xlink="http://www.w3.org/1999/xlink" content-type="dwc:institutional_code" xlink:type="simple">QCAZ</named-content> 27534, adult females, <named-content xmlns:xlink="http://www.w3.org/1999/xlink" content-type="dwc:institutional_code" xlink:type="simple">QCAZ</named-content> 27470–471, adult males, <named-content xmlns:xlink="http://www.w3.org/1999/xlink" content-type="dwc:institutional_code" xlink:type="simple">QCAZ</named-content> 27472, juvenile female, from Mazar Wildlife Reserve, Rumiloma (<named-content xmlns:xlink="http://www.w3.org/1999/xlink" content-type="dwc:verbatimCoordinates" xlink:type="simple"><named-content content-type="geo-json" specific-use="{&#34;type&#34;:&#34;Point&#34;,&#34;coordinates&#34;:[-78.745500,-2.574600]}" id="NCID0EYZCM" xlink:type="simple">2.5746S, 78.7455W</named-content></named-content>, 3400 m), collected by Martín R. Bustamante, Joseph Mendelson and Michelle Cummer in February 2004; <named-content xmlns:xlink="http://www.w3.org/1999/xlink" content-type="dwc:institutional_code" xlink:type="simple">QCAZ</named-content> 27521, adult male, from Mazar Wildlife Reserve, Rumiloma (<named-content xmlns:xlink="http://www.w3.org/1999/xlink" content-type="dwc:verbatimCoordinates" xlink:type="simple"><named-content content-type="geo-json" specific-use="{&#34;type&#34;:&#34;Point&#34;,&#34;coordinates&#34;:[-78.733600,-2.561200]}" id="NCID0EF1CM" xlink:type="simple">2,5612S, 78.7336W</named-content></named-content>, 3550 m), collected by Martín R. Bustamante, Joseph Mendelson and Michelle Cummer in February 2004; <named-content xmlns:xlink="http://www.w3.org/1999/xlink" content-type="dwc:institutional_code" xlink:type="simple">QCAZ</named-content> 27596–597, adult females, from La Libertad (<named-content xmlns:xlink="http://www.w3.org/1999/xlink" content-type="dwc:verbatimCoordinates" xlink:type="simple"><named-content content-type="geo-json" specific-use="{&#34;type&#34;:&#34;Point&#34;,&#34;coordinates&#34;:[-78.698400,-2.546600]}" id="NCID0ES1CM" xlink:type="simple">2.5466S, 78.6984W</named-content></named-content>, 2895 m), collected by Martín R. Bustamante, Joseph Mendelson and Michelle Cummer in February 2004; <named-content xmlns:xlink="http://www.w3.org/1999/xlink" content-type="dwc:institutional_code" xlink:type="simple">QCAZ</named-content> 47211, adult male, from Guallicanga ravine (<named-content xmlns:xlink="http://www.w3.org/1999/xlink" content-type="dwc:verbatimCoordinates" xlink:type="simple"><named-content content-type="geo-json" specific-use="{&#34;type&#34;:&#34;Point&#34;,&#34;coordinates&#34;:[-78.902200,-2.432100]}" id="NCID0E61CM" xlink:type="simple">2.4321S, 78.9022W</named-content></named-content>, 3960 m), collected by Paola Mafla-Endara, Silvia Aldás-Alarcón and Freddy Velásquez-Alomoto in December 2009; <named-content xmlns:xlink="http://www.w3.org/1999/xlink" content-type="dwc:institutional_code" xlink:type="simple">QCAZ</named-content> 56182, adult female, <named-content xmlns:xlink="http://www.w3.org/1999/xlink" content-type="dwc:institutional_code" xlink:type="simple">QCAZ</named-content> 56183–186, adult males, from Charón Ventanas Community Tourism Center (<named-content xmlns:xlink="http://www.w3.org/1999/xlink" content-type="dwc:verbatimCoordinates" xlink:type="simple"><named-content content-type="geo-json" specific-use="{&#34;type&#34;:&#34;Point&#34;,&#34;coordinates&#34;:[-78.890500,-2.647100]}" id="NCID0ER2CM" xlink:type="simple">2.6471S, 78.8905W</named-content></named-content>, 3300 m), collected by Andrea Manzano, Paulina Romero, and Leonardo Negrete in July 2013.</p></tp:treatment-sec><tp:treatment-sec sec-type="diagnosis" id="SECID0EW2CM"><title>Diagnosis.</title><p>A species of <italic><tp:taxon-name><tp:taxon-name-part taxon-name-part-type="genus" reg="Pristimantis">Pristimantis</tp:taxon-name-part></tp:taxon-name></italic> having the following combination of characters: (1) skin on dorsum shagreen to tuberculate with scattered low tubercles; thin middorsal fold present or absent; dorsolateral folds absent; flanks tuberculate, tubercles larger than those on dorsum, with or without scattered warts; lateral fold present or absent; skin on venter coarsely areolate; discoidal fold present or absent; (2) tympanic membrane and tympanic annulus prominent, its upper and posterolateral margin covered by supratympanic fold; (3) snout moderately long, round to subacuminate in dorsal, rounded in lateral view, with or without a small papilla at the tip; (4) upper eyelid bearing a small, rounded tubercle, surrounded by several lower tubercles; cranial crests absent; (5) dentigerous processes of vomers prominent, oblique, moderately separated, posteromedial to choanae; (6) vocals slits, vocal sac, and nuptial pads present in adult males; (7) Finger I shorter than Finger II; discs of digits expanded, elliptical to truncate; (8) fingers with broad lateral fringes; (9) ulnar tubercles small, distinct; (10) heel bearing a low rounded tubercle, surrounded by several smaller tubercles; inner and outer edge of tarsus bearing a row of small tubercles; short inner tarsal fold; (11) inner metatarsal tubercle elevated, ovoid, three times the size of round outer metatarsal tubercle; supernumerary tubercles indistinct; (12) toes with broad lateral fringes; basal webbing present; Toe V longer or much longer than Toe III (disc on Toe III reaches the middle of penultimate subarticular tubercle on Toe IV or slightly exceeds its distal edge, disc on Toe V reaches the middle of distal subarticular tubercle on Toe IV or slightly exceeds its distal edge); toe discs smaller than those on fingers, truncate to elliptical (Fig. <xref ref-type="fig" rid="F8">8A</xref>); (13) in life, dorsum light, orangey or dark brown; head with black or brown supratympanic, canthal, and interorbital stripes; groins, anterior and posterior surfaces of thighs pinkish, purplish or reddish brown, suffused or not with orange, with cream or light brown spots; ventral surfaces of body white to cream with or without brown reticulations; vocal sac in males yellow; iris golden to creamy brown with a reddish brown medial streak (Fig. <xref ref-type="fig" rid="F21">21</xref>); (14) average <abbrev xmlns:xlink="http://www.w3.org/1999/xlink" xlink:title="snout-vent length" id="ABBRID0EL3CM" xlink:type="simple">SVL</abbrev> in adult females: 35.3 ± 3.5 mm (29.7–33.9 mm; <italic>n</italic> = 15); in adult males: 24.6 ± 1.7 mm (21.4–27.0 mm; <italic>n</italic> = 14).</p><fig id="F21" position="float" orientation="portrait"><object-id xmlns:xlink="http://www.w3.org/1999/xlink" content-type="doi" xlink:type="simple">10.3897/zookeys.868.26766.figure21</object-id><object-id xmlns:xlink="http://www.w3.org/1999/xlink" content-type="arpha" xlink:type="simple">02fc4285-f9c0-5b06-bbec-5ebdd4efc33d</object-id><label>Figure 21.</label><caption><p>Color variation in live individuals of <italic><tp:taxon-name><tp:taxon-name-part taxon-name-part-type="genus" reg="Pristimantis">Pristimantis</tp:taxon-name-part> <tp:taxon-name-part taxon-name-part-type="species" reg="lutzae">lutzae</tp:taxon-name-part></tp:taxon-name></italic> sp. nov. <bold>A</bold><named-content xmlns:xlink="http://www.w3.org/1999/xlink" content-type="dwc:institutional_code" xlink:type="simple">QCAZ</named-content> 53728 (juvenile female, <abbrev xmlns:xlink="http://www.w3.org/1999/xlink" xlink:title="snout-vent length" id="ABBRID0EN4CM" xlink:type="simple">SVL</abbrev> 26.5 mm) <bold>B</bold><named-content xmlns:xlink="http://www.w3.org/1999/xlink" content-type="dwc:institutional_code" xlink:type="simple">QCAZ</named-content> 56183 (male, <abbrev xmlns:xlink="http://www.w3.org/1999/xlink" xlink:title="snout-vent length" id="ABBRID0EY4CM" xlink:type="simple">SVL</abbrev> 23.3 mm) <bold>C</bold><named-content xmlns:xlink="http://www.w3.org/1999/xlink" content-type="dwc:institutional_code" xlink:type="simple">QCAZ</named-content> 56184 (male, <abbrev xmlns:xlink="http://www.w3.org/1999/xlink" xlink:title="snout-vent length" id="ABBRID0ED5CM" xlink:type="simple">SVL</abbrev> 24.8 mm) <bold>D</bold><named-content xmlns:xlink="http://www.w3.org/1999/xlink" content-type="dwc:institutional_code" xlink:type="simple">QCAZ</named-content> 56185 (male, <abbrev xmlns:xlink="http://www.w3.org/1999/xlink" xlink:title="snout-vent length" id="ABBRID0EO5CM" xlink:type="simple">SVL</abbrev> 26.1 mm). Dorsolateral view on the left, ventral view on the right.</p></caption><graphic xmlns:xlink="http://www.w3.org/1999/xlink" xlink:href="zookeys-868-001-g021.jpg" position="float" orientation="portrait" xlink:type="simple" id="oo_322413.jpg"><uri content-type="original_file" xlink:type="simple">https://binary.pensoft.net/fig/322413</uri></graphic></fig></tp:treatment-sec><tp:treatment-sec sec-type="comparisons" id="SECID0EX5CM"><title>Comparison with other species.</title><p><italic><tp:taxon-name><tp:taxon-name-part taxon-name-part-type="genus" reg="Pristimantis">Pristimantis</tp:taxon-name-part> <tp:taxon-name-part taxon-name-part-type="species" reg="lutzae">lutzae</tp:taxon-name-part></tp:taxon-name></italic> is similar to <italic><tp:taxon-name><tp:taxon-name-part taxon-name-part-type="genus" reg="Pristimantis">P.</tp:taxon-name-part> <tp:taxon-name-part taxon-name-part-type="species" reg="balionotus">balionotus</tp:taxon-name-part></tp:taxon-name></italic>, <italic><tp:taxon-name><tp:taxon-name-part taxon-name-part-type="genus" reg="Pristimantis">P.</tp:taxon-name-part> <tp:taxon-name-part taxon-name-part-type="species" reg="chomskyi">chomskyi</tp:taxon-name-part></tp:taxon-name></italic>, <italic><tp:taxon-name><tp:taxon-name-part taxon-name-part-type="genus" reg="Pristimantis">P.</tp:taxon-name-part> <tp:taxon-name-part taxon-name-part-type="species" reg="gloria">gloria</tp:taxon-name-part></tp:taxon-name></italic>, <italic><tp:taxon-name><tp:taxon-name-part taxon-name-part-type="genus" reg="Pristimantis">P.</tp:taxon-name-part> <tp:taxon-name-part taxon-name-part-type="species" reg="multicolor">multicolor</tp:taxon-name-part></tp:taxon-name></italic> sp. nov., and <italic><tp:taxon-name><tp:taxon-name-part taxon-name-part-type="genus" reg="Pristimantis">P.</tp:taxon-name-part> <tp:taxon-name-part taxon-name-part-type="species" reg="philipi">philipi</tp:taxon-name-part></tp:taxon-name></italic>. The most similar is <italic><tp:taxon-name><tp:taxon-name-part taxon-name-part-type="genus" reg="Pristimantis">P.</tp:taxon-name-part> <tp:taxon-name-part taxon-name-part-type="species" reg="balionotus">balionotus</tp:taxon-name-part></tp:taxon-name></italic>, which occurs at lower elevations and can be recognized by the absence of basal webbing between toes (present in <italic><tp:taxon-name><tp:taxon-name-part taxon-name-part-type="genus" reg="Pristimantis">P.</tp:taxon-name-part> <tp:taxon-name-part taxon-name-part-type="species" reg="lutzae">lutzae</tp:taxon-name-part></tp:taxon-name></italic>) and having smaller discs on fingers. <italic><tp:taxon-name><tp:taxon-name-part taxon-name-part-type="genus" reg="Pristimantis">Pristimantis</tp:taxon-name-part> <tp:taxon-name-part taxon-name-part-type="species" reg="lutzae">lutzae</tp:taxon-name-part></tp:taxon-name></italic> can be distinguished from <italic><tp:taxon-name><tp:taxon-name-part taxon-name-part-type="genus" reg="Pristimantis">P.</tp:taxon-name-part> <tp:taxon-name-part taxon-name-part-type="species" reg="chomskyi">chomskyi</tp:taxon-name-part></tp:taxon-name></italic> by the golden to creamy brown iris with a reddish dark brown streak (orange with a faint reddish brown streak in <italic><tp:taxon-name><tp:taxon-name-part taxon-name-part-type="genus" reg="Pristimantis">P.</tp:taxon-name-part> <tp:taxon-name-part taxon-name-part-type="species" reg="chomskyi">chomskyi</tp:taxon-name-part></tp:taxon-name></italic>), and having a bigger tympanum (males <italic>Z</italic> = 2.45677, <italic>p</italic> = 0.0140, <abbrev xmlns:xlink="http://www.w3.org/1999/xlink" xlink:title="tympanic diameter" id="ABBRID0E1CDM" xlink:type="simple">TD</abbrev>/<abbrev xmlns:xlink="http://www.w3.org/1999/xlink" xlink:title="snout-vent length" id="ABBRID0E5CDM" xlink:type="simple">SVL</abbrev> = 4.5–4.7% in <italic><tp:taxon-name><tp:taxon-name-part taxon-name-part-type="genus" reg="Pristimantis">P.</tp:taxon-name-part> <tp:taxon-name-part taxon-name-part-type="species" reg="chomskyi">chomskyi</tp:taxon-name-part></tp:taxon-name></italic>, 5–5.4% in <italic><tp:taxon-name><tp:taxon-name-part taxon-name-part-type="genus" reg="Pristimantis">P.</tp:taxon-name-part> <tp:taxon-name-part taxon-name-part-type="species" reg="lutzae">lutzae</tp:taxon-name-part></tp:taxon-name></italic>). <italic><tp:taxon-name><tp:taxon-name-part taxon-name-part-type="genus" reg="Pristimantis">Pristimantis</tp:taxon-name-part> <tp:taxon-name-part taxon-name-part-type="species" reg="gloria">gloria</tp:taxon-name-part></tp:taxon-name></italic> differs from <italic><tp:taxon-name><tp:taxon-name-part taxon-name-part-type="genus" reg="Pristimantis">P.</tp:taxon-name-part> <tp:taxon-name-part taxon-name-part-type="species" reg="lutzae">lutzae</tp:taxon-name-part></tp:taxon-name></italic> in having a wartier skin, wide black reticulations on iris (thin in <italic><tp:taxon-name><tp:taxon-name-part taxon-name-part-type="genus" reg="Pristimantis">P.</tp:taxon-name-part> <tp:taxon-name-part taxon-name-part-type="species" reg="lutzae">lutzae</tp:taxon-name-part></tp:taxon-name></italic>), and a larger ratio between the length and width of the head (males <italic>Z</italic> = -5.00826, <italic>p</italic> &lt; 0.0001, <abbrev xmlns:xlink="http://www.w3.org/1999/xlink" xlink:title="head length" id="ABBRID0E4EDM" xlink:type="simple">HL</abbrev>/<abbrev xmlns:xlink="http://www.w3.org/1999/xlink" xlink:title="head width" id="ABBRID0EBFDM" xlink:type="simple">HW</abbrev> = 96.8–114.5% in <italic><tp:taxon-name><tp:taxon-name-part taxon-name-part-type="genus" reg="Pristimantis">P.</tp:taxon-name-part> <tp:taxon-name-part taxon-name-part-type="species" reg="gloria">gloria</tp:taxon-name-part></tp:taxon-name></italic>, 90–97% in <italic><tp:taxon-name><tp:taxon-name-part taxon-name-part-type="genus" reg="Pristimantis">P.</tp:taxon-name-part> <tp:taxon-name-part taxon-name-part-type="species" reg="lutzae">lutzae</tp:taxon-name-part></tp:taxon-name></italic>; females <italic>Z</italic> = -3.77517, <italic>p</italic> = 0.0002, <abbrev xmlns:xlink="http://www.w3.org/1999/xlink" xlink:title="head length" id="ABBRID0E6FDM" xlink:type="simple">HL</abbrev>/<abbrev xmlns:xlink="http://www.w3.org/1999/xlink" xlink:title="head width" id="ABBRID0EDGDM" xlink:type="simple">HW</abbrev> = 92–105% in <italic><tp:taxon-name><tp:taxon-name-part taxon-name-part-type="genus" reg="Pristimantis">P.</tp:taxon-name-part> <tp:taxon-name-part taxon-name-part-type="species" reg="gloria">gloria</tp:taxon-name-part></tp:taxon-name></italic>, 90–96% in <italic><tp:taxon-name><tp:taxon-name-part taxon-name-part-type="genus" reg="Pristimantis">P.</tp:taxon-name-part> <tp:taxon-name-part taxon-name-part-type="species" reg="lutzae">lutzae</tp:taxon-name-part></tp:taxon-name></italic>). <italic><tp:taxon-name><tp:taxon-name-part taxon-name-part-type="genus" reg="Pristimantis">Pristimantis</tp:taxon-name-part> <tp:taxon-name-part taxon-name-part-type="species" reg="multicolor">multicolor</tp:taxon-name-part></tp:taxon-name></italic> sp. nov. has a longer head (males <italic>Z</italic> = 3.67756, <italic>p</italic> = 0.0002, <abbrev xmlns:xlink="http://www.w3.org/1999/xlink" xlink:title="head length" id="ABBRID0EMHDM" xlink:type="simple">HL</abbrev>/<abbrev xmlns:xlink="http://www.w3.org/1999/xlink" xlink:title="snout-vent length" id="ABBRID0EQHDM" xlink:type="simple">SVL</abbrev> = 33.4–37% in <italic><tp:taxon-name><tp:taxon-name-part taxon-name-part-type="genus" reg="Pristimantis">P.</tp:taxon-name-part> <tp:taxon-name-part taxon-name-part-type="species" reg="lutzae">lutzae</tp:taxon-name-part></tp:taxon-name></italic>, 34.1–40.4% in <italic><tp:taxon-name><tp:taxon-name-part taxon-name-part-type="genus" reg="Pristimantis">P.</tp:taxon-name-part> <tp:taxon-name-part taxon-name-part-type="species" reg="multicolor">multicolor</tp:taxon-name-part></tp:taxon-name></italic> sp. nov.; females <italic>Z</italic> = 3.9524, <italic>p</italic> &lt; 0.0001, <abbrev xmlns:xlink="http://www.w3.org/1999/xlink" xlink:title="head length" id="ABBRID0EOIDM" xlink:type="simple">HL</abbrev>/<abbrev xmlns:xlink="http://www.w3.org/1999/xlink" xlink:title="snout-vent length" id="ABBRID0ESIDM" xlink:type="simple">SVL</abbrev> = 35–37.5% in <italic><tp:taxon-name><tp:taxon-name-part taxon-name-part-type="genus" reg="Pristimantis">P.</tp:taxon-name-part> <tp:taxon-name-part taxon-name-part-type="species" reg="lutzae">lutzae</tp:taxon-name-part></tp:taxon-name></italic>, 36.5–40.6% in <italic><tp:taxon-name><tp:taxon-name-part taxon-name-part-type="genus" reg="Pristimantis">P.</tp:taxon-name-part> <tp:taxon-name-part taxon-name-part-type="species" reg="multicolor">multicolor</tp:taxon-name-part></tp:taxon-name></italic> sp. nov.), larger tympanum (males <italic>Z</italic> = 3.57469, <italic>p</italic> = 0.0004, <abbrev xmlns:xlink="http://www.w3.org/1999/xlink" xlink:title="tympanic diameter" id="ABBRID0EQJDM" xlink:type="simple">TD</abbrev>/<abbrev xmlns:xlink="http://www.w3.org/1999/xlink" xlink:title="snout-vent length" id="ABBRID0EUJDM" xlink:type="simple">SVL</abbrev> = 5–5.4% in <italic><tp:taxon-name><tp:taxon-name-part taxon-name-part-type="genus" reg="Pristimantis">P.</tp:taxon-name-part> <tp:taxon-name-part taxon-name-part-type="species" reg="lutzae">lutzae</tp:taxon-name-part></tp:taxon-name></italic>, 4.9–6% in <italic><tp:taxon-name><tp:taxon-name-part taxon-name-part-type="genus" reg="Pristimantis">P.</tp:taxon-name-part> <tp:taxon-name-part taxon-name-part-type="species" reg="multicolor">multicolor</tp:taxon-name-part></tp:taxon-name></italic> sp. nov.; females <italic>Z</italic> = 3.9524, <italic>p</italic> &lt; 0.0001, <abbrev xmlns:xlink="http://www.w3.org/1999/xlink" xlink:title="tympanic diameter" id="ABBRID0ESKDM" xlink:type="simple">TD</abbrev>/<abbrev xmlns:xlink="http://www.w3.org/1999/xlink" xlink:title="snout-vent length" id="ABBRID0EWKDM" xlink:type="simple">SVL</abbrev> = 4.9–5.6% in <italic><tp:taxon-name><tp:taxon-name-part taxon-name-part-type="genus" reg="Pristimantis">P.</tp:taxon-name-part> <tp:taxon-name-part taxon-name-part-type="species" reg="lutzae">lutzae</tp:taxon-name-part></tp:taxon-name></italic>, 5.5–6.7% in <italic><tp:taxon-name><tp:taxon-name-part taxon-name-part-type="genus" reg="Pristimantis">P.</tp:taxon-name-part> <tp:taxon-name-part taxon-name-part-type="species" reg="multicolor">multicolor</tp:taxon-name-part></tp:taxon-name></italic> sp. nov.) and larger eyes (males <italic>Z</italic> = 2.75174, <italic>p</italic> = 0.0059, <abbrev xmlns:xlink="http://www.w3.org/1999/xlink" xlink:title="eye diameter" id="ABBRID0EULDM" xlink:type="simple">ED</abbrev>/<abbrev xmlns:xlink="http://www.w3.org/1999/xlink" xlink:title="snout-vent length" id="ABBRID0EYLDM" xlink:type="simple">SVL</abbrev> = 10.3–12.1% in <italic><tp:taxon-name><tp:taxon-name-part taxon-name-part-type="genus" reg="Pristimantis">P.</tp:taxon-name-part> <tp:taxon-name-part taxon-name-part-type="species" reg="lutzae">lutzae</tp:taxon-name-part></tp:taxon-name></italic>, 10.3–13.2% in <italic><tp:taxon-name><tp:taxon-name-part taxon-name-part-type="genus" reg="Pristimantis">P.</tp:taxon-name-part> <tp:taxon-name-part taxon-name-part-type="species" reg="multicolor">multicolor</tp:taxon-name-part></tp:taxon-name></italic> sp. nov.; females <italic>Z</italic> = 3.3083, <italic>p</italic> = 0.0009, <abbrev xmlns:xlink="http://www.w3.org/1999/xlink" xlink:title="eye diameter" id="ABBRID0EWMDM" xlink:type="simple">ED</abbrev>/<abbrev xmlns:xlink="http://www.w3.org/1999/xlink" xlink:title="snout-vent length" id="ABBRID0E1MDM" xlink:type="simple">SVL</abbrev> = 9.9–12.1% in <italic><tp:taxon-name><tp:taxon-name-part taxon-name-part-type="genus" reg="Pristimantis">P.</tp:taxon-name-part> <tp:taxon-name-part taxon-name-part-type="species" reg="lutzae">lutzae</tp:taxon-name-part></tp:taxon-name></italic>, 10.7–12.4% in <italic><tp:taxon-name><tp:taxon-name-part taxon-name-part-type="genus" reg="Pristimantis">P.</tp:taxon-name-part> <tp:taxon-name-part taxon-name-part-type="species" reg="multicolor">multicolor</tp:taxon-name-part></tp:taxon-name></italic> sp. nov.), relative to the body length, than <italic><tp:taxon-name><tp:taxon-name-part taxon-name-part-type="genus" reg="Pristimantis">P.</tp:taxon-name-part> <tp:taxon-name-part taxon-name-part-type="species" reg="lutzae">lutzae</tp:taxon-name-part></tp:taxon-name></italic>. <italic><tp:taxon-name><tp:taxon-name-part taxon-name-part-type="genus" reg="Pristimantis">Pristimantis</tp:taxon-name-part> <tp:taxon-name-part taxon-name-part-type="species" reg="lutzae">lutzae</tp:taxon-name-part></tp:taxon-name></italic> is readily distinguished from <italic><tp:taxon-name><tp:taxon-name-part taxon-name-part-type="genus" reg="Pristimantis">P.</tp:taxon-name-part> <tp:taxon-name-part taxon-name-part-type="species" reg="philipi">philipi</tp:taxon-name-part></tp:taxon-name></italic> because it has a visible tympanic membrane and annulus, and its males have vocal slits (absent traits in <italic><tp:taxon-name><tp:taxon-name-part taxon-name-part-type="genus" reg="Pristimantis">P.</tp:taxon-name-part> <tp:taxon-name-part taxon-name-part-type="species" reg="philipi">philipi</tp:taxon-name-part></tp:taxon-name></italic>).</p></tp:treatment-sec><tp:treatment-sec sec-type="description" id="SECID0EAPDM"><title>Description of the holotype.</title><p>An adult female (<named-content xmlns:xlink="http://www.w3.org/1999/xlink" content-type="dwc:institutional_code" xlink:type="simple">QCAZ</named-content> 37546, SC 21029). Measurements (in mm): <abbrev xmlns:xlink="http://www.w3.org/1999/xlink" xlink:title="snout-vent length" id="ABBRID0ELPDM" xlink:type="simple">SVL</abbrev> 31.7; <abbrev xmlns:xlink="http://www.w3.org/1999/xlink" xlink:title="tibia length" id="ABBRID0EPPDM" xlink:type="simple">TL</abbrev> 13.7; <abbrev xmlns:xlink="http://www.w3.org/1999/xlink" xlink:title="foot length" id="ABBRID0ETPDM" xlink:type="simple">FL</abbrev> 14.7; <abbrev xmlns:xlink="http://www.w3.org/1999/xlink" xlink:title="head length" id="ABBRID0EXPDM" xlink:type="simple">HL</abbrev> 11.2; <abbrev xmlns:xlink="http://www.w3.org/1999/xlink" xlink:title="head width" id="ABBRID0E2PDM" xlink:type="simple">HW</abbrev> 12.1; <abbrev xmlns:xlink="http://www.w3.org/1999/xlink" xlink:title="eye diameter" id="ABBRID0E6PDM" xlink:type="simple">ED</abbrev> 3.7; <abbrev xmlns:xlink="http://www.w3.org/1999/xlink" xlink:title="tympanic diameter" id="ABBRID0EDQDM" xlink:type="simple">TD</abbrev> 1.7; <abbrev xmlns:xlink="http://www.w3.org/1999/xlink" xlink:title="interorbital distance" id="ABBRID0EHQDM" xlink:type="simple">IOD</abbrev> 3.8; <abbrev xmlns:xlink="http://www.w3.org/1999/xlink" xlink:title="upper eyelid width" id="ABBRID0ELQDM" xlink:type="simple">EW</abbrev> 2.8; <abbrev xmlns:xlink="http://www.w3.org/1999/xlink" xlink:title="internarial distance" id="ABBRID0EPQDM" xlink:type="simple">IND</abbrev> 2.3; <abbrev xmlns:xlink="http://www.w3.org/1999/xlink" xlink:title="eye-nostril distance" id="ABBRID0ETQDM" xlink:type="simple">EN</abbrev> 3.5; <abbrev xmlns:xlink="http://www.w3.org/1999/xlink" xlink:title="tympanum-eye distance" id="ABBRID0EXQDM" xlink:type="simple">TED</abbrev> 1.3. Head wider than long, slightly narrower than body; snout moderately long, rounded with a small papilla in dorsal and lateral view; cranial crests absent; nostrils slightly protuberant, narrow, directed laterally with slight dorsal inclination; canthus rostralis slightly concave in dorsal view, rounded in cross section; loreal region slightly concave; upper eyelid bearing a small, low and rounded tubercle surrounded by inconspicuous tubercles; tympanic annulus prominent, its upper and posterior margins concealed by supratympanic fold; tympanic membrane distinct; two low and rounded postrictal tubercles surrounded by lower tubercles. Choanae large, round, not concealed by palatal shelf of maxillae; dentigerous processes of vomers prominent, oblique, moderately separated, positioned posteromedial to choanae; each vomer bearing several teeth; tongue longer than wide, posterior border notched, posterior half free.</p><p>Dorsum shagreen with scattered low tubercles, larger posteriorly; dorsolateral folds absent; skin on flanks bearing low rounded tubercles, larger than those on dorsum; skin on chest and belly coarsely areolate, that on throat shagreen, ventral surfaces of limbs smooth, ventral surfaces of thighs coarsely areolate; discoidal fold present. Ulnar tubercles rounded and low; outer palmar tubercle bifid, three times the size of ovoid thenar tubercle; subarticular tubercles prominent, rounded; low supernumerary tubercles; fingers bearing broad lateral fringes; Finger I shorter than Finger II; discs on fingers expanded and truncate; pads on fingers surrounded by circumferential grooves on all fingers (Fig. <xref ref-type="fig" rid="F8">8A</xref>).</p><p>Dorsal surfaces of hindlimbs shagreen with scattered small tubercles; posterior surfaces of thighs smooth, ventral surfaces of thighs coarsely areolate; heel bearing a median, low, rounded tubercle surrounded by smaller ones; outer and inner edge of tarsus bearing a row of small tubercles; small inner tarsal fold present; inner metatarsal tubercle ovoid, elevated, three times the size of round outer metatarsal tubercle; plantar surface with small, indistinct supernumerary tubercles; subarticular tubercles prominent, rounded; toes bearing broad lateral fringes; basal webbing between Toes IV and V present; discs on toes smaller than those on fingers, slightly expanded, truncate; all toes having pads surrounded by circumferential grooves; relative lengths of toes: I &lt; II &lt; III &lt; V &lt; IV; Toe V much longer than Toe III (disc on Toe III reaches the distal edge of penultimate subarticular tubercle on Toe IV, disc on Toe V reaches the distal edge of distal subarticular tubercle on Toe IV; Fig. <xref ref-type="fig" rid="F8">8A</xref>). Coloration of the holotype in preservative is shown in Figure <xref ref-type="fig" rid="F20">20A</xref>; coloration in life, unknown.</p><p><italic>Coloration of holotype in preservative</italic>. Dorsum grayish dark brown with lighter irregular reticulations and scattered black spots; dark brown supratympanic stripe, canthal, and interorbital bands; dorsal surfaces of limbs with the same background as dorsum and darker irregular transversal bands and scattered dark brown spots; groins, anterior, and posterior surfaces of thighs reddish brown with cream small spots; ventral surfaces of body cream; soles and palms dusty cream (Fig. <xref ref-type="fig" rid="F20">20A</xref>).</p><p><italic>Coloration of holotype in life</italic>. Unknown.</p></tp:treatment-sec><tp:treatment-sec sec-type="variation" id="SECID0EXRDM"><title>Variation.</title><p>Variation in preservative is based on 40 individuals of the type series and photographs from eight individuals. Variation in life and preservative is shown in Figures <xref ref-type="fig" rid="F21">21</xref>, <xref ref-type="fig" rid="F22">22</xref>. Coloration in life is provided in parenthesis. Dorsal coloration varies from light to dark gray or brown (light, orangey or dark brown); markings on dorsum (light brown, yellow or orange) are present or absent, most individuals have irregular reticulations, some have a series of parallel longitudinal stripes; dorsum and flanks may bear scattered black or white spots. All individuals bear supratympanic and canthal stripes (black, brown); an interorbital stripe or band is present except for individuals with the longitudinal pattern on dorsum. Flanks have the same background color as dorsum. Groins, posterior and anterior surfaces of thighs are cream to brown with small paler spots (pinkish, purplish or reddish brown, suffused or not with orange, with cream or light brown spots). Limbs bear dark transversal bands or scattered small dark spots. Ventral coloration varies from cream to dusty cream (white to cream); venter with or without brown reticulations. The iris is golden to creamy brown with a reddish dark brown medial horizontal streak. White to light-blue sclera.</p><fig id="F22" position="float" orientation="portrait"><object-id xmlns:xlink="http://www.w3.org/1999/xlink" content-type="doi" xlink:type="simple">10.3897/zookeys.868.26766.figure22</object-id><object-id xmlns:xlink="http://www.w3.org/1999/xlink" content-type="arpha" xlink:type="simple">149accb7-5054-5331-bbc5-4a0af65ab6cc</object-id><label>Figure 22.</label><caption><p>Color variation in preserved individuals of <italic><tp:taxon-name><tp:taxon-name-part taxon-name-part-type="genus" reg="Pristimantis">Pristimantis</tp:taxon-name-part> <tp:taxon-name-part taxon-name-part-type="species" reg="lutzae">lutzae</tp:taxon-name-part></tp:taxon-name></italic> sp. nov. <bold>A</bold> Dorsal view of (from left to right): <named-content xmlns:xlink="http://www.w3.org/1999/xlink" content-type="dwc:institutional_code" xlink:type="simple">QCAZ</named-content> 37545 (female), <named-content xmlns:xlink="http://www.w3.org/1999/xlink" content-type="dwc:institutional_code" xlink:type="simple">QCAZ</named-content> 37547 (female), <named-content xmlns:xlink="http://www.w3.org/1999/xlink" content-type="dwc:institutional_code" xlink:type="simple">QCAZ</named-content> 27534 (female), <named-content xmlns:xlink="http://www.w3.org/1999/xlink" content-type="dwc:institutional_code" xlink:type="simple">QCAZ</named-content> 27597 (female) <bold>B</bold> Dorsal view of: <named-content xmlns:xlink="http://www.w3.org/1999/xlink" content-type="dwc:institutional_code" xlink:type="simple">QCAZ</named-content> 32785 (female), <named-content xmlns:xlink="http://www.w3.org/1999/xlink" content-type="dwc:institutional_code" xlink:type="simple">QCAZ</named-content> 56185 (male), <named-content xmlns:xlink="http://www.w3.org/1999/xlink" content-type="dwc:institutional_code" xlink:type="simple">QCAZ</named-content> 53728 (juvenile female), <named-content xmlns:xlink="http://www.w3.org/1999/xlink" content-type="dwc:institutional_code" xlink:type="simple">QCAZ</named-content> 27471 (male) <bold>C</bold> Ventral view of specimens in (<bold>A</bold>) <bold>D</bold> Ventral view of specimens in B. See Suppl. material <xref ref-type="supplementary-material" rid="S2">2</xref> for locality data. All specimens are shown at the same scale.</p></caption><graphic xmlns:xlink="http://www.w3.org/1999/xlink" xlink:href="zookeys-868-001-g022.jpg" position="float" orientation="portrait" xlink:type="simple" id="oo_322414.jpg"><uri content-type="original_file" xlink:type="simple">https://binary.pensoft.net/fig/322414</uri></graphic></fig></tp:treatment-sec><tp:treatment-sec sec-type="distribution" id="SECID0ETUDM"><title>Distribution, natural history, and conservation status.</title><p><italic><tp:taxon-name><tp:taxon-name-part taxon-name-part-type="genus" reg="Pristimantis">Pristimantis</tp:taxon-name-part> <tp:taxon-name-part taxon-name-part-type="species" reg="lutzae">lutzae</tp:taxon-name-part></tp:taxon-name></italic> is known from Paramo, Inter-Andean Shrub, Western and Eastern Montane Forest in the Andes of Azuay and Cañar Provinces in Ecuador, between 2895–4100 m a.s.l (Fig. <xref ref-type="fig" rid="F1">1</xref>). Individuals collected at night were found in bunch grasses, pastures, and low vegetation up to 80 cm above the ground. Individuals collected at day were found in pastures or underneath rocks. Calling males have been found on bunch grasses or low vegetation during February, July, and December at night.</p><p>Despite the relatively small distribution range of this species (Extent of Occurrence = 2338 km<sup>2</sup>) we assign it to the Least Concern Red List category because its distribution overlaps with four protected areas, Cajas National Park, Mazán Reserve, Mazar Wildlife Reserve, and Yanuncay Irquis Protected Forest, and it is a common species in these places.</p></tp:treatment-sec><tp:treatment-sec sec-type="etymology" id="SECID0EMVDM"><title>Etymology.</title><p>The specific epithet is a noun in the genitive case and is a patronym for Bertha Lutz, who was a Brazilian herpetologist. We name this species after her in recognition of her scientific career and her activism in the fight for gender equality.</p></tp:treatment-sec><tp:treatment-sec sec-type="remarks" id="SECID0ERVDM"><title>Remarks.</title><p>Specimens of this species were previously referred as <italic><tp:taxon-name><tp:taxon-name-part taxon-name-part-type="genus" reg="Pristimantis">Pristimantis</tp:taxon-name-part> <tp:taxon-name-part taxon-name-part-type="species" reg="riveti">riveti</tp:taxon-name-part></tp:taxon-name></italic> (Despax 2011) based on <xref ref-type="bibr" rid="B36">Lynch (1979)</xref> characterization of the species (e.g., Almendáriz and Orcés 2006; <xref ref-type="bibr" rid="B25">Heinicke et al. 2007</xref>; <xref ref-type="bibr" rid="B45">Padial et al. 2014</xref>). Photographs of the holotype of <italic><tp:taxon-name><tp:taxon-name-part taxon-name-part-type="genus" reg="Pristimantis">P.</tp:taxon-name-part> <tp:taxon-name-part taxon-name-part-type="species" reg="riveti">riveti</tp:taxon-name-part></tp:taxon-name></italic> (Fig. <xref ref-type="fig" rid="F23">23B</xref>) as well as the location of its type locality indicate that <italic><tp:taxon-name><tp:taxon-name-part taxon-name-part-type="genus" reg="Pristimantis">P.</tp:taxon-name-part> <tp:taxon-name-part taxon-name-part-type="species" reg="lutzae">lutzae</tp:taxon-name-part></tp:taxon-name></italic> is a different species. See Taxonomic status of <italic><tp:taxon-name><tp:taxon-name-part taxon-name-part-type="genus" reg="Pristimantis">P.</tp:taxon-name-part> <tp:taxon-name-part taxon-name-part-type="species" reg="riveti">riveti</tp:taxon-name-part></tp:taxon-name></italic> section for details. Through morphological and molecular evidence, we recognize <italic><tp:taxon-name><tp:taxon-name-part taxon-name-part-type="genus" reg="Pristimantis">P.</tp:taxon-name-part> <tp:taxon-name-part taxon-name-part-type="species" reg="lutzae">lutzae</tp:taxon-name-part></tp:taxon-name></italic> as a different species and assign it to the <italic><tp:taxon-name><tp:taxon-name-part taxon-name-part-type="genus" reg="Pristimantis">P.</tp:taxon-name-part> <tp:taxon-name-part taxon-name-part-type="species" reg="phoxocephalus">phoxocephalus</tp:taxon-name-part></tp:taxon-name></italic> species group.</p><fig id="F23" position="float" orientation="portrait"><object-id xmlns:xlink="http://www.w3.org/1999/xlink" content-type="doi" xlink:type="simple">10.3897/zookeys.868.26766.figure23</object-id><object-id xmlns:xlink="http://www.w3.org/1999/xlink" content-type="arpha" xlink:type="simple">65380914-37af-5c44-adb8-d7e86ec9cdf7</object-id><label>Figure 23.</label><caption><p>Preserved holotypes of <italic><tp:taxon-name><tp:taxon-name-part taxon-name-part-type="genus" reg="Pristimantis">Pristimantis</tp:taxon-name-part> <tp:taxon-name-part taxon-name-part-type="species" reg="phoxocephalus">phoxocephalus</tp:taxon-name-part></tp:taxon-name></italic> and <italic><tp:taxon-name><tp:taxon-name-part taxon-name-part-type="genus" reg="Pristimantis">P.</tp:taxon-name-part> <tp:taxon-name-part taxon-name-part-type="species" reg="riveti">riveti</tp:taxon-name-part></tp:taxon-name></italic>. Dorsal, ventral and lateral views of: <bold>A</bold><italic><tp:taxon-name><tp:taxon-name-part taxon-name-part-type="genus" reg="Pristimantis">Pristimantis</tp:taxon-name-part> <tp:taxon-name-part taxon-name-part-type="species" reg="phoxocephalus">phoxocephalus</tp:taxon-name-part></tp:taxon-name></italic> (<named-content xmlns:xlink="http://www.w3.org/1999/xlink" content-type="dwc:institutional_code" xlink:type="simple">KU</named-content> 142075) <bold>B</bold><italic><tp:taxon-name><tp:taxon-name-part taxon-name-part-type="genus" reg="Pristimantis">Pristimantis</tp:taxon-name-part> <tp:taxon-name-part taxon-name-part-type="species" reg="riveti">riveti</tp:taxon-name-part></tp:taxon-name></italic> (<abbrev xmlns:xlink="http://www.w3.org/1999/xlink" content-type="institution" xlink:title="Museum of Natural History of Paris" id="ABBRID0EG1DM" xlink:type="simple">MNHNP</abbrev> 1902.357). Shown at the same scale.</p></caption><graphic xmlns:xlink="http://www.w3.org/1999/xlink" xlink:href="zookeys-868-001-g023.jpg" position="float" orientation="portrait" xlink:type="simple" id="oo_322415.jpg"><uri content-type="original_file" xlink:type="simple">https://binary.pensoft.net/fig/322415</uri></graphic></fig></tp:treatment-sec><tp:treatment-sec><!--Section generated to contain objects referenced in tp:taxon-treatment.--><fig id="F8" position="float" orientation="portrait"><object-id xmlns:xlink="http://www.w3.org/1999/xlink" content-type="doi" xlink:type="simple">10.3897/zookeys.868.26766.figure8</object-id><object-id xmlns:xlink="http://www.w3.org/1999/xlink" content-type="arpha" xlink:type="simple">e8da7ad3-15ae-5c53-8a7f-51e39f65d44a</object-id><label>Figure 8.</label><caption><p>Palmar and plantar surfaces of <italic><tp:taxon-name><tp:taxon-name-part taxon-name-part-type="genus" reg="Pristimantis">Pristimantis</tp:taxon-name-part> <tp:taxon-name-part taxon-name-part-type="species" reg="lutzae">lutzae</tp:taxon-name-part></tp:taxon-name></italic> sp. nov., <italic><tp:taxon-name><tp:taxon-name-part taxon-name-part-type="genus" reg="Pristimantis">Pristimantis</tp:taxon-name-part> <tp:taxon-name-part taxon-name-part-type="species" reg="multicolor">multicolor</tp:taxon-name-part></tp:taxon-name></italic> sp. nov., <italic><tp:taxon-name><tp:taxon-name-part taxon-name-part-type="genus" reg="Pristimantis">Pristimantis</tp:taxon-name-part> <tp:taxon-name-part taxon-name-part-type="species" reg="nangaritza">nangaritza</tp:taxon-name-part></tp:taxon-name></italic> sp. nov., and <italic><tp:taxon-name><tp:taxon-name-part taxon-name-part-type="genus" reg="Pristimantis">Pristimantis</tp:taxon-name-part> <tp:taxon-name-part taxon-name-part-type="species" reg="phoxocephalus">phoxocephalus</tp:taxon-name-part></tp:taxon-name></italic>. Photographs of hand and foot of the holotypes (except for <italic><tp:taxon-name><tp:taxon-name-part taxon-name-part-type="genus" reg="Pristimantis">P.</tp:taxon-name-part> <tp:taxon-name-part taxon-name-part-type="species" reg="phoxocephalus">phoxocephalus</tp:taxon-name-part></tp:taxon-name></italic>) of the following species: <bold>A</bold><italic><tp:taxon-name><tp:taxon-name-part taxon-name-part-type="genus" reg="Pristimantis">Pristimantis</tp:taxon-name-part> <tp:taxon-name-part taxon-name-part-type="species" reg="lutzae">lutzae</tp:taxon-name-part></tp:taxon-name></italic> sp. nov.: <named-content xmlns:xlink="http://www.w3.org/1999/xlink" content-type="dwc:institutional_code" xlink:type="simple">QCAZ</named-content> 37546, female <bold>B</bold><italic><tp:taxon-name><tp:taxon-name-part taxon-name-part-type="genus" reg="Pristimantis">Pristimantis</tp:taxon-name-part> <tp:taxon-name-part taxon-name-part-type="species" reg="multicolor">multicolor</tp:taxon-name-part></tp:taxon-name></italic> sp. nov.: <named-content xmlns:xlink="http://www.w3.org/1999/xlink" content-type="dwc:institutional_code" xlink:type="simple">QCAZ</named-content> 47213, male <bold>C</bold><italic><tp:taxon-name><tp:taxon-name-part taxon-name-part-type="genus" reg="Pristimantis">Pristimantis</tp:taxon-name-part> <tp:taxon-name-part taxon-name-part-type="species" reg="nangaritza">nangaritza</tp:taxon-name-part></tp:taxon-name></italic> sp. nov.: <named-content xmlns:xlink="http://www.w3.org/1999/xlink" content-type="dwc:institutional_code" xlink:type="simple">QCAZ</named-content> 41710, female <bold>D</bold><italic><tp:taxon-name><tp:taxon-name-part taxon-name-part-type="genus" reg="Pristimantis">Pristimantis</tp:taxon-name-part> <tp:taxon-name-part taxon-name-part-type="species" reg="phoxocephalus">phoxocephalus</tp:taxon-name-part></tp:taxon-name></italic>: <named-content xmlns:xlink="http://www.w3.org/1999/xlink" content-type="dwc:institutional_code" xlink:type="simple">QCAZ</named-content> 58463, female from the type locality. All specimens are shown at the same scale.</p></caption><graphic xmlns:xlink="http://www.w3.org/1999/xlink" xlink:href="zookeys-868-001-g008.jpg" position="float" orientation="portrait" xlink:type="simple" id="oo_322400.jpg"><uri content-type="original_file" xlink:type="simple">https://binary.pensoft.net/fig/322400</uri></graphic></fig><supplementary-material xmlns:xlink="http://www.w3.org/1999/xlink" id="S2" position="float" orientation="portrait" xlink:type="simple"><object-id content-type="doi" xlink:type="simple">10.3897/zookeys.868.26766.suppl2</object-id><object-id content-type="arpha" xlink:type="simple">8e002865-cf8c-568c-8d26-9cca25ce0347</object-id><label>Supplementary material 2</label><p>Examined specimens</p><p>Data type: occurrence</p><p>Explanation note: Museum specimens analyzed in this taxonomic review. *: analyzed only with molecular information. ** = analyzed only with photographic material.</p><media xlink:href="zookeys-868-001-s002.xlsx" mimetype="application" mime-subtype="vnd.openxmlformats-officedocument.spreadsheetml.sheet" position="float" orientation="portrait" xlink:type="simple" id="oo_322433.xlsx"><uri content-type="original_file" xlink:type="simple">https://binary.pensoft.net/file/322433</uri></media><permissions><license xlink:type="simple"><license-p>This dataset is made available under the Open Database License (http://opendatacommons.org/licenses/odbl/1.0/). The Open Database License (ODbL) is a license agreement intended to allow users to freely share, modify, and use this Dataset while maintaining this same freedom for others, provided that the original source and author(s) are credited.</license-p></license></permissions><attrib specific-use="authors">Nadia B. Páez, Santiago R. Ron</attrib></supplementary-material><fig id="F1" position="float" orientation="portrait"><object-id xmlns:xlink="http://www.w3.org/1999/xlink" content-type="doi" xlink:type="simple">10.3897/zookeys.868.26766.figure1</object-id><object-id xmlns:xlink="http://www.w3.org/1999/xlink" content-type="arpha" xlink:type="simple">d34fc062-484d-5f88-8d3b-658150a29048</object-id><label>Figure 1.</label><caption><p>Distribution of <italic><tp:taxon-name><tp:taxon-name-part taxon-name-part-type="genus" reg="Pristimantis">Pristimantis</tp:taxon-name-part></tp:taxon-name></italic>, subgenus <tp:taxon-name><tp:taxon-name-part taxon-name-part-type="genus" reg="Pristimantis"/><tp:taxon-name-part taxon-name-part-type="subgenus" reg="Huicundomantis">Huicundomantis</tp:taxon-name-part></tp:taxon-name>. Records are based on specimens deposited at the Museum of Zoology, Pontificia Universidad Católica del Ecuador (<named-content xmlns:xlink="http://www.w3.org/1999/xlink" content-type="dwc:institutional_code" xlink:type="simple">QCAZ</named-content>). Locality information is shown in Suppl. material <xref ref-type="supplementary-material" rid="S2">2</xref>.</p></caption><graphic xmlns:xlink="http://www.w3.org/1999/xlink" xlink:href="zookeys-868-001-g001.jpg" position="float" orientation="portrait" xlink:type="simple" id="oo_322393.jpg"><uri content-type="original_file" xlink:type="simple">https://binary.pensoft.net/fig/322393</uri></graphic></fig></tp:treatment-sec><ref-list><ref id="B36"><mixed-citation xmlns:xlink="http://www.w3.org/1999/xlink" xlink:type="simple"><person-group><name name-style="western"><surname>Lynch</surname><given-names>JD</given-names></name></person-group> (<year>1979</year>) <article-title>Leptodactylid frogs of the genus <italic><tp:taxon-name><tp:taxon-name-part taxon-name-part-type="genus">Eleutherodactylus</tp:taxon-name-part></tp:taxon-name></italic> from the Andes of southern Ecuador.</article-title><source>Miscellaneous Publication, Museum of Natural History, University of Kansas</source><volume>66</volume>: <fpage>1</fpage>–<lpage>62</lpage>. <ext-link xlink:type="simple" ext-link-type="doi" xlink:href="10.5962/bhl.title.16268">https://doi.org/10.5962/bhl.title.16268</ext-link></mixed-citation></ref><ref id="B25"><mixed-citation xmlns:xlink="http://www.w3.org/1999/xlink" xlink:type="simple"><person-group><name name-style="western"><surname>Heinicke</surname><given-names>MP</given-names></name><name name-style="western"><surname>Duellman</surname><given-names>WE</given-names></name><name name-style="western"><surname>Hedges</surname><given-names>SB</given-names></name></person-group> (<year>2007</year>) <article-title>Major Caribbean and Central American frog faunas originated by ancient oceanic dispersal.</article-title><source>Proceedings of the National Academy of Sciences</source><volume>104</volume>: <fpage>10092</fpage>–<lpage>10097</lpage>. <ext-link xlink:type="simple" ext-link-type="doi" xlink:href="10.1073/pnas.0611051104">https://doi.org/10.1073/pnas.0611051104</ext-link></mixed-citation></ref><ref id="B45"><mixed-citation xmlns:xlink="http://www.w3.org/1999/xlink" xlink:type="simple"><person-group><name name-style="western"><surname>Padial</surname><given-names>JM</given-names></name><name name-style="western"><surname>Grant</surname><given-names>T</given-names></name><name name-style="western"><surname>Frost</surname><given-names>DR</given-names></name></person-group> (<year>2014</year>) <article-title>Molecular systematics of terraranas (<tp:taxon-name><tp:taxon-name-part taxon-name-part-type="order">Anura</tp:taxon-name-part></tp:taxon-name>: <tp:taxon-name><tp:taxon-name-part taxon-name-part-type="superfamily">Brachycephaloidea</tp:taxon-name-part></tp:taxon-name>) with an assessment of the effects of alignment and optimality criteria.</article-title><source>Zootaxa</source><volume>3825</volume>: <fpage>1</fpage>–<lpage>132</lpage>. <ext-link xlink:type="simple" ext-link-type="doi" xlink:href="10.11646/zootaxa.3825.1.1">https://doi.org/10.11646/zootaxa.3825.1.1</ext-link></mixed-citation></ref></ref-list></tp:taxon-treatment>
