# Supplementary material for: Systematics of Huicundomantis, a new subgenus of Pristimantis (Anura, Strabomantidae) with extraordinary cryptic diversity and eleven new species
Source: Zookeys. 2019 Aug 1;868:1–112. doi: 10.3897/zookeys.868.26766 (PMC6687670; doi:10.3897/zookeys.868.26766)
Supplement: XML Treatment for Pristimantis teslai [file zookeys.868.26766-treatment9.xml]

<!DOCTYPE tp:taxon-treatment
  PUBLIC "-//TaxonX//DTD Taxonomic Treatment Publishing DTD v0 20100105//EN" "tax-treatment-NSO.dtd">
<tp:taxon-treatment xmlns:tp="http://www.plazi.org/taxpub"><tp:treatment-meta><kwd-group><label>Taxon classification</label><kwd><named-content xmlns:xlink="http://www.w3.org/1999/xlink" content-type="kingdom">Animalia</named-content></kwd><kwd><named-content xmlns:xlink="http://www.w3.org/1999/xlink" content-type="order">Anura</named-content></kwd><kwd><named-content xmlns:xlink="http://www.w3.org/1999/xlink" content-type="family">Strabomantidae</named-content></kwd></kwd-group><mixed-citation publication-type="journal"><person-group><name><surname>Páez</surname><given-names>Nadia B.</given-names></name><name><surname>Ron</surname><given-names>Santiago R.</given-names></name></person-group><article-title>Systematics of <italic><tp:taxon-name><tp:taxon-name-part taxon-name-part-type="genus" reg="Huicundomantis">Huicundomantis</tp:taxon-name-part></tp:taxon-name></italic>, a new subgenus of <italic><tp:taxon-name><tp:taxon-name-part taxon-name-part-type="genus" reg="Pristimantis">Pristimantis</tp:taxon-name-part></tp:taxon-name></italic> (<tp:taxon-name><tp:taxon-name-part taxon-name-part-type="order">Anura</tp:taxon-name-part></tp:taxon-name>, <tp:taxon-name><tp:taxon-name-part taxon-name-part-type="family">Strabomantidae</tp:taxon-name-part></tp:taxon-name>) with extraordinary cryptic diversity and eleven new species</article-title><source>Zookeys</source><day>01</day><month>8</month><year>2019</year><volume>868</volume><fpage>1</fpage><lpage>112</lpage><pub-id pub-id-type="doi">10.3897/zookeys.868.26766</pub-id></mixed-citation></tp:treatment-meta><tp:nomenclature><tp:taxon-name><object-id xmlns:xlink="http://www.w3.org/1999/xlink" content-type="arpha" xlink:type="simple">5DB35A0E59D1556DA87A57D10898CF71</object-id>
            
            <tp:taxon-name-part taxon-name-part-type="genus" reg="Pristimantis">Pristimantis</tp:taxon-name-part>
            <tp:taxon-name-part taxon-name-part-type="species" reg="teslai">teslai</tp:taxon-name-part>
            <object-id xmlns:xlink="http://www.w3.org/1999/xlink" content-type="zoobank" xlink:type="simple">http://zoobank.org/1A73A8C1-771E-464A-86DA-F64E7FD30197</object-id>
          </tp:taxon-name><tp:taxon-status xmlns:xlink="http://www.w3.org/1999/xlink" xlink:type="simple">sp. nov.</tp:taxon-status></tp:nomenclature><tp:treatment-sec sec-type="Common name" id="SECID0EDFGM"><title>Common name.</title><p>English: Tesla’s Rain Frog. Spanish: Cutín de Tesla.</p></tp:treatment-sec><tp:treatment-sec sec-type="Holotype" id="SECID0EIFGM"><title>Holotype.</title><p><named-content xmlns:xlink="http://www.w3.org/1999/xlink" content-type="dwc:institutional_code" xlink:type="simple">QCAZ</named-content> 46213, an adult male from Llanganatillo, Llanganates National Park border, Tungurahua Province, Ecuador (<named-content xmlns:xlink="http://www.w3.org/1999/xlink" content-type="dwc:verbatimCoordinates" xlink:type="simple"><named-content content-type="geo-json" specific-use="{&#34;type&#34;:&#34;Point&#34;,&#34;coordinates&#34;:[-78.445900,-1.265800]}" id="NCID0EWFGM" xlink:type="simple">1.2658S, 78.4459W</named-content></named-content>, 3600 m), collected by Rodrigo Toscano and Silvia Aldás-Alarcón on November 11, 2009. Figure <xref ref-type="fig" rid="F28">28A</xref>.</p><fig id="F28" position="float" orientation="portrait"><object-id xmlns:xlink="http://www.w3.org/1999/xlink" content-type="doi" xlink:type="simple">10.3897/zookeys.868.26766.figure28</object-id><object-id xmlns:xlink="http://www.w3.org/1999/xlink" content-type="arpha" xlink:type="simple">a75c2fae-d27e-5dd6-b9ba-a7166e19c1f1</object-id><label>Figure 28.</label><caption><p>Holotypes of <italic><tp:taxon-name><tp:taxon-name-part taxon-name-part-type="genus" reg="Pristimantis">Pristimantis</tp:taxon-name-part> <tp:taxon-name-part taxon-name-part-type="species" reg="teslai">teslai</tp:taxon-name-part></tp:taxon-name></italic> sp. nov. and <italic><tp:taxon-name><tp:taxon-name-part taxon-name-part-type="genus" reg="Pristimantis">P.</tp:taxon-name-part> <tp:taxon-name-part taxon-name-part-type="species" reg="torresi">torresi</tp:taxon-name-part></tp:taxon-name></italic> sp. nov. Photographs of preserved holotypes of <bold>A</bold><italic><tp:taxon-name><tp:taxon-name-part taxon-name-part-type="genus" reg="Pristimantis">P.</tp:taxon-name-part> <tp:taxon-name-part taxon-name-part-type="species" reg="teslai">teslai</tp:taxon-name-part></tp:taxon-name></italic> (<named-content xmlns:xlink="http://www.w3.org/1999/xlink" content-type="dwc:institutional_code" xlink:type="simple">QCAZ</named-content> 46213, male) and <bold>B</bold><italic><tp:taxon-name><tp:taxon-name-part taxon-name-part-type="genus" reg="Pristimantis">P.</tp:taxon-name-part> <tp:taxon-name-part taxon-name-part-type="species" reg="torresi">torresi</tp:taxon-name-part></tp:taxon-name></italic> (<named-content xmlns:xlink="http://www.w3.org/1999/xlink" content-type="dwc:institutional_code" xlink:type="simple">QCAZ</named-content> 47342, female). Dorsal view on the left, ventral view on the right. Specimens are shown at the same scale.</p></caption><graphic xmlns:xlink="http://www.w3.org/1999/xlink" xlink:href="zookeys-868-001-g028.jpg" position="float" orientation="portrait" xlink:type="simple" id="oo_322420.jpg"><uri content-type="original_file" xlink:type="simple">https://binary.pensoft.net/fig/322420</uri></graphic></fig></tp:treatment-sec><tp:treatment-sec sec-type="Paratopotypes" id="SECID0EGIGM"><title>Paratopotypes</title><p><bold>(4: 3 males, 1 juvenile).</bold><named-content xmlns:xlink="http://www.w3.org/1999/xlink" content-type="dwc:institutional_code" xlink:type="simple">QCAZ</named-content> 46108, <named-content xmlns:xlink="http://www.w3.org/1999/xlink" content-type="dwc:institutional_code" xlink:type="simple">QCAZ</named-content> 46208, <named-content xmlns:xlink="http://www.w3.org/1999/xlink" content-type="dwc:institutional_code" xlink:type="simple">QCAZ</named-content> 46211, adult males, <named-content xmlns:xlink="http://www.w3.org/1999/xlink" content-type="dwc:institutional_code" xlink:type="simple">QCAZ</named-content> 46209, juvenile, collected by Elicio E. Tapia, Silvia Aldás-Alarcón, and Rodrigo Toscano in November 2009.</p></tp:treatment-sec><tp:treatment-sec sec-type="diagnosis" id="SECID0ECJGM"><title>Diagnosis.</title><p>A species of the <italic><tp:taxon-name><tp:taxon-name-part taxon-name-part-type="genus" reg="Pristimantis">Pristimantis</tp:taxon-name-part> <tp:taxon-name-part taxon-name-part-type="species" reg="phoxocephalus">phoxocephalus</tp:taxon-name-part></tp:taxon-name></italic> group having the following combination of characters: (1) dorsal surfaces tuberculate, tubercles on anterior dorsum prominent, small and rounded, those on posterior dorsum larger; middorsal, dorsolateral, and lateral folds absent; head with two small middorsal tubercles; skin on flanks as or more tuberculate than dorsum, bearing scattered warts; skin on venter coarsely areolate; discoidal fold present; (2) tympanic membrane and tympanic annulus prominent, its upper and posterior margin concealed by thick supratympanic fold; (3) snout moderately long, acuminate with a fleshy keel in dorsal view, protruding in profile; (4) upper eyelid with distinct rounded tubercles surrounded by smaller tubercles; cranial crests absent; (5) dentigerous processes of vomers low to prominent, oblique, moderately separated, posteromedial to choanae; (6) vocals slits, vocal sac, and nuptial pads present in adult males; (7) Finger I shorter than Finger II; discs of digits expanded to broadly expanded, elliptical to truncate; (8) fingers with broad lateral fringes; (9) distinct, rounded ulnar tubercles; (10) heel bearing a prominent round tubercle surrounded by smaller tubercles; inner and outer edge of tarsus bearing a row of prominent, rounded tubercles; (11) inner metatarsal tubercle elliptical, elevated four times the size of round, elevated outer metatarsal tubercle; supernumerary tubercles distinct, as large as outer metatarsal tubercle; (12) toes with lateral fringes; basal webbing present; Toe V longer or much longer than Toe III (disc on Toe III reaches distal edge of penultimate subarticular tubercle on Toe IV, disc on Toe V reaches the proximal to distal edge of distal subarticular tubercle on Toe IV); toe discs smaller than those on fingers, elliptical to truncate (Fig. <xref ref-type="fig" rid="F9">9A</xref>); (13) in life, dorsum olive to reddish brown with irregular red or cream markings; groins and anterior surfaces of thighs dark brown with yellow blotches irregularly bordered; dorsal surfaces of thighs with irregular oblique yellow stripes, posterior surfaces of thighs brown with yellow flecks; venter dusty white with scattered brown flecks, with or without faint yellow blotches; iris copper with thin black reticulations (Fig. <xref ref-type="fig" rid="F29">29</xref>); (14) average <abbrev xmlns:xlink="http://www.w3.org/1999/xlink" xlink:title="snout-vent length" id="ABBRID0E2JGM" xlink:type="simple">SVL</abbrev> in adult males: 25.2 ± 1.8 mm (23.4–27.3 mm; <italic>n</italic> = 4); females: unknown.</p><fig id="F29" position="float" orientation="portrait"><object-id xmlns:xlink="http://www.w3.org/1999/xlink" content-type="doi" xlink:type="simple">10.3897/zookeys.868.26766.figure29</object-id><object-id xmlns:xlink="http://www.w3.org/1999/xlink" content-type="arpha" xlink:type="simple">b7238f90-65c4-5b99-92fa-e4ba511dfbf9</object-id><label>Figure 29.</label><caption><p>Color variation in live individuals of <italic><tp:taxon-name><tp:taxon-name-part taxon-name-part-type="genus" reg="Pristimantis">Pristimantis</tp:taxon-name-part> <tp:taxon-name-part taxon-name-part-type="species" reg="teslai">teslai</tp:taxon-name-part></tp:taxon-name></italic> sp. nov. <bold>A</bold><named-content xmlns:xlink="http://www.w3.org/1999/xlink" content-type="dwc:institutional_code" xlink:type="simple">QCAZ</named-content> 46208 (male, <abbrev xmlns:xlink="http://www.w3.org/1999/xlink" xlink:title="snout-vent length" id="ABBRID0E2KGM" xlink:type="simple">SVL</abbrev> 23.4 mm) <bold>B</bold><named-content xmlns:xlink="http://www.w3.org/1999/xlink" content-type="dwc:institutional_code" xlink:type="simple">QCAZ</named-content> 46209 (juvenile female, <abbrev xmlns:xlink="http://www.w3.org/1999/xlink" xlink:title="snout-vent length" id="ABBRID0EGLGM" xlink:type="simple">SVL</abbrev> 29.4 mm). Dorsolateral view on the left, ventral view on the right.</p></caption><graphic xmlns:xlink="http://www.w3.org/1999/xlink" xlink:href="zookeys-868-001-g029.jpg" position="float" orientation="portrait" xlink:type="simple" id="oo_322421.jpg"><uri content-type="original_file" xlink:type="simple">https://binary.pensoft.net/fig/322421</uri></graphic></fig></tp:treatment-sec><tp:treatment-sec sec-type="comparisons" id="SECID0EPLGM"><title>Comparison with other species.</title><p><italic><tp:taxon-name><tp:taxon-name-part taxon-name-part-type="genus" reg="Pristimantis">Pristimantis</tp:taxon-name-part> <tp:taxon-name-part taxon-name-part-type="species" reg="teslai">teslai</tp:taxon-name-part></tp:taxon-name></italic> is most similar to <italic><tp:taxon-name><tp:taxon-name-part taxon-name-part-type="genus" reg="Pristimantis">P.</tp:taxon-name-part> <tp:taxon-name-part taxon-name-part-type="species" reg="atillo">atillo</tp:taxon-name-part></tp:taxon-name></italic>, <italic><tp:taxon-name><tp:taxon-name-part taxon-name-part-type="genus" reg="Pristimantis">P.</tp:taxon-name-part> <tp:taxon-name-part taxon-name-part-type="species" reg="jimenezi">jimenezi</tp:taxon-name-part></tp:taxon-name></italic>, <italic><tp:taxon-name><tp:taxon-name-part taxon-name-part-type="genus" reg="Pristimantis">P.</tp:taxon-name-part> <tp:taxon-name-part taxon-name-part-type="species" reg="percultus">percultus</tp:taxon-name-part></tp:taxon-name></italic>, <italic><tp:taxon-name><tp:taxon-name-part taxon-name-part-type="genus" reg="Pristimantis">P.</tp:taxon-name-part> <tp:taxon-name-part taxon-name-part-type="species" reg="phoxocephalus">phoxocephalus</tp:taxon-name-part></tp:taxon-name></italic>, <italic><tp:taxon-name><tp:taxon-name-part taxon-name-part-type="genus" reg="Pristimantis">P.</tp:taxon-name-part> <tp:taxon-name-part taxon-name-part-type="species" reg="torresi">torresi</tp:taxon-name-part></tp:taxon-name></italic> sp. nov., <italic><tp:taxon-name><tp:taxon-name-part taxon-name-part-type="genus" reg="Pristimantis">P.</tp:taxon-name-part> <tp:taxon-name-part taxon-name-part-type="species" reg="totoroi">totoroi</tp:taxon-name-part></tp:taxon-name></italic> sp. nov., and <italic><tp:taxon-name><tp:taxon-name-part taxon-name-part-type="genus" reg="Pristimantis">P.</tp:taxon-name-part> <tp:taxon-name-part taxon-name-part-type="species" reg="verrucolatus">verrucolatus</tp:taxon-name-part></tp:taxon-name></italic> sp. nov. They share an acuminate and protruding snout with a keel at the tip. However, (except for <italic><tp:taxon-name><tp:taxon-name-part taxon-name-part-type="genus" reg="Pristimantis">P.</tp:taxon-name-part> <tp:taxon-name-part taxon-name-part-type="species" reg="percultus">percultus</tp:taxon-name-part></tp:taxon-name></italic>) <italic><tp:taxon-name><tp:taxon-name-part taxon-name-part-type="genus" reg="Pristimantis">P.</tp:taxon-name-part> <tp:taxon-name-part taxon-name-part-type="species" reg="teslai">teslai</tp:taxon-name-part></tp:taxon-name></italic> is unique among them by having the dorsum covered by prominent rounded tubercles. Additionally, lack of lateral folds distinguishes <italic><tp:taxon-name><tp:taxon-name-part taxon-name-part-type="genus" reg="Pristimantis">P.</tp:taxon-name-part> <tp:taxon-name-part taxon-name-part-type="species" reg="teslai">teslai</tp:taxon-name-part></tp:taxon-name></italic> from <italic><tp:taxon-name><tp:taxon-name-part taxon-name-part-type="genus" reg="Pristimantis">P.</tp:taxon-name-part> <tp:taxon-name-part taxon-name-part-type="species" reg="jimenezi">jimenezi</tp:taxon-name-part></tp:taxon-name></italic>, <italic><tp:taxon-name><tp:taxon-name-part taxon-name-part-type="genus" reg="Pristimantis">P.</tp:taxon-name-part> <tp:taxon-name-part taxon-name-part-type="species" reg="totoroi">totoroi</tp:taxon-name-part></tp:taxon-name></italic> sp. nov., <italic><tp:taxon-name><tp:taxon-name-part taxon-name-part-type="genus" reg="Pristimantis">P.</tp:taxon-name-part> <tp:taxon-name-part taxon-name-part-type="species" reg="torresi">torresi</tp:taxon-name-part></tp:taxon-name></italic> sp. nov., and <italic><tp:taxon-name><tp:taxon-name-part taxon-name-part-type="genus" reg="Pristimantis">P.</tp:taxon-name-part> <tp:taxon-name-part taxon-name-part-type="species" reg="verrucolatus">verrucolatus</tp:taxon-name-part></tp:taxon-name></italic> sp. nov. Groins of <italic><tp:taxon-name><tp:taxon-name-part taxon-name-part-type="genus" reg="Pristimantis">P.</tp:taxon-name-part> <tp:taxon-name-part taxon-name-part-type="species" reg="teslai">teslai</tp:taxon-name-part></tp:taxon-name></italic> are dark brown with yellow blotches irregularly bordered, different from those of <italic><tp:taxon-name><tp:taxon-name-part taxon-name-part-type="genus" reg="Pristimantis">P.</tp:taxon-name-part> <tp:taxon-name-part taxon-name-part-type="species" reg="atillo">atillo</tp:taxon-name-part></tp:taxon-name></italic> (groins orange surrounded or not by yellow blotches), <italic><tp:taxon-name><tp:taxon-name-part taxon-name-part-type="genus" reg="Pristimantis">P.</tp:taxon-name-part> <tp:taxon-name-part taxon-name-part-type="species" reg="jimenezi">jimenezi</tp:taxon-name-part></tp:taxon-name></italic> (pinkish, purplish or dark brown with small light brown to yellow spots), <italic><tp:taxon-name><tp:taxon-name-part taxon-name-part-type="genus" reg="Pristimantis">P.</tp:taxon-name-part> <tp:taxon-name-part taxon-name-part-type="species" reg="phoxocephalus">phoxocephalus</tp:taxon-name-part></tp:taxon-name></italic> (yellow with dark brown to black reticulations), and <italic><tp:taxon-name><tp:taxon-name-part taxon-name-part-type="genus" reg="Pristimantis">P.</tp:taxon-name-part> <tp:taxon-name-part taxon-name-part-type="species" reg="verrucolatus">verrucolatus</tp:taxon-name-part></tp:taxon-name></italic> sp. nov. (reddish brown with light brown to yellow spots). In males, the tympanum diameter is significantly larger than that of <italic><tp:taxon-name><tp:taxon-name-part taxon-name-part-type="genus" reg="Pristimantis">P.</tp:taxon-name-part> <tp:taxon-name-part taxon-name-part-type="species" reg="totoroi">totoroi</tp:taxon-name-part></tp:taxon-name></italic> sp. nov. (males <italic>Z</italic> = -2.63144, <italic>p</italic> = 0.0085, <abbrev xmlns:xlink="http://www.w3.org/1999/xlink" xlink:title="tympanic diameter" id="ABBRID0EATGM" xlink:type="simple">TD</abbrev>/<abbrev xmlns:xlink="http://www.w3.org/1999/xlink" xlink:title="snout-vent length" id="ABBRID0EETGM" xlink:type="simple">SVL</abbrev> = 5.0–5.5% in <italic><tp:taxon-name><tp:taxon-name-part taxon-name-part-type="genus" reg="Pristimantis">P.</tp:taxon-name-part> <tp:taxon-name-part taxon-name-part-type="species" reg="teslai">teslai</tp:taxon-name-part></tp:taxon-name></italic>, 4.4–5.1% in <italic><tp:taxon-name><tp:taxon-name-part taxon-name-part-type="genus" reg="Pristimantis">P.</tp:taxon-name-part> <tp:taxon-name-part taxon-name-part-type="species" reg="totoroi">totoroi</tp:taxon-name-part></tp:taxon-name></italic> sp. nov). <italic><tp:taxon-name><tp:taxon-name-part taxon-name-part-type="genus" reg="Pristimantis">Pristimantis</tp:taxon-name-part> <tp:taxon-name-part taxon-name-part-type="species" reg="teslai">teslai</tp:taxon-name-part></tp:taxon-name></italic> is smaller than <italic><tp:taxon-name><tp:taxon-name-part taxon-name-part-type="genus" reg="Pristimantis">P.</tp:taxon-name-part> <tp:taxon-name-part taxon-name-part-type="species" reg="verrucolatus">verrucolatus</tp:taxon-name-part></tp:taxon-name></italic> sp. nov. (males <italic>Z</italic> = 2.35, <italic>p</italic> = 0.0188, <abbrev xmlns:xlink="http://www.w3.org/1999/xlink" xlink:title="snout-vent length" id="ABBRID0EYUGM" xlink:type="simple">SVL</abbrev> = 23.4–27.3 mm in <italic><tp:taxon-name><tp:taxon-name-part taxon-name-part-type="genus" reg="Pristimantis">P.</tp:taxon-name-part> <tp:taxon-name-part taxon-name-part-type="species" reg="teslai">teslai</tp:taxon-name-part></tp:taxon-name></italic>, 25.1–34.5 mm in <italic><tp:taxon-name><tp:taxon-name-part taxon-name-part-type="genus" reg="Pristimantis">P.</tp:taxon-name-part> <tp:taxon-name-part taxon-name-part-type="species" reg="verrucolatus">verrucolatus</tp:taxon-name-part></tp:taxon-name></italic> sp. nov). It can be distinguished from <italic><tp:taxon-name><tp:taxon-name-part taxon-name-part-type="genus" reg="Pristimantis">P.</tp:taxon-name-part> <tp:taxon-name-part taxon-name-part-type="species" reg="percultus">percultus</tp:taxon-name-part></tp:taxon-name></italic> by the absence of cranial crests (low in <italic><tp:taxon-name><tp:taxon-name-part taxon-name-part-type="genus" reg="Pristimantis">P.</tp:taxon-name-part> <tp:taxon-name-part taxon-name-part-type="species" reg="percultus">percultus</tp:taxon-name-part></tp:taxon-name></italic>), the coloration of the iris (copper with thin reticulations in <italic><tp:taxon-name><tp:taxon-name-part taxon-name-part-type="genus" reg="Pristimantis">P.</tp:taxon-name-part> <tp:taxon-name-part taxon-name-part-type="species" reg="teslai">teslai</tp:taxon-name-part></tp:taxon-name></italic>; golden with wide black reticulations in <italic><tp:taxon-name><tp:taxon-name-part taxon-name-part-type="genus" reg="Pristimantis">P.</tp:taxon-name-part> <tp:taxon-name-part taxon-name-part-type="species" reg="percultus">percultus</tp:taxon-name-part></tp:taxon-name></italic>), and lacking the red labial stripe, characteristic of <italic><tp:taxon-name><tp:taxon-name-part taxon-name-part-type="genus" reg="Pristimantis">P.</tp:taxon-name-part> <tp:taxon-name-part taxon-name-part-type="species" reg="percultus">percultus</tp:taxon-name-part></tp:taxon-name></italic>.</p></tp:treatment-sec><tp:treatment-sec sec-type="description" id="SECID0EJXGM"><title>Description of the holotype.</title><p>Adult male (<named-content xmlns:xlink="http://www.w3.org/1999/xlink" content-type="dwc:institutional_code" xlink:type="simple">QCAZ</named-content> 46213, SC29676). Measurements (in mm): <abbrev xmlns:xlink="http://www.w3.org/1999/xlink" xlink:title="snout-vent length" id="ABBRID0EUXGM" xlink:type="simple">SVL</abbrev> 27.3; <abbrev xmlns:xlink="http://www.w3.org/1999/xlink" xlink:title="tibia length" id="ABBRID0EYXGM" xlink:type="simple">TL</abbrev> 12.8; <abbrev xmlns:xlink="http://www.w3.org/1999/xlink" xlink:title="foot length" id="ABBRID0E3XGM" xlink:type="simple">FL</abbrev> 12.9; <abbrev xmlns:xlink="http://www.w3.org/1999/xlink" xlink:title="head length" id="ABBRID0EAYGM" xlink:type="simple">HL</abbrev> 9.2; <abbrev xmlns:xlink="http://www.w3.org/1999/xlink" xlink:title="head width" id="ABBRID0EEYGM" xlink:type="simple">HW</abbrev> 9.5; <abbrev xmlns:xlink="http://www.w3.org/1999/xlink" xlink:title="eye diameter" id="ABBRID0EIYGM" xlink:type="simple">ED</abbrev> 2.9; <abbrev xmlns:xlink="http://www.w3.org/1999/xlink" xlink:title="tympanic diameter" id="ABBRID0EMYGM" xlink:type="simple">TD</abbrev> 1.4; <abbrev xmlns:xlink="http://www.w3.org/1999/xlink" xlink:title="interorbital distance" id="ABBRID0EQYGM" xlink:type="simple">IOD</abbrev> 3.1; <abbrev xmlns:xlink="http://www.w3.org/1999/xlink" xlink:title="upper eyelid width" id="ABBRID0EUYGM" xlink:type="simple">EW</abbrev> 2.7; <abbrev xmlns:xlink="http://www.w3.org/1999/xlink" xlink:title="internarial distance" id="ABBRID0EYYGM" xlink:type="simple">IND</abbrev> 2.3; <abbrev xmlns:xlink="http://www.w3.org/1999/xlink" xlink:title="eye-nostril distance" id="ABBRID0E3YGM" xlink:type="simple">EN</abbrev> 2.7; <abbrev xmlns:xlink="http://www.w3.org/1999/xlink" xlink:title="tympanum-eye distance" id="ABBRID0EAZGM" xlink:type="simple">TED</abbrev> 1.0. Head wider than long, as wide as body; snout moderately long, acuminate in dorsal view, protruding in profile, bearing a fleshy keel; cranial crests absent; nostrils slightly protuberant, ovoid, directed laterally with slight dorsal inclination; canthus rostralis slightly concave in dorsal view, rounded in cross section; loreal region slightly concave; upper eyelid with prominent, rounded, medium sized tubercles surrounded by smaller tubercles; tympanic membrane distinct; tympanic annulus prominent, upper and posterior edge concealed by supratympanic fold; two prominent rounded postrictal tubercles. Choanae large, ovoid, not concealed by palatal shelf of maxillae; dentigerous processes of vomers small, prominent, oblique, narrowly separated, positioned posteromedial to choanae; each vomer bearing several teeth; tongue longer than wide, slightly notched, posterior three fifths not adherent to floor of mouth; vocal slits slightly curved, located at posterior half of mouth floor in between tongue and margin of jaw; vocal sac present.</p><p>Dorsal surfaces of body tuberculate, head and anterior dorsum with small prominent rounded tubercles, posterior dorsum with medium sized tubercles; middorsal, dorsolateral and lateral folds absent; head bears two prominent middorsal tubercles; flanks with the same texture as dorsum, bearing scattered warts; skin on venter coarsely areolate, ventral surfaces of limbs smooth, ventral surfaces of thighs coarsely areolate; discoidal fold absent. Low and round ulnar tubercles; white nuptial pads; outer palmar tubercle bifid, almost twice the size of ovoid thenar tubercle; subarticular tubercles prominent, rounded; low supernumerary tubercles at the base of fingers; fingers bearing broad lateral fringes; Finger I shorter than Finger II; discs on fingers expanded, truncate; pads on fingers surrounded by circumferential grooves on all fingers (Fig. <xref ref-type="fig" rid="F9">9A</xref>).</p><p>Hindlimbs slender; dorsal surfaces of hindlimbs tuberculate; posterior surfaces of thighs smooth, ventral surfaces of thighs coarsely areolate; heel bearing a medium sized, prominent and rounded tubercle surrounded by several slightly smaller tubercles; outer and inner edge of tarsus bearing distinct, rounded tubercles; inner metatarsal tubercle elliptical, elevated 4 × the size of round, elevated outer metatarsal tubercle; supernumerary tubercles as large as outer metatarsal tubercle; subarticular tubercles prominent, rounded; toes bearing lateral fringes; basal webbing between toes IV and V present; discs on toes smaller than those on fingers, expanded and elliptical; toes having pads surrounded by circumferential grooves; relative lengths of toes: I &lt; II &lt; III &lt; V &lt; IV; Toe V much longer than Toe III (disc on Toe III reaches distal edge of penultimate subarticular tubercle on Toe IV, disc on Toe V reaches distal edge of distal subarticular tubercle on Toe IV; Fig. <xref ref-type="fig" rid="F9">9A</xref>). Coloration of the holotype in preservative is shown in Figure <xref ref-type="fig" rid="F28">28A</xref>.</p><p><italic>Coloration of holotype in preservative</italic>. Dorsum brown with a light brown W-shaped scapular mark and interscapular blotch; head with dark brown supratympanic stripe, canthal and interorbital bands; dorsal surfaces of forelimbs, shanks and tarsus light brown with dark brown transversal bands; armpits, groins, anterior, and posterior surfaces of thighs cream; posterior surfaces of thighs brown with yellow flecks; venter cream with scattered brown flecks; throat, soles, and palms dusty cream (Fig. <xref ref-type="fig" rid="F28">28A</xref>).</p><p><italic>Coloration of holotype in life</italic>. Unknown.</p></tp:treatment-sec><tp:treatment-sec sec-type="variation" id="SECID0EA1GM"><title>Variation.</title><p>Variation in preservative is shown in Figure <xref ref-type="fig" rid="F30">30</xref>, where all the type series is included. Coloration in life is known for two individuals; their photographs are shown in Figure <xref ref-type="fig" rid="F29">29</xref>. Coloration in life is in parenthesis. Background coloration of dorsal surfaces vary from gray to brown (olive to reddish brown); dorsum might bear dark brown W-shaped scapular marking, irregular chevrons, or longitudinal stripes (dorsum with red or cream irregular spots or blotches); head bears or not dark brown supratympanic stripe, canthal stripe, interorbital band and labial bars; flanks with or without black or white spots. Groins and anterior surfaces of thighs dark brown with pale (yellow) blotches irregularly bordered; posterior surfaces of thighs brown with pale (yellow) flecks; dorsal surfaces of thighs with irregular oblique pale (yellow) stripes, venter white to dusty white with scattered brown flecks (dusty white with or without faint yellow blotches). Iris is copper with thin black reticulations; light-blue sclera. Tubercles of the individual with the striped color pattern on dorsum are less prominent than those of the other individuals.</p><fig id="F30" position="float" orientation="portrait"><object-id xmlns:xlink="http://www.w3.org/1999/xlink" content-type="doi" xlink:type="simple">10.3897/zookeys.868.26766.figure30</object-id><object-id xmlns:xlink="http://www.w3.org/1999/xlink" content-type="arpha" xlink:type="simple">41784a2a-fcc5-584d-a210-34204a14f1c0</object-id><label>Figure 30.</label><caption><p>Color variation in preserved individuals of <italic><tp:taxon-name><tp:taxon-name-part taxon-name-part-type="genus" reg="Pristimantis">Pristimantis</tp:taxon-name-part> <tp:taxon-name-part taxon-name-part-type="species" reg="teslai">teslai</tp:taxon-name-part></tp:taxon-name></italic> sp. nov. <bold>A</bold> Dorsal view of (from left to right): <named-content xmlns:xlink="http://www.w3.org/1999/xlink" content-type="dwc:institutional_code" xlink:type="simple">QCAZ</named-content> 46209 (juvenile female), <named-content xmlns:xlink="http://www.w3.org/1999/xlink" content-type="dwc:institutional_code" xlink:type="simple">QCAZ</named-content> 46108 (male), <named-content xmlns:xlink="http://www.w3.org/1999/xlink" content-type="dwc:institutional_code" xlink:type="simple">QCAZ</named-content> 46211 (male), <named-content xmlns:xlink="http://www.w3.org/1999/xlink" content-type="dwc:institutional_code" xlink:type="simple">QCAZ</named-content> 46208 (male) <bold>B</bold> Ventral view of specimens in A. See Suppl. material <xref ref-type="supplementary-material" rid="S2">2</xref> for locality data. All specimens are shown at the same scale.</p></caption><graphic xmlns:xlink="http://www.w3.org/1999/xlink" xlink:href="zookeys-868-001-g030.jpg" position="float" orientation="portrait" xlink:type="simple" id="oo_322422.jpg"><uri content-type="original_file" xlink:type="simple">https://binary.pensoft.net/fig/322422</uri></graphic></fig></tp:treatment-sec><tp:treatment-sec sec-type="distribution" id="SECID0EC3GM"><title>Distribution, natural history, and conservation status.</title><p><italic><tp:taxon-name><tp:taxon-name-part taxon-name-part-type="genus" reg="Pristimantis">Pristimantis</tp:taxon-name-part> <tp:taxon-name-part taxon-name-part-type="species" reg="teslai">teslai</tp:taxon-name-part></tp:taxon-name></italic> is known from two Paramo localities in the eastern Andean slopes in Tungurahua Province (Fig. <xref ref-type="fig" rid="F2">2</xref>). Individuals were found beneath rocks, among moss or bunch grasses at day, or active on low vegetation up to 80 cm above ground at night. Parque Nacional Llanganates is, to a large extent, unexplored. It could have additional populations for this species. Given the scant available information, we assign <italic><tp:taxon-name><tp:taxon-name-part taxon-name-part-type="genus" reg="Pristimantis">P.</tp:taxon-name-part> <tp:taxon-name-part taxon-name-part-type="species" reg="teslai">teslai</tp:taxon-name-part></tp:taxon-name></italic> to the Data Deficient Red List Category (<xref ref-type="bibr" rid="B28">IUCN 2017</xref>).</p></tp:treatment-sec><tp:treatment-sec sec-type="etymology" id="SECID0EG4GM"><title>Etymology.</title><p>The specific epithet is a noun in the genitive case and is a patronym for Nikola Tesla, a revolutionary inventor of the late 19<sup>th</sup> and early 20<sup>th</sup> century. It is named after him in recognition of his contributions to physics and his dedication to the ideal of providing free wireless electric power.</p></tp:treatment-sec><tp:treatment-sec sec-type="remarks" id="SECID0EQ4GM"><title>Remarks.</title><p><italic><tp:taxon-name><tp:taxon-name-part taxon-name-part-type="genus" reg="Pristimantis">Pristimantis</tp:taxon-name-part> <tp:taxon-name-part taxon-name-part-type="species" reg="teslai">teslai</tp:taxon-name-part></tp:taxon-name></italic> has been mistakenly identified as <italic><tp:taxon-name><tp:taxon-name-part taxon-name-part-type="genus" reg="Pristimantis">P.</tp:taxon-name-part> <tp:taxon-name-part taxon-name-part-type="species" reg="phoxocephalus">phoxocephalus</tp:taxon-name-part></tp:taxon-name></italic> (e.g., collections at the <named-content xmlns:xlink="http://www.w3.org/1999/xlink" content-type="dwc:institutional_code" xlink:type="simple">QCAZ</named-content> museum). Here, we recognize it as a different species and assign it to the <italic><tp:taxon-name><tp:taxon-name-part taxon-name-part-type="genus" reg="Pristimantis">P.</tp:taxon-name-part> <tp:taxon-name-part taxon-name-part-type="species" reg="phoxocephalus">phoxocephalus</tp:taxon-name-part></tp:taxon-name></italic> species group. <italic><tp:taxon-name><tp:taxon-name-part taxon-name-part-type="genus" reg="Pristimantis">Pristimantis</tp:taxon-name-part> <tp:taxon-name-part taxon-name-part-type="species" reg="teslai">teslai</tp:taxon-name-part></tp:taxon-name></italic> is most similar species to UCS1. They are sister species and have a genetic distance of 2.5%. <italic><tp:taxon-name><tp:taxon-name-part taxon-name-part-type="genus" reg="Pristimantis">Pristimantis</tp:taxon-name-part> <tp:taxon-name-part taxon-name-part-type="species" reg="teslai">teslai</tp:taxon-name-part></tp:taxon-name></italic> differs from UCS1 by having more prominent tubercles and smaller and fuzzier yellow blotches on the groins and posterior surfaces of thighs. However, these small differences may represent intraspecific variation. Hence, the status of UCS1 will remain tentative until additional specimens and populations of both species are examined.</p></tp:treatment-sec><tp:treatment-sec><!--Section generated to contain objects referenced in tp:taxon-treatment.--><fig id="F9" position="float" orientation="portrait"><object-id xmlns:xlink="http://www.w3.org/1999/xlink" content-type="doi" xlink:type="simple">10.3897/zookeys.868.26766.figure9</object-id><object-id xmlns:xlink="http://www.w3.org/1999/xlink" content-type="arpha" xlink:type="simple">241560b7-f74e-5107-aa85-844e6ba2c761</object-id><label>Figure 9.</label><caption><p>Palmar and plantar surfaces of <italic><tp:taxon-name><tp:taxon-name-part taxon-name-part-type="genus" reg="Pristimantis">Pristimantis</tp:taxon-name-part> <tp:taxon-name-part taxon-name-part-type="species" reg="teslai">teslai</tp:taxon-name-part></tp:taxon-name></italic> sp. nov., <italic><tp:taxon-name><tp:taxon-name-part taxon-name-part-type="genus" reg="Pristimantis">Pristimantis</tp:taxon-name-part> <tp:taxon-name-part taxon-name-part-type="species" reg="torresi">torresi</tp:taxon-name-part></tp:taxon-name></italic> sp. nov., <italic><tp:taxon-name><tp:taxon-name-part taxon-name-part-type="genus" reg="Pristimantis">Pristimantis</tp:taxon-name-part> <tp:taxon-name-part taxon-name-part-type="species" reg="totoroi">totoroi</tp:taxon-name-part></tp:taxon-name></italic> sp. nov., and <italic><tp:taxon-name><tp:taxon-name-part taxon-name-part-type="genus" reg="Pristimantis">Pristimantis</tp:taxon-name-part> <tp:taxon-name-part taxon-name-part-type="species" reg="verrucolatus">verrucolatus</tp:taxon-name-part></tp:taxon-name></italic> sp. nov. Photographs of hand and foot of the holotypes of the following species: <bold>A</bold><italic><tp:taxon-name><tp:taxon-name-part taxon-name-part-type="genus" reg="Pristimantis">Pristimantis</tp:taxon-name-part> <tp:taxon-name-part taxon-name-part-type="species" reg="teslai">teslai</tp:taxon-name-part></tp:taxon-name></italic> sp. nov.: <named-content xmlns:xlink="http://www.w3.org/1999/xlink" content-type="dwc:institutional_code" xlink:type="simple">QCAZ</named-content> 46213, male <bold>B</bold><italic><tp:taxon-name><tp:taxon-name-part taxon-name-part-type="genus" reg="Pristimantis">Pristimantis</tp:taxon-name-part> <tp:taxon-name-part taxon-name-part-type="species" reg="torresi">torresi</tp:taxon-name-part></tp:taxon-name></italic> sp. nov.: <named-content xmlns:xlink="http://www.w3.org/1999/xlink" content-type="dwc:institutional_code" xlink:type="simple">QCAZ</named-content> 47342, female <bold>C</bold><italic><tp:taxon-name><tp:taxon-name-part taxon-name-part-type="genus" reg="Pristimantis">Pristimantis</tp:taxon-name-part> <tp:taxon-name-part taxon-name-part-type="species" reg="totoroi">totoroi</tp:taxon-name-part></tp:taxon-name></italic> sp. nov.: <named-content xmlns:xlink="http://www.w3.org/1999/xlink" content-type="dwc:institutional_code" xlink:type="simple">QCAZ</named-content> 25105, male <bold>D</bold><italic><tp:taxon-name><tp:taxon-name-part taxon-name-part-type="genus" reg="Pristimantis">Pristimantis</tp:taxon-name-part> <tp:taxon-name-part taxon-name-part-type="species" reg="verrucolatus">verrucolatus</tp:taxon-name-part></tp:taxon-name></italic> sp. nov.: <named-content xmlns:xlink="http://www.w3.org/1999/xlink" content-type="dwc:institutional_code" xlink:type="simple">QCAZ</named-content> 46982, male. All specimens are shown at the same scale.</p></caption><graphic xmlns:xlink="http://www.w3.org/1999/xlink" xlink:href="zookeys-868-001-g009.jpg" position="float" orientation="portrait" xlink:type="simple" id="oo_322401.jpg"><uri content-type="original_file" xlink:type="simple">https://binary.pensoft.net/fig/322401</uri></graphic></fig><supplementary-material xmlns:xlink="http://www.w3.org/1999/xlink" id="S2" position="float" orientation="portrait" xlink:type="simple"><object-id content-type="doi" xlink:type="simple">10.3897/zookeys.868.26766.suppl2</object-id><object-id content-type="arpha" xlink:type="simple">8e002865-cf8c-568c-8d26-9cca25ce0347</object-id><label>Supplementary material 2</label><p>Examined specimens</p><p>Data type: occurrence</p><p>Explanation note: Museum specimens analyzed in this taxonomic review. *: analyzed only with molecular information. ** = analyzed only with photographic material.</p><media xlink:href="zookeys-868-001-s002.xlsx" mimetype="application" mime-subtype="vnd.openxmlformats-officedocument.spreadsheetml.sheet" position="float" orientation="portrait" xlink:type="simple" id="oo_322433.xlsx"><uri content-type="original_file" xlink:type="simple">https://binary.pensoft.net/file/322433</uri></media><permissions><license xlink:type="simple"><license-p>This dataset is made available under the Open Database License (http://opendatacommons.org/licenses/odbl/1.0/). The Open Database License (ODbL) is a license agreement intended to allow users to freely share, modify, and use this Dataset while maintaining this same freedom for others, provided that the original source and author(s) are credited.</license-p></license></permissions><attrib specific-use="authors">Nadia B. Páez, Santiago R. Ron</attrib></supplementary-material><fig id="F2" position="float" orientation="portrait"><object-id xmlns:xlink="http://www.w3.org/1999/xlink" content-type="doi" xlink:type="simple">10.3897/zookeys.868.26766.figure2</object-id><object-id xmlns:xlink="http://www.w3.org/1999/xlink" content-type="arpha" xlink:type="simple">434c89fd-e411-50ef-a562-c9b8a72a3f27</object-id><label>Figure 2.</label><caption><p>Distribution of <italic><tp:taxon-name><tp:taxon-name-part taxon-name-part-type="genus" reg="Pristimantis">Pristimantis</tp:taxon-name-part></tp:taxon-name></italic>, subgenus <tp:taxon-name><tp:taxon-name-part taxon-name-part-type="genus" reg="Pristimantis"/><tp:taxon-name-part taxon-name-part-type="subgenus" reg="Huicundomantis">Huicundomantis</tp:taxon-name-part></tp:taxon-name>. Records are based on specimens deposited at the Museum of Zoology, Pontificia Universidad Católica del Ecuador (<named-content xmlns:xlink="http://www.w3.org/1999/xlink" content-type="dwc:institutional_code" xlink:type="simple">QCAZ</named-content>). Candidate species numbers correspond to those of the text and Figure <xref ref-type="fig" rid="F3">3</xref>. Locality information is shown in Suppl. material <xref ref-type="supplementary-material" rid="S2">2</xref>. Abbreviations: <abbrev xmlns:xlink="http://www.w3.org/1999/xlink" xlink:title="confirmed candidate species" id="ABBRID0E1GBI" xlink:type="simple">CCS</abbrev> = confirmed candidate species, <abbrev xmlns:xlink="http://www.w3.org/1999/xlink" xlink:title="unconfirmed candidate species" id="ABBRID0E5GBI" xlink:type="simple">UCS</abbrev> = unconfirmed candidate species.</p></caption><graphic xmlns:xlink="http://www.w3.org/1999/xlink" xlink:href="zookeys-868-001-g002.jpg" position="float" orientation="portrait" xlink:type="simple" id="oo_322394.jpg"><uri content-type="original_file" xlink:type="simple">https://binary.pensoft.net/fig/322394</uri></graphic></fig><fig id="F3" position="float" orientation="portrait"><object-id xmlns:xlink="http://www.w3.org/1999/xlink" content-type="doi" xlink:type="simple">10.3897/zookeys.868.26766.figure3</object-id><object-id xmlns:xlink="http://www.w3.org/1999/xlink" content-type="arpha" xlink:type="simple">d26edbc5-acfb-5bd0-afec-e670e6536748</object-id><label>Figure 3.</label><caption><p>Phylogenetic relationships of <italic><tp:taxon-name><tp:taxon-name-part taxon-name-part-type="genus" reg="Pristimantis">Pristimantis</tp:taxon-name-part></tp:taxon-name></italic>, sugenus <italic><tp:taxon-name><tp:taxon-name-part taxon-name-part-type="genus" reg="Huicundomantis">Huicundomantis</tp:taxon-name-part></tp:taxon-name></italic>. Maximum likelihood tree for genes 16S, ND1 and RAG1. Bootstrap values (%) followed by Bayesian posterior probabilities are shown under the corresponding branches. Asterisks indicate support values of 100 (bootstrap) or 1 (posterior probabilities); missing values indicate values below 50 (bootstrap) or 0.5 (posterior probability). The collection number, identification, province and locality of the samples are shown next to each terminal; all samples are from Ecuador. Outgroup is not shown. Abbreviations: <abbrev xmlns:xlink="http://www.w3.org/1999/xlink" xlink:title="confirmed candidate species" id="ABBRID0EKYBI" xlink:type="simple">CCS</abbrev> = confirmed candidate species, NP = national park, PF = protected forest, <abbrev xmlns:xlink="http://www.w3.org/1999/xlink" xlink:title="unconfirmed candidate species" id="ABBRID0EOYBI" xlink:type="simple">UCS</abbrev> = unconfirmed candidate species.</p></caption><graphic xmlns:xlink="http://www.w3.org/1999/xlink" xlink:href="zookeys-868-001-g003.jpg" position="float" orientation="portrait" xlink:type="simple" id="oo_322395.jpg"><uri content-type="original_file" xlink:type="simple">https://binary.pensoft.net/fig/322395</uri></graphic></fig></tp:treatment-sec><ref-list><ref id="B28"><mixed-citation xmlns:xlink="http://www.w3.org/1999/xlink" xlink:type="simple"><institution xlink:type="simple">IUCN</institution> Standards and Petitions Subcommittee (<year>2017</year>) Guidelines for Using the IUCN Red List Categories and Criteria. Version 13. Prepared by the Standards and Petitions Subcommittee. <ext-link xlink:type="simple" ext-link-type="uri" xlink:href="http://www.iucnredlist.org/documents/RedListGuidelines.pdf">http://www.iucnredlist.org/documents/RedListGuidelines.pdf</ext-link>. [Accessed on: 2017-12-15]</mixed-citation></ref></ref-list></tp:taxon-treatment>
