# Supplementary material for: Systematics of Huicundomantis, a new subgenus of Pristimantis (Anura, Strabomantidae) with extraordinary cryptic diversity and eleven new species
Source: Zookeys. 2019 Aug 1;868:1–112. doi: 10.3897/zookeys.868.26766 (PMC6687670; doi:10.3897/zookeys.868.26766)
Supplement: XML Treatment for Pristimantis totoroi [file zookeys.868.26766-treatment11.xml]

<!DOCTYPE tp:taxon-treatment
  PUBLIC "-//TaxonX//DTD Taxonomic Treatment Publishing DTD v0 20100105//EN" "tax-treatment-NSO.dtd">
<tp:taxon-treatment xmlns:tp="http://www.plazi.org/taxpub"><tp:treatment-meta><kwd-group><label>Taxon classification</label><kwd><named-content xmlns:xlink="http://www.w3.org/1999/xlink" content-type="kingdom">Animalia</named-content></kwd><kwd><named-content xmlns:xlink="http://www.w3.org/1999/xlink" content-type="order">Anura</named-content></kwd><kwd><named-content xmlns:xlink="http://www.w3.org/1999/xlink" content-type="family">Strabomantidae</named-content></kwd></kwd-group><mixed-citation publication-type="journal"><person-group><name><surname>Páez</surname><given-names>Nadia B.</given-names></name><name><surname>Ron</surname><given-names>Santiago R.</given-names></name></person-group><article-title>Systematics of <italic><tp:taxon-name><tp:taxon-name-part taxon-name-part-type="genus" reg="Huicundomantis">Huicundomantis</tp:taxon-name-part></tp:taxon-name></italic>, a new subgenus of <italic><tp:taxon-name><tp:taxon-name-part taxon-name-part-type="genus" reg="Pristimantis">Pristimantis</tp:taxon-name-part></tp:taxon-name></italic> (<tp:taxon-name><tp:taxon-name-part taxon-name-part-type="order">Anura</tp:taxon-name-part></tp:taxon-name>, <tp:taxon-name><tp:taxon-name-part taxon-name-part-type="family">Strabomantidae</tp:taxon-name-part></tp:taxon-name>) with extraordinary cryptic diversity and eleven new species</article-title><source>Zookeys</source><day>01</day><month>8</month><year>2019</year><volume>868</volume><fpage>1</fpage><lpage>112</lpage><pub-id pub-id-type="doi">10.3897/zookeys.868.26766</pub-id></mixed-citation></tp:treatment-meta><tp:nomenclature><tp:taxon-name><object-id xmlns:xlink="http://www.w3.org/1999/xlink" content-type="arpha" xlink:type="simple">F22567F5929355799C460E404CB4608F</object-id>
            
            <tp:taxon-name-part taxon-name-part-type="genus" reg="Pristimantis">Pristimantis</tp:taxon-name-part>
            <tp:taxon-name-part taxon-name-part-type="species" reg="totoroi">totoroi</tp:taxon-name-part>
            <object-id xmlns:xlink="http://www.w3.org/1999/xlink" content-type="zoobank" xlink:type="simple">http://zoobank.org/C1E75C61-45D3-41E3-84E8-99721B713E76</object-id>
          </tp:taxon-name><tp:taxon-status xmlns:xlink="http://www.w3.org/1999/xlink" xlink:type="simple">sp. nov.</tp:taxon-status></tp:nomenclature><tp:treatment-sec sec-type="Common name" id="SECID0EKCIM"><title>Common name.</title><p>English: Totoras Rain Frog. Spanish: Cutín de Totoras.</p></tp:treatment-sec><tp:treatment-sec sec-type="Holotype" id="SECID0EPCIM"><title>Holotype.</title><p><named-content xmlns:xlink="http://www.w3.org/1999/xlink" content-type="dwc:institutional_code" xlink:type="simple">QCAZ</named-content> 25105, an adult male from Cashca Totoras Protected Forest, Bolívar Province, Ecuador (<named-content xmlns:xlink="http://www.w3.org/1999/xlink" content-type="dwc:verbatimCoordinates" xlink:type="simple"><named-content content-type="geo-json" specific-use="{&#34;type&#34;:&#34;Point&#34;,&#34;coordinates&#34;:[-78.974900,-1.718800]}" id="NCID0E4CIM" xlink:type="simple">1.7188S, 78.9749W</named-content></named-content>, 3200 m), collected by Rachel Kosoff and Ítalo G. Tapia on December 14, 2001. Figure <xref ref-type="fig" rid="F33">33A</xref>.</p><fig id="F33" position="float" orientation="portrait"><object-id xmlns:xlink="http://www.w3.org/1999/xlink" content-type="doi" xlink:type="simple">10.3897/zookeys.868.26766.figure33</object-id><object-id xmlns:xlink="http://www.w3.org/1999/xlink" content-type="arpha" xlink:type="simple">1b8e393d-d259-513d-ae52-6704c90a434c</object-id><label>Figure 33.</label><caption><p>Holotypes of <italic><tp:taxon-name><tp:taxon-name-part taxon-name-part-type="genus" reg="Pristimantis">Pristimantis</tp:taxon-name-part> <tp:taxon-name-part taxon-name-part-type="species" reg="totoroi">totoroi</tp:taxon-name-part></tp:taxon-name></italic> sp. nov. and <italic><tp:taxon-name><tp:taxon-name-part taxon-name-part-type="genus" reg="Pristimantis">P.</tp:taxon-name-part> <tp:taxon-name-part taxon-name-part-type="species" reg="verrucolatus">verrucolatus</tp:taxon-name-part></tp:taxon-name></italic> sp. nov. Photographs of preserved holotypes of <bold>A</bold><italic><tp:taxon-name><tp:taxon-name-part taxon-name-part-type="genus" reg="Pristimantis">P.</tp:taxon-name-part> <tp:taxon-name-part taxon-name-part-type="species" reg="totoroi">totoroi</tp:taxon-name-part></tp:taxon-name></italic> (<named-content xmlns:xlink="http://www.w3.org/1999/xlink" content-type="dwc:institutional_code" xlink:type="simple">QCAZ</named-content> 25105, male) and <bold>B</bold><italic><tp:taxon-name><tp:taxon-name-part taxon-name-part-type="genus" reg="Pristimantis">P.</tp:taxon-name-part> <tp:taxon-name-part taxon-name-part-type="species" reg="verrucolatus">verrucolatus</tp:taxon-name-part></tp:taxon-name></italic> (<named-content xmlns:xlink="http://www.w3.org/1999/xlink" content-type="dwc:institutional_code" xlink:type="simple">QCAZ</named-content> 46982, male). Dorsal view on the left, ventral view on the right. Specimens are shown at the same scale.</p></caption><graphic xmlns:xlink="http://www.w3.org/1999/xlink" xlink:href="zookeys-868-001-g033.jpg" position="float" orientation="portrait" xlink:type="simple" id="oo_322425.jpg"><uri content-type="original_file" xlink:type="simple">https://binary.pensoft.net/fig/322425</uri></graphic></fig></tp:treatment-sec><tp:treatment-sec sec-type="Paratypes" id="SECID0ENFIM"><title>Paratypes</title><p><bold>(41: 22 males, 5 females, 14 juveniles).</bold> Ecuador: Bolívar Province: Cashca Totoras Protected Forest: <named-content xmlns:xlink="http://www.w3.org/1999/xlink" content-type="dwc:institutional_code" xlink:type="simple">QCAZ</named-content> 1021, <named-content xmlns:xlink="http://www.w3.org/1999/xlink" content-type="dwc:institutional_code" xlink:type="simple">QCAZ</named-content> 1024, adult females, <named-content xmlns:xlink="http://www.w3.org/1999/xlink" content-type="dwc:institutional_code" xlink:type="simple">QCAZ</named-content> 1020, <named-content xmlns:xlink="http://www.w3.org/1999/xlink" content-type="dwc:institutional_code" xlink:type="simple">QCAZ</named-content> 1022–1023, juveniles, collected by Giovanni Onore in December 1987; <named-content xmlns:xlink="http://www.w3.org/1999/xlink" content-type="dwc:institutional_code" xlink:type="simple">QCAZ</named-content> 14704–705, adult males, collected by Chris Funk in December 2000; <named-content xmlns:xlink="http://www.w3.org/1999/xlink" content-type="dwc:institutional_code" xlink:type="simple">QCAZ</named-content> 16834–836, adult males, collected by Santiago Ron in January 2001; <named-content xmlns:xlink="http://www.w3.org/1999/xlink" content-type="dwc:institutional_code" xlink:type="simple">QCAZ</named-content> 16916–922, adult males (<named-content xmlns:xlink="http://www.w3.org/1999/xlink" content-type="dwc:verbatimCoordinates" xlink:type="simple"><named-content content-type="geo-json" specific-use="{&#34;type&#34;:&#34;Point&#34;,&#34;coordinates&#34;:[-78.978100,-1.711500]}" id="NCID0E2GIM" xlink:type="simple">1.7115S, 78.9781W</named-content></named-content>, 3000 m), collected by Luis Coloma and Martín Bustamante in October 2000; <named-content xmlns:xlink="http://www.w3.org/1999/xlink" content-type="dwc:institutional_code" xlink:type="simple">QCAZ</named-content> 12580, adult female (<named-content xmlns:xlink="http://www.w3.org/1999/xlink" content-type="dwc:verbatimCoordinates" xlink:type="simple"><named-content content-type="geo-json" specific-use="{&#34;type&#34;:&#34;Point&#34;,&#34;coordinates&#34;:[-78.959000,-1.720000]}" id="NCID0EIHIM" xlink:type="simple">1.7200S, 78.9590W</named-content></named-content>, 3200 m), collected by Felipe Campos and Stella de la Torre in December 1987; <named-content xmlns:xlink="http://www.w3.org/1999/xlink" content-type="dwc:institutional_code" xlink:type="simple">QCAZ</named-content> 16718, <named-content xmlns:xlink="http://www.w3.org/1999/xlink" content-type="dwc:institutional_code" xlink:type="simple">QCAZ</named-content> 16720–721, <named-content xmlns:xlink="http://www.w3.org/1999/xlink" content-type="dwc:institutional_code" xlink:type="simple">QCAZ</named-content> 16731, adult males, <named-content xmlns:xlink="http://www.w3.org/1999/xlink" content-type="dwc:institutional_code" xlink:type="simple">QCAZ</named-content> 16719, <named-content xmlns:xlink="http://www.w3.org/1999/xlink" content-type="dwc:institutional_code" xlink:type="simple">QCAZ</named-content> 16725, <named-content xmlns:xlink="http://www.w3.org/1999/xlink" content-type="dwc:institutional_code" xlink:type="simple">QCAZ</named-content> 16728, juveniles (1.7235S, 78.9802W, 2923 m), collected by Santiago Ron, Martín Bustamante, Ítalo Tapia and Mónica Guerra in August 2001; <named-content xmlns:xlink="http://www.w3.org/1999/xlink" content-type="dwc:institutional_code" xlink:type="simple">QCAZ</named-content> 25122, <named-content xmlns:xlink="http://www.w3.org/1999/xlink" content-type="dwc:institutional_code" xlink:type="simple">QCAZ</named-content> 25128, <named-content xmlns:xlink="http://www.w3.org/1999/xlink" content-type="dwc:institutional_code" xlink:type="simple">QCAZ</named-content> 25135, adult males, <named-content xmlns:xlink="http://www.w3.org/1999/xlink" content-type="dwc:institutional_code" xlink:type="simple">QCAZ</named-content> 25124, <named-content xmlns:xlink="http://www.w3.org/1999/xlink" content-type="dwc:institutional_code" xlink:type="simple">QCAZ</named-content> 25127, <named-content xmlns:xlink="http://www.w3.org/1999/xlink" content-type="dwc:institutional_code" xlink:type="simple">QCAZ</named-content> 25134, juveniles (<named-content xmlns:xlink="http://www.w3.org/1999/xlink" content-type="dwc:verbatimCoordinates" xlink:type="simple"><named-content content-type="geo-json" specific-use="{&#34;type&#34;:&#34;Point&#34;,&#34;coordinates&#34;:[-78.966700,-1.716700]}" id="NCID0EMJIM" xlink:type="simple">1.7167S, 78.9667W</named-content></named-content>, 2960 m), collected by Rachel Kosoff and Ítalo Tapia in December 2001; <named-content xmlns:xlink="http://www.w3.org/1999/xlink" content-type="dwc:institutional_code" xlink:type="simple">QCAZ</named-content> 31505, adult female, <named-content xmlns:xlink="http://www.w3.org/1999/xlink" content-type="dwc:institutional_code" xlink:type="simple">QCAZ</named-content> 31502, adult male, <named-content xmlns:xlink="http://www.w3.org/1999/xlink" content-type="dwc:institutional_code" xlink:type="simple">QCAZ</named-content> 31501, <named-content xmlns:xlink="http://www.w3.org/1999/xlink" content-type="dwc:institutional_code" xlink:type="simple">QCAZ</named-content> 31503–504, juveniles (<named-content xmlns:xlink="http://www.w3.org/1999/xlink" content-type="dwc:verbatimCoordinates" xlink:type="simple"><named-content content-type="geo-json" specific-use="{&#34;type&#34;:&#34;Point&#34;,&#34;coordinates&#34;:[-78.980600,-1.725500]}" id="NCID0EIKIM" xlink:type="simple">1.7255S, 78.9806W</named-content></named-content>, 2867 m), collected by Martín Bustamante and Galo Díaz in July 2002; <named-content xmlns:xlink="http://www.w3.org/1999/xlink" content-type="dwc:institutional_code" xlink:type="simple">QCAZ</named-content> 32039, adult female, <named-content xmlns:xlink="http://www.w3.org/1999/xlink" content-type="dwc:institutional_code" xlink:type="simple">QCAZ</named-content> 32040, adult male (<named-content xmlns:xlink="http://www.w3.org/1999/xlink" content-type="dwc:verbatimCoordinates" xlink:type="simple"><named-content content-type="geo-json" specific-use="{&#34;type&#34;:&#34;Point&#34;,&#34;coordinates&#34;:[-78.980600,-1.725500]}" id="NCID0E1KIM" xlink:type="simple">1.7255S, 78.9806W</named-content></named-content>, 2847 m), collected by Martín Bustamante in November 2002. Cotopaxi Province: <named-content xmlns:xlink="http://www.w3.org/1999/xlink" content-type="dwc:institutional_code" xlink:type="simple">QCAZ</named-content> 58425, juvenile, from Pilaló surroundings (<named-content xmlns:xlink="http://www.w3.org/1999/xlink" content-type="dwc:verbatimCoordinates" xlink:type="simple"><named-content content-type="geo-json" specific-use="{&#34;type&#34;:&#34;Point&#34;,&#34;coordinates&#34;:[-78.998700,-0.971300]}" id="NCID0EHLIM" xlink:type="simple">0.9713S, 78.9987W</named-content></named-content>, 2258 m), collected by Santiago Ron, Pablo Venegas, Nadia Páez and Pamela Baldeón in November 2014. Bolívar Province: <named-content xmlns:xlink="http://www.w3.org/1999/xlink" content-type="dwc:institutional_code" xlink:type="simple">QCAZ</named-content> 49511, adult male, <named-content xmlns:xlink="http://www.w3.org/1999/xlink" content-type="dwc:institutional_code" xlink:type="simple">QCAZ</named-content> 49509, juvenile, from San Vicente (<named-content xmlns:xlink="http://www.w3.org/1999/xlink" content-type="dwc:verbatimCoordinates" xlink:type="simple"><named-content content-type="geo-json" specific-use="{&#34;type&#34;:&#34;Point&#34;,&#34;coordinates&#34;:[-79.017000,-1.712000]}" id="NCID0EZLIM" xlink:type="simple">1.7120S, 79.0170W</named-content></named-content>, 2408 m), collected by Luis Coloma and Ernesto Martínez in December 1984.</p><p><bold>Referred specimens (1)</bold>: <named-content xmlns:xlink="http://www.w3.org/1999/xlink" content-type="dwc:institutional_code" xlink:type="simple">KU</named-content> 218025 from 70 km W Riobamba, Riobamba-Pallatanga road (<named-content xmlns:xlink="http://www.w3.org/1999/xlink" content-type="dwc:verbatimCoordinates" xlink:type="simple"><named-content content-type="geo-json" specific-use="{&#34;type&#34;:&#34;Point&#34;,&#34;coordinates&#34;:[-78.946800,-1.946000]}" id="NCID0EKMIM" xlink:type="simple">1.9460S, 78.9468W</named-content></named-content>, 2430 m), Chimborazo Province, Ecuador.</p></tp:treatment-sec><tp:treatment-sec sec-type="diagnosis" id="SECID0EPMIM"><title>Diagnosis.</title><p>A species of the <italic><tp:taxon-name><tp:taxon-name-part taxon-name-part-type="genus" reg="Pristimantis">Pristimantis</tp:taxon-name-part> <tp:taxon-name-part taxon-name-part-type="species" reg="phoxocephalus">phoxocephalus</tp:taxon-name-part></tp:taxon-name></italic> group having the following combination of characters: (1) skin on dorsum shagreen with or without scattered small tubercles; middorsal fold; head with a middorsal row of two or more tubercles; dorsolateral folds absent; lateral folds on anterior half of dorsum; skin on venter coarsely areolate; discoidal fold evident; (2) tympanic membrane and tympanic annulus prominent, its upper and posterior margin covered by supratympanic fold; (3) snout moderately long, acuminate with a fleshy keel in dorsal view, protruding in profile; (4) upper eyelid with small tubercles; cranial crests absent; (5) dentigerous processes of vomers low to prominent, oblique, moderately separated, posteromedial to choanae; (6) vocals slits, vocal sac, and prominent nuptial pads present in adult males; (7) Finger I shorter than Finger II; discs of digits broadly expanded, rounded to elliptical; (8) fingers with broad lateral fringes; (9) small distinct ulnar tubercles; (10) heel bearing a subconical tubercle surrounded by smaller tubercles; outer edge of tarsus bearing subconical tubercles; inner edge of tarsus with a fold, followed or not by a row of small tubercles; (11) inner metatarsal tubercle ovoid, elevated, 5 times the size of round outer metatarsal tubercle; supernumerary tubercles numerous, elevated; (12) toes with broad lateral fringes; basal webbing present; Toe V much longer than Toe III (disc on Toe III reaches the middle of penultimate subarticular tubercle on Toe IV or slightly exceeds its distal edge, disc on Toe V reaches the middle of distal subarticular tubercle on Toe IV or slightly exceeds its distal edge); toe discs smaller than those on fingers, rounded to elliptical (Fig. <xref ref-type="fig" rid="F9">9C</xref>); (13) in life, dorsal coloration varies from cream to dark brown; flanks with dark diagonal bars; groins and posterior surfaces of thighs cream to brown with or without pale spots; venter white, bearing a midline extended or not to the throat; ventral surfaces of thighs light to dark gray, orange or cream; iris golden with a medial horizontal red streak and fine black reticulations (Fig. <xref ref-type="fig" rid="F34">34</xref>); (14) average <abbrev xmlns:xlink="http://www.w3.org/1999/xlink" xlink:title="snout-vent length" id="ABBRID0EINIM" xlink:type="simple">SVL</abbrev> in adult females: 33.0 ± 0.9 mm (31.9–34.3 mm; <italic>n</italic> = 7); in adult males: 26.8 ± 2.0 mm (23.2–29.4 mm; <italic>n</italic> = 21).</p><fig id="F34" position="float" orientation="portrait"><object-id xmlns:xlink="http://www.w3.org/1999/xlink" content-type="doi" xlink:type="simple">10.3897/zookeys.868.26766.figure34</object-id><object-id xmlns:xlink="http://www.w3.org/1999/xlink" content-type="arpha" xlink:type="simple">60325821-303c-5985-83a6-7eb37bc25514</object-id><label>Figure 34.</label><caption><p>Color variation in live individuals of <italic><tp:taxon-name><tp:taxon-name-part taxon-name-part-type="genus" reg="Pristimantis">Pristimantis</tp:taxon-name-part> <tp:taxon-name-part taxon-name-part-type="species" reg="totoroi">totoroi</tp:taxon-name-part></tp:taxon-name></italic> sp. nov. <bold>A</bold><named-content xmlns:xlink="http://www.w3.org/1999/xlink" content-type="dwc:institutional_code" xlink:type="simple">QCAZ</named-content> 16718 (male, <abbrev xmlns:xlink="http://www.w3.org/1999/xlink" xlink:title="snout-vent length" id="ABBRID0EKOIM" xlink:type="simple">SVL</abbrev> 24.7 mm) <bold>B</bold><named-content xmlns:xlink="http://www.w3.org/1999/xlink" content-type="dwc:institutional_code" xlink:type="simple">QCAZ</named-content> 16721 (male, <abbrev xmlns:xlink="http://www.w3.org/1999/xlink" xlink:title="snout-vent length" id="ABBRID0EVOIM" xlink:type="simple">SVL</abbrev> 24.1 mm) <bold>C</bold><named-content xmlns:xlink="http://www.w3.org/1999/xlink" content-type="dwc:institutional_code" xlink:type="simple">QCAZ</named-content> 16725 (juvenile female, <abbrev xmlns:xlink="http://www.w3.org/1999/xlink" xlink:title="snout-vent length" id="ABBRID0EAPIM" xlink:type="simple">SVL</abbrev> 23.7 mm). Dorsolateral view on the left, ventral view on the right.</p></caption><graphic xmlns:xlink="http://www.w3.org/1999/xlink" xlink:href="zookeys-868-001-g034.jpg" position="float" orientation="portrait" xlink:type="simple" id="oo_322426.jpg"><uri content-type="original_file" xlink:type="simple">https://binary.pensoft.net/fig/322426</uri></graphic></fig></tp:treatment-sec><tp:treatment-sec sec-type="comparisons" id="SECID0EJPIM"><title>Comparison with other species.</title><p><italic><tp:taxon-name><tp:taxon-name-part taxon-name-part-type="genus" reg="Pristimantis">Pristimantis</tp:taxon-name-part> <tp:taxon-name-part taxon-name-part-type="species" reg="totoroi">totoroi</tp:taxon-name-part></tp:taxon-name></italic> is similar to <italic><tp:taxon-name><tp:taxon-name-part taxon-name-part-type="genus" reg="Pristimantis">P.</tp:taxon-name-part> <tp:taxon-name-part taxon-name-part-type="species" reg="atillo">atillo</tp:taxon-name-part></tp:taxon-name></italic>, <italic><tp:taxon-name><tp:taxon-name-part taxon-name-part-type="genus" reg="Pristimantis">P.</tp:taxon-name-part> <tp:taxon-name-part taxon-name-part-type="species" reg="jimenezi">jimenezi</tp:taxon-name-part></tp:taxon-name></italic>, <italic><tp:taxon-name><tp:taxon-name-part taxon-name-part-type="genus" reg="Pristimantis">P.</tp:taxon-name-part> <tp:taxon-name-part taxon-name-part-type="species" reg="phoxocephalus">phoxocephalus</tp:taxon-name-part></tp:taxon-name></italic>, <italic><tp:taxon-name><tp:taxon-name-part taxon-name-part-type="genus" reg="Pristimantis">P.</tp:taxon-name-part> <tp:taxon-name-part taxon-name-part-type="species" reg="teslai">teslai</tp:taxon-name-part></tp:taxon-name></italic>, <italic><tp:taxon-name><tp:taxon-name-part taxon-name-part-type="genus" reg="Pristimantis">P.</tp:taxon-name-part> <tp:taxon-name-part taxon-name-part-type="species" reg="torresi">torresi</tp:taxon-name-part></tp:taxon-name></italic> and <italic><tp:taxon-name><tp:taxon-name-part taxon-name-part-type="genus" reg="Pristimantis">P.</tp:taxon-name-part> <tp:taxon-name-part taxon-name-part-type="species" reg="verrucolatus">verrucolatus</tp:taxon-name-part></tp:taxon-name></italic> sp. nov., which also have an acuminate snout with a fleshy keel. The texture of its skin is different from the other species. <italic><tp:taxon-name><tp:taxon-name-part taxon-name-part-type="genus" reg="Pristimantis">Pristimantis</tp:taxon-name-part> <tp:taxon-name-part taxon-name-part-type="species" reg="totoroi">totoroi</tp:taxon-name-part></tp:taxon-name></italic> has a shagreen dorsal skin, which is tuberculate in <italic><tp:taxon-name><tp:taxon-name-part taxon-name-part-type="genus" reg="Pristimantis">P.</tp:taxon-name-part> <tp:taxon-name-part taxon-name-part-type="species" reg="atillo">atillo</tp:taxon-name-part></tp:taxon-name></italic>; it lacks the large tubercles and warts on flanks present in <italic><tp:taxon-name><tp:taxon-name-part taxon-name-part-type="genus" reg="Pristimantis">P.</tp:taxon-name-part> <tp:taxon-name-part taxon-name-part-type="species" reg="verrucolatus">verrucolatus</tp:taxon-name-part></tp:taxon-name></italic> sp. nov.; its tubercles and lateral folds are more prominent than those of <italic><tp:taxon-name><tp:taxon-name-part taxon-name-part-type="genus" reg="Pristimantis">P.</tp:taxon-name-part> <tp:taxon-name-part taxon-name-part-type="species" reg="atillo">atillo</tp:taxon-name-part></tp:taxon-name></italic>, <italic><tp:taxon-name><tp:taxon-name-part taxon-name-part-type="genus" reg="Pristimantis">P.</tp:taxon-name-part> <tp:taxon-name-part taxon-name-part-type="species" reg="jimenezi">jimenezi</tp:taxon-name-part></tp:taxon-name></italic>, <italic><tp:taxon-name><tp:taxon-name-part taxon-name-part-type="genus" reg="Pristimantis">P.</tp:taxon-name-part> <tp:taxon-name-part taxon-name-part-type="species" reg="phoxocephalus">phoxocephalus</tp:taxon-name-part></tp:taxon-name></italic>, and <italic><tp:taxon-name><tp:taxon-name-part taxon-name-part-type="genus" reg="Pristimantis">P.</tp:taxon-name-part> <tp:taxon-name-part taxon-name-part-type="species" reg="torresi">torresi</tp:taxon-name-part></tp:taxon-name></italic>. The coloration of the iris, golden with a red medial streak, helps distinguish <italic><tp:taxon-name><tp:taxon-name-part taxon-name-part-type="genus" reg="Pristimantis">P.</tp:taxon-name-part> <tp:taxon-name-part taxon-name-part-type="species" reg="totoroi">totoroi</tp:taxon-name-part></tp:taxon-name></italic> from <italic><tp:taxon-name><tp:taxon-name-part taxon-name-part-type="genus" reg="Pristimantis">P.</tp:taxon-name-part> <tp:taxon-name-part taxon-name-part-type="species" reg="atillo">atillo</tp:taxon-name-part></tp:taxon-name></italic> (copper), <italic><tp:taxon-name><tp:taxon-name-part taxon-name-part-type="genus" reg="Pristimantis">P.</tp:taxon-name-part> <tp:taxon-name-part taxon-name-part-type="species" reg="jimenezi">jimenezi</tp:taxon-name-part></tp:taxon-name></italic> (copper to red), <italic><tp:taxon-name><tp:taxon-name-part taxon-name-part-type="genus" reg="Pristimantis">P.</tp:taxon-name-part> <tp:taxon-name-part taxon-name-part-type="species" reg="phoxocephalus">phoxocephalus</tp:taxon-name-part></tp:taxon-name></italic> (copper), <italic><tp:taxon-name><tp:taxon-name-part taxon-name-part-type="genus" reg="Pristimantis">P.</tp:taxon-name-part> <tp:taxon-name-part taxon-name-part-type="species" reg="teslai">teslai</tp:taxon-name-part></tp:taxon-name></italic> (copper), and <italic><tp:taxon-name><tp:taxon-name-part taxon-name-part-type="genus" reg="Pristimantis">P.</tp:taxon-name-part> <tp:taxon-name-part taxon-name-part-type="species" reg="verrucolatus">verrucolatus</tp:taxon-name-part></tp:taxon-name></italic> sp. nov. (coppery brown). Additionally, the advertisement call of <italic><tp:taxon-name><tp:taxon-name-part taxon-name-part-type="genus" reg="Pristimantis">P.</tp:taxon-name-part> <tp:taxon-name-part taxon-name-part-type="species" reg="totoroi">totoroi</tp:taxon-name-part></tp:taxon-name></italic> is different from the available calls of other species of the group. Notes of call of <italic><tp:taxon-name><tp:taxon-name-part taxon-name-part-type="genus" reg="Pristimantis">P.</tp:taxon-name-part> <tp:taxon-name-part taxon-name-part-type="species" reg="totoroi">totoroi</tp:taxon-name-part></tp:taxon-name></italic> are shorter than those of <italic><tp:taxon-name><tp:taxon-name-part taxon-name-part-type="genus" reg="Pristimantis">P.</tp:taxon-name-part> <tp:taxon-name-part taxon-name-part-type="species" reg="jimenezi">jimenezi</tp:taxon-name-part></tp:taxon-name></italic> and <italic><tp:taxon-name><tp:taxon-name-part taxon-name-part-type="genus" reg="Pristimantis">P.</tp:taxon-name-part> <tp:taxon-name-part taxon-name-part-type="species" reg="verrucolatus">verrucolatus</tp:taxon-name-part></tp:taxon-name></italic> sp. nov., inter-note intervals are longer than those of <italic><tp:taxon-name><tp:taxon-name-part taxon-name-part-type="genus" reg="Pristimantis">P.</tp:taxon-name-part> <tp:taxon-name-part taxon-name-part-type="species" reg="phoxocephalus">phoxocephalus</tp:taxon-name-part></tp:taxon-name></italic>, dominant frequency and frequency of the second harmonic are lower than those of <italic><tp:taxon-name><tp:taxon-name-part taxon-name-part-type="genus" reg="Pristimantis">P.</tp:taxon-name-part> <tp:taxon-name-part taxon-name-part-type="species" reg="jimenezi">jimenezi</tp:taxon-name-part></tp:taxon-name></italic> and higher than <italic><tp:taxon-name><tp:taxon-name-part taxon-name-part-type="genus" reg="Pristimantis">P.</tp:taxon-name-part> <tp:taxon-name-part taxon-name-part-type="species" reg="verrucolatus">verrucolatus</tp:taxon-name-part></tp:taxon-name></italic> sp. nov. (Table <xref ref-type="table" rid="T6">6</xref>).</p></tp:treatment-sec><tp:treatment-sec sec-type="description" id="SECID0E3YIM"><title>Description of the holotype.</title><p>An adult male (<named-content xmlns:xlink="http://www.w3.org/1999/xlink" content-type="dwc:institutional_code" xlink:type="simple">QCAZ</named-content> 25105, SC7093). Measurements (in mm): <abbrev xmlns:xlink="http://www.w3.org/1999/xlink" xlink:title="snout-vent length" id="ABBRID0EHZIM" xlink:type="simple">SVL</abbrev> 29.4; <abbrev xmlns:xlink="http://www.w3.org/1999/xlink" xlink:title="tibia length" id="ABBRID0ELZIM" xlink:type="simple">TL</abbrev> 13.9; <abbrev xmlns:xlink="http://www.w3.org/1999/xlink" xlink:title="foot length" id="ABBRID0EPZIM" xlink:type="simple">FL</abbrev> 13.8; <abbrev xmlns:xlink="http://www.w3.org/1999/xlink" xlink:title="head length" id="ABBRID0ETZIM" xlink:type="simple">HL</abbrev> 10.2; <abbrev xmlns:xlink="http://www.w3.org/1999/xlink" xlink:title="head width" id="ABBRID0EXZIM" xlink:type="simple">HW</abbrev> 9.8; <abbrev xmlns:xlink="http://www.w3.org/1999/xlink" xlink:title="eye diameter" id="ABBRID0E2ZIM" xlink:type="simple">ED</abbrev> 3.6; <abbrev xmlns:xlink="http://www.w3.org/1999/xlink" xlink:title="tympanic diameter" id="ABBRID0E6ZIM" xlink:type="simple">TD</abbrev> 1.3; <abbrev xmlns:xlink="http://www.w3.org/1999/xlink" xlink:title="interorbital distance" id="ABBRID0ED1IM" xlink:type="simple">IOD</abbrev> 3.0; <abbrev xmlns:xlink="http://www.w3.org/1999/xlink" xlink:title="upper eyelid width" id="ABBRID0EH1IM" xlink:type="simple">EW</abbrev> 3.0; <abbrev xmlns:xlink="http://www.w3.org/1999/xlink" xlink:title="internarial distance" id="ABBRID0EL1IM" xlink:type="simple">IND</abbrev> 2.2; <abbrev xmlns:xlink="http://www.w3.org/1999/xlink" xlink:title="eye-nostril distance" id="ABBRID0EP1IM" xlink:type="simple">EN</abbrev> 2.9; <abbrev xmlns:xlink="http://www.w3.org/1999/xlink" xlink:title="tympanum-eye distance" id="ABBRID0ET1IM" xlink:type="simple">TED</abbrev> 1.3. Head longer than wide, as wide as body; snout moderately long with a fleshy keel at the tip, acuminate in dorsal view, protruding in profile; cranial crests absent; nostrils slightly protuberant, narrow, directed anterolaterally; canthus rostralis concave in dorsal view, rounded in cross section; loreal region slightly concave; upper eyelid with several rounded tubercles, larger posteriorly; tympanic annulus prominent, upper and posterolateral edge concealed by supratympanic fold; tympanic membrane distinct; two prominent, subconical postrictal tubercles surrounded by smaller ones. Choanae median, ovoid, not concealed by palatal shelf of maxillae; dentigerous processes of vomers small, prominent, oblique, moderately separated, positioned posteromedial to choanae; each vomer bearing several indistinct teeth; tongue longer than wide, posteriorly notched, posterior half free; vocal slits slightly curved, located at posterior half of mouth floor in between tongue and margin of jaw; vocal sac present.</p><p>Dorsal surfaces of body shagreen with scattered small tubercles; thin middorsal fold; one tubercle between nostrils and eyes, one interorbital, two postocular and two scapular tubercles forming an inverted “V”; skin on head and loreal region bearing small rounded tubercles; dorsolateral folds absent; evident lateral folds on anterior half of flanks; skin on flanks having more prominent and larger tubercles than on dorsum; skin on chest and belly coarsely areolate, that on throat shagreen, ventral surfaces of limbs smooth, ventral surfaces of thighs coarsely areolate; discoidal fold present. Low and rounded ulnar tubercles; outer palmar tubercle bifid, slightly bigger than ovoid thenar tubercle; subarticular and supernumerary tubercles at the base of fingers prominent, rounded; fingers bearing broad lateral fringes; Finger I shorter than Finger II; discs on Fingers broadly expanded, rounded; pads on fingers surrounded by circumferential grooves on all fingers (Fig. <xref ref-type="fig" rid="F9">9C</xref>).</p><p>Hindlimbs slender; dorsal surfaces of hindlimbs shagreen with scattered tubercles; posterior surfaces of thighs smooth, ventral surfaces of thighs coarsely areolate; heel bearing a median, prominent, subconical tubercle surrounded by indistinct tubercles; outer edge of tarsus bearing distinct median subconical tubercles; inner tarsal fold present; inner metatarsal tubercle ovoid, elevated, five times the size of round outer metatarsal tubercle; plantar surface with small but distinct supernumerary tubercles; subarticular tubercles prominent, rounded; toes bearing broad lateral fringes; basal webbing between toes IV and V present; discs on toes smaller than those on fingers, expanded, rounded; all toes having pads surrounded by circumferential grooves; relative lengths of toes: I &lt; II &lt; V &lt; III &lt; IV; Toe V much longer than Toe III (disc on Toe III reaches distal edge of penultimate subarticular tubercle on Toe IV, disc on Toe V reaches distal edge of distal subarticular tubercle on Toe IV; Fig. <xref ref-type="fig" rid="F9">9C</xref>). Coloration of the holotype in preservative is shown in Figure <xref ref-type="fig" rid="F33">33A</xref>; coloration in life unknown.</p><p><italic>Coloration of holotype in preservative</italic>. Dorsal surfaces of body dark brown, dorsum with faint middorsal longitudinal line slightly darker than background coloration; brown supratympanic stripe; dorsal surfaces of thighs with cream transversal reticulations; groins, anterior and posterior surfaces of thighs brown with cream spots; ventral surfaces of body dusty cream, venter with a faint brown longitudinal midline and faint brown flecking (Fig. <xref ref-type="fig" rid="F33">33A</xref>).</p><p><italic>Coloration of holotype in life</italic>. Unknown.</p></tp:treatment-sec><tp:treatment-sec sec-type="variation" id="SECID0ET2IM"><title>Variation.</title><p>Based on the 43 specimens of the type series and photographs of five individuals. Variation of live and preserved individuals is shown in Figures <xref ref-type="fig" rid="F34">34</xref>, <xref ref-type="fig" rid="F35">35</xref>. Coloration in life is given in parenthesis. Dorsal coloration varies from light to dark brown (tan to dark brown); middorsal fold is dark brown to black. Dorsum may bear irregular chevrons, a broad middorsal band or parallel longitudinal stripes; scattered black flecks or white spots may be present on dorsum; head bears a black or brown supratympanic stripe, sometimes an interorbital band or stripe, and labial bars; flanks usually bear dark diagonal bars. Dorsal surfaces of thighs bear pale transversal bands, sometimes formed by rows of pale spots. Groins and hidden surfaces of thighs are cream to brown (reddish cream to brown) with or without small pale flecks or spots. Venter is cream to dusty cream with a brown midline extending from the belly to the throat; brown or gray flecks on belly, chest, and throat may be present (in males, throat varies from white to yellow). Iris is golden with a medial horizontal red streak and fine black reticulations; sclera varies from white to cream. Skin ornamentation, as middorsal fold, dorsolateral folds, and dorsal tubercles, may fade in preservative.</p><fig id="F35" position="float" orientation="portrait"><object-id xmlns:xlink="http://www.w3.org/1999/xlink" content-type="doi" xlink:type="simple">10.3897/zookeys.868.26766.figure35</object-id><object-id xmlns:xlink="http://www.w3.org/1999/xlink" content-type="arpha" xlink:type="simple">20bc9fe8-219f-57c6-a0c6-f1c8e34543bf</object-id><label>Figure 35.</label><caption><p>Color variation in preserved individuals of <italic><tp:taxon-name><tp:taxon-name-part taxon-name-part-type="genus" reg="Pristimantis">Pristimantis</tp:taxon-name-part> <tp:taxon-name-part taxon-name-part-type="species" reg="totoroi">totoroi</tp:taxon-name-part></tp:taxon-name></italic> sp. nov. <bold>A</bold> Dorsal view of (from left to right): <named-content xmlns:xlink="http://www.w3.org/1999/xlink" content-type="dwc:institutional_code" xlink:type="simple">QCAZ</named-content> 32039 (female), <named-content xmlns:xlink="http://www.w3.org/1999/xlink" content-type="dwc:institutional_code" xlink:type="simple">QCAZ</named-content> 16918 (female), <named-content xmlns:xlink="http://www.w3.org/1999/xlink" content-type="dwc:institutional_code" xlink:type="simple">QCAZ</named-content> 16834 (male) <bold>B</bold> Dorsal view of: <named-content xmlns:xlink="http://www.w3.org/1999/xlink" content-type="dwc:institutional_code" xlink:type="simple">QCAZ</named-content> 16920 (male), <named-content xmlns:xlink="http://www.w3.org/1999/xlink" content-type="dwc:institutional_code" xlink:type="simple">QCAZ</named-content> 25124 (juvenile female), <named-content xmlns:xlink="http://www.w3.org/1999/xlink" content-type="dwc:institutional_code" xlink:type="simple">QCAZ</named-content> 25135 (male), <named-content xmlns:xlink="http://www.w3.org/1999/xlink" content-type="dwc:institutional_code" xlink:type="simple">QCAZ</named-content> 31502 (male) <bold>C</bold> Ventral view of specimens in (<bold>A</bold>) <bold>D</bold> Ventral view of specimens in (<bold>B</bold>) See Suppl. material <xref ref-type="supplementary-material" rid="S2">2</xref> for locality data. All specimens are shown at the same scale.</p></caption><graphic xmlns:xlink="http://www.w3.org/1999/xlink" xlink:href="zookeys-868-001-g035.jpg" position="float" orientation="portrait" xlink:type="simple" id="oo_322427.jpg"><uri content-type="original_file" xlink:type="simple">https://binary.pensoft.net/fig/322427</uri></graphic></fig></tp:treatment-sec><tp:treatment-sec sec-type="Advertisement call" id="SECID0EM5IM"><title>Advertisement call.</title><p>Based on recordings of <named-content xmlns:xlink="http://www.w3.org/1999/xlink" content-type="dwc:institutional_code" xlink:type="simple">QCAZ</named-content> 25105 (December 14, 2001; 20h00), and a non-collected individual from the type locality (December 14, 2001; 21h40; 10.2 °C). The advertisement call consists of a series of 2–6 sharp peep-like notes (Fig. <xref ref-type="fig" rid="F6">6C</xref>); each of these notes lasts about 0.13 s (range 0.10–0.15 s) and is separated of the following note by 0.34 s (range 0.31–0.37 s). The peak time occurs exactly in the middle of the note. Fundamental frequency is the same as dominant frequency, on average 2895 Hz (range 2776–3013 Hz). Frequency increases along the note (2551–2620 Hz on average). Descriptive statistics for bioacoustic parameters are shown in Table <xref ref-type="table" rid="T6">6</xref>.</p></tp:treatment-sec><tp:treatment-sec sec-type="distribution" id="SECID0E65IM"><title>Distribution, natural history, and conservation status.</title><p><italic><tp:taxon-name><tp:taxon-name-part taxon-name-part-type="genus" reg="Pristimantis">Pristimantis</tp:taxon-name-part> <tp:taxon-name-part taxon-name-part-type="species" reg="totoroi">totoroi</tp:taxon-name-part></tp:taxon-name></italic> is known from Western Montane Forest of Bolívar, Chimborazo and Cotopaxi Provinces, between 2258–3200 m (Fig. <xref ref-type="fig" rid="F2">2</xref>). This species occurs in primary and secondary forests and pastures. Individuals found at night were on low vegetation up to 1.6 m above the ground or inside bromeliads up to 3 m above the ground. During the day they were found only inside bromeliads. Calling males have been found in October, December, and January on low vegetation during the night.</p><p>Following the B1ab(iii) + 2ab(iii) IUCN criteria, we consider <italic><tp:taxon-name><tp:taxon-name-part taxon-name-part-type="genus" reg="Pristimantis">P.</tp:taxon-name-part> <tp:taxon-name-part taxon-name-part-type="species" reg="totoroi">totoroi</tp:taxon-name-part></tp:taxon-name></italic> to be Endangered because: (i) it is only known from three localities (sensu <xref ref-type="bibr" rid="B28">IUCN 2017</xref>); (ii) its habitat is gradually degraded by human settlements, cattle raising, and agriculture; (iii) its Extent of Occurrence &lt; 5000 km<sup>2</sup> (346 km<sup>2</sup>); and (iv) its Area of Occupancy &lt;500 km<sup>2</sup> (28 km<sup>2</sup>). Its distribution overlaps with one small protected area, Cashca Totoras Protected Forest. Unfortunately, the protection of the forest is not enforced and, as a result, it is being destroyed by logging.</p></tp:treatment-sec><tp:treatment-sec sec-type="etymology" id="SECID0ENAJM"><title>Etymology.</title><p>The specific epithet is a noun in the genitive case that refers to the type locality of this species, the Cashca Totoras Protected Forest. This small reserve contains Western Montane Forest and Paramo natural regions. It is one of few protected areas in the western slopes of the Andes of central Ecuador, which are part of a biodiversity hotspot. Therefore, its effective protection is urgent to preserve unique assemblages of Andean biodiversity.</p></tp:treatment-sec><tp:treatment-sec sec-type="remarks" id="SECID0ESAJM"><title>Remarks.</title><p><italic><tp:taxon-name><tp:taxon-name-part taxon-name-part-type="genus" reg="Pristimantis">Pristimantis</tp:taxon-name-part> <tp:taxon-name-part taxon-name-part-type="species" reg="totoroi">totoroi</tp:taxon-name-part></tp:taxon-name></italic> has been mistakenly referred to as <italic><tp:taxon-name><tp:taxon-name-part taxon-name-part-type="genus" reg="Pristimantis">P.</tp:taxon-name-part> <tp:taxon-name-part taxon-name-part-type="species" reg="phoxocephalus">phoxocephalus</tp:taxon-name-part></tp:taxon-name></italic> (e.g., <xref ref-type="bibr" rid="B24">Hedges et al. 2008</xref>). Here, we recognize it as a different species and assign it to the <italic><tp:taxon-name><tp:taxon-name-part taxon-name-part-type="genus" reg="Pristimantis">P.</tp:taxon-name-part> <tp:taxon-name-part taxon-name-part-type="species" reg="phoxocephalus">phoxocephalus</tp:taxon-name-part></tp:taxon-name></italic> species group.</p></tp:treatment-sec><tp:treatment-sec><!--Section generated to contain objects referenced in tp:taxon-treatment.--><fig id="F9" position="float" orientation="portrait"><object-id xmlns:xlink="http://www.w3.org/1999/xlink" content-type="doi" xlink:type="simple">10.3897/zookeys.868.26766.figure9</object-id><object-id xmlns:xlink="http://www.w3.org/1999/xlink" content-type="arpha" xlink:type="simple">241560b7-f74e-5107-aa85-844e6ba2c761</object-id><label>Figure 9.</label><caption><p>Palmar and plantar surfaces of <italic><tp:taxon-name><tp:taxon-name-part taxon-name-part-type="genus" reg="Pristimantis">Pristimantis</tp:taxon-name-part> <tp:taxon-name-part taxon-name-part-type="species" reg="teslai">teslai</tp:taxon-name-part></tp:taxon-name></italic> sp. nov., <italic><tp:taxon-name><tp:taxon-name-part taxon-name-part-type="genus" reg="Pristimantis">Pristimantis</tp:taxon-name-part> <tp:taxon-name-part taxon-name-part-type="species" reg="torresi">torresi</tp:taxon-name-part></tp:taxon-name></italic> sp. nov., <italic><tp:taxon-name><tp:taxon-name-part taxon-name-part-type="genus" reg="Pristimantis">Pristimantis</tp:taxon-name-part> <tp:taxon-name-part taxon-name-part-type="species" reg="totoroi">totoroi</tp:taxon-name-part></tp:taxon-name></italic> sp. nov., and <italic><tp:taxon-name><tp:taxon-name-part taxon-name-part-type="genus" reg="Pristimantis">Pristimantis</tp:taxon-name-part> <tp:taxon-name-part taxon-name-part-type="species" reg="verrucolatus">verrucolatus</tp:taxon-name-part></tp:taxon-name></italic> sp. nov. Photographs of hand and foot of the holotypes of the following species: <bold>A</bold><italic><tp:taxon-name><tp:taxon-name-part taxon-name-part-type="genus" reg="Pristimantis">Pristimantis</tp:taxon-name-part> <tp:taxon-name-part taxon-name-part-type="species" reg="teslai">teslai</tp:taxon-name-part></tp:taxon-name></italic> sp. nov.: <named-content xmlns:xlink="http://www.w3.org/1999/xlink" content-type="dwc:institutional_code" xlink:type="simple">QCAZ</named-content> 46213, male <bold>B</bold><italic><tp:taxon-name><tp:taxon-name-part taxon-name-part-type="genus" reg="Pristimantis">Pristimantis</tp:taxon-name-part> <tp:taxon-name-part taxon-name-part-type="species" reg="torresi">torresi</tp:taxon-name-part></tp:taxon-name></italic> sp. nov.: <named-content xmlns:xlink="http://www.w3.org/1999/xlink" content-type="dwc:institutional_code" xlink:type="simple">QCAZ</named-content> 47342, female <bold>C</bold><italic><tp:taxon-name><tp:taxon-name-part taxon-name-part-type="genus" reg="Pristimantis">Pristimantis</tp:taxon-name-part> <tp:taxon-name-part taxon-name-part-type="species" reg="totoroi">totoroi</tp:taxon-name-part></tp:taxon-name></italic> sp. nov.: <named-content xmlns:xlink="http://www.w3.org/1999/xlink" content-type="dwc:institutional_code" xlink:type="simple">QCAZ</named-content> 25105, male <bold>D</bold><italic><tp:taxon-name><tp:taxon-name-part taxon-name-part-type="genus" reg="Pristimantis">Pristimantis</tp:taxon-name-part> <tp:taxon-name-part taxon-name-part-type="species" reg="verrucolatus">verrucolatus</tp:taxon-name-part></tp:taxon-name></italic> sp. nov.: <named-content xmlns:xlink="http://www.w3.org/1999/xlink" content-type="dwc:institutional_code" xlink:type="simple">QCAZ</named-content> 46982, male. All specimens are shown at the same scale.</p></caption><graphic xmlns:xlink="http://www.w3.org/1999/xlink" xlink:href="zookeys-868-001-g009.jpg" position="float" orientation="portrait" xlink:type="simple" id="oo_322401.jpg"><uri content-type="original_file" xlink:type="simple">https://binary.pensoft.net/fig/322401</uri></graphic></fig><table-wrap id="T6" position="float" orientation="portrait"><label>Table 6.</label><caption><p>Descriptive statistics for bioacoustic variables of <italic><tp:taxon-name><tp:taxon-name-part taxon-name-part-type="genus" reg="Pristimantis">Pristimantis</tp:taxon-name-part> <tp:taxon-name-part taxon-name-part-type="species" reg="jimenezi">jimenezi</tp:taxon-name-part></tp:taxon-name></italic> sp. nov., <italic><tp:taxon-name><tp:taxon-name-part taxon-name-part-type="genus" reg="Pristimantis">P.</tp:taxon-name-part> <tp:taxon-name-part taxon-name-part-type="species" reg="phoxocephalus">phoxocephalus</tp:taxon-name-part></tp:taxon-name></italic>, <italic><tp:taxon-name><tp:taxon-name-part taxon-name-part-type="genus" reg="Pristimantis">P.</tp:taxon-name-part> <tp:taxon-name-part taxon-name-part-type="species" reg="totoroi">totoroi</tp:taxon-name-part></tp:taxon-name></italic> sp. nov. and <italic><tp:taxon-name><tp:taxon-name-part taxon-name-part-type="genus" reg="Pristimantis">P.</tp:taxon-name-part> <tp:taxon-name-part taxon-name-part-type="species" reg="verrucolatus">verrucolatus</tp:taxon-name-part></tp:taxon-name></italic> sp. nov. Mean ± SD and range in brackets are given in each cell. The number of samples is given in brackets after species name.</p></caption><table id="TID0EAAAM" rules="all"><tbody><tr><th rowspan="1" colspan="1"/><th rowspan="1" colspan="1"><italic><tp:taxon-name><tp:taxon-name-part taxon-name-part-type="genus" reg="Pristimantis">P.</tp:taxon-name-part> <tp:taxon-name-part taxon-name-part-type="species" reg="jimenezi">jimenezi</tp:taxon-name-part></tp:taxon-name></italic> (2)</th><th rowspan="1" colspan="1"><italic><tp:taxon-name><tp:taxon-name-part taxon-name-part-type="genus" reg="Pristimantis">P.</tp:taxon-name-part> <tp:taxon-name-part taxon-name-part-type="species" reg="phoxocephalus">phoxocephalus</tp:taxon-name-part></tp:taxon-name></italic> (2)</th><th rowspan="1" colspan="1"><italic><tp:taxon-name><tp:taxon-name-part taxon-name-part-type="genus" reg="Pristimantis">P.</tp:taxon-name-part> <tp:taxon-name-part taxon-name-part-type="species" reg="totoroi">totoroi</tp:taxon-name-part></tp:taxon-name></italic> (2)</th><th rowspan="1" colspan="1"><italic><tp:taxon-name><tp:taxon-name-part taxon-name-part-type="genus" reg="Pristimantis">P.</tp:taxon-name-part> <tp:taxon-name-part taxon-name-part-type="species" reg="verrucolatus">verrucolatus</tp:taxon-name-part></tp:taxon-name></italic> (2)</th></tr><tr><td rowspan="1" colspan="1">Notes per call</td><td rowspan="1" colspan="1">1–2</td><td rowspan="1" colspan="1">3–9</td><td rowspan="1" colspan="1">2–6</td><td rowspan="1" colspan="1">1</td></tr><tr><td rowspan="1" colspan="1">No. harmonics</td><td rowspan="1" colspan="1">4</td><td rowspan="1" colspan="1">4–5</td><td rowspan="1" colspan="1">3–7</td><td rowspan="1" colspan="1">4–7</td></tr><tr><td rowspan="2" colspan="1">Note duration (s)</td><td rowspan="1" colspan="1">0.182 ± 0.035</td><td rowspan="1" colspan="1">0.154 ± 0.030</td><td rowspan="1" colspan="1">0.125 ± 0.038</td><td rowspan="1" colspan="1">0.433 ± 0.037</td></tr><tr><td rowspan="1" colspan="1">(0.157–0.206)</td><td rowspan="1" colspan="1">(0.133–0.175)</td><td rowspan="1" colspan="1">(0.098–0.152)</td><td rowspan="1" colspan="1">(0.407–0.459)</td></tr><tr><td rowspan="2" colspan="1">Interval between notes (s)</td><td rowspan="1" colspan="1">0.297 ± 0.088</td><td rowspan="1" colspan="1">0.135 ± 0.035</td><td rowspan="1" colspan="1">0.339 ± 0.038</td><td rowspan="1" colspan="1">NA</td></tr><tr><td rowspan="1" colspan="1">(0.234–0.360)</td><td rowspan="1" colspan="1">(0.110–0.159)</td><td rowspan="1" colspan="1">(0.312–0.366)</td><td rowspan="1" colspan="1"/></tr><tr><td rowspan="2" colspan="1">Peak time (s)</td><td rowspan="1" colspan="1">0.091 ± 0.018</td><td rowspan="1" colspan="1">0.077 ± 0.014</td><td rowspan="1" colspan="1">0.063 ± 0.019</td><td rowspan="1" colspan="1">0.216 ± 0.018</td></tr><tr><td rowspan="1" colspan="1">(0.080–0.103)</td><td rowspan="1" colspan="1">(0.067–0.087)</td><td rowspan="1" colspan="1">(0.049–0.076)</td><td rowspan="1" colspan="1">(0.204–0.230)</td></tr><tr><td rowspan="2" colspan="1">Dominant frequency (Hz)</td><td rowspan="1" colspan="1">2894.58 ± 167.49</td><td rowspan="1" colspan="1">2578.12 ± 0</td><td rowspan="1" colspan="1">2569.65 ± 21.21</td><td rowspan="1" colspan="1">2114.08 ± 265.17</td></tr><tr><td rowspan="1" colspan="1">(2776.15–3013.01)</td><td rowspan="1" colspan="1"/><td rowspan="1" colspan="1">(2512.22–2627.07)</td><td rowspan="1" colspan="1">(1926.58–2301.58)</td></tr><tr><td rowspan="2" colspan="1">Initial frequency (Hz)</td><td rowspan="1" colspan="1">2789.89 ± 232.02</td><td rowspan="1" colspan="1">2452.15 ± 87.01</td><td rowspan="1" colspan="1">2550.96 ± 148.20</td><td rowspan="1" colspan="1">1837.5 ± 212.13</td></tr><tr><td rowspan="1" colspan="1">(2625–2953.13)</td><td rowspan="1" colspan="1">(2390.63–2513.67)</td><td rowspan="1" colspan="1">(2446.16–2655.75)</td><td rowspan="1" colspan="1">(1687.5–1987.5)</td></tr><tr><td rowspan="2" colspan="1">Final frequency (Hz)</td><td rowspan="1" colspan="1">2976.56 ± 232.02</td><td rowspan="1" colspan="1">2586.91 ± 12.43</td><td rowspan="1" colspan="1">2619.88 ± 50.73</td><td rowspan="1" colspan="1">2231.25 ± 238.65</td></tr><tr><td rowspan="1" colspan="1">(2812.5–3140.63)</td><td rowspan="1" colspan="1">(2578.13–2595.70)</td><td rowspan="1" colspan="1">(2584–2655.75)</td><td rowspan="1" colspan="1">(2062.5–2400)</td></tr><tr><td rowspan="2" colspan="1">Frequency change (Hz)</td><td rowspan="1" colspan="1">187.5 ± 0</td><td rowspan="1" colspan="1">134.77 ± 99.44</td><td rowspan="1" colspan="1">68.92 ± 97.47</td><td rowspan="1" colspan="1">393.75 ± 26.52</td></tr><tr><td rowspan="1" colspan="1"/><td rowspan="1" colspan="1">(64.45–205.08)</td><td rowspan="1" colspan="1">(0–137.84)</td><td rowspan="1" colspan="1">(375–412.5)</td></tr><tr><td rowspan="2" colspan="1">2<sup>nd</sup> harmonic frequency (Hz)</td><td rowspan="1" colspan="1">5373.79 ± 412.25</td><td rowspan="1" colspan="1">4532.23 ± 62.15</td><td rowspan="1" colspan="1">4714.43 ± 453.59</td><td rowspan="1" colspan="1">4171.89 ± 596.64</td></tr><tr><td rowspan="1" colspan="1">(5446.29–6029.3)</td><td rowspan="1" colspan="1">(4488.28–4576.17)</td><td rowspan="1" colspan="1">(4393.69–5035.16)</td><td rowspan="1" colspan="1">(3750–4593.78)</td></tr></tbody></table></table-wrap><supplementary-material xmlns:xlink="http://www.w3.org/1999/xlink" id="S2" position="float" orientation="portrait" xlink:type="simple"><object-id content-type="doi" xlink:type="simple">10.3897/zookeys.868.26766.suppl2</object-id><object-id content-type="arpha" xlink:type="simple">8e002865-cf8c-568c-8d26-9cca25ce0347</object-id><label>Supplementary material 2</label><p>Examined specimens</p><p>Data type: occurrence</p><p>Explanation note: Museum specimens analyzed in this taxonomic review. *: analyzed only with molecular information. ** = analyzed only with photographic material.</p><media xlink:href="zookeys-868-001-s002.xlsx" mimetype="application" mime-subtype="vnd.openxmlformats-officedocument.spreadsheetml.sheet" position="float" orientation="portrait" xlink:type="simple" id="oo_322433.xlsx"><uri content-type="original_file" xlink:type="simple">https://binary.pensoft.net/file/322433</uri></media><permissions><license xlink:type="simple"><license-p>This dataset is made available under the Open Database License (http://opendatacommons.org/licenses/odbl/1.0/). The Open Database License (ODbL) is a license agreement intended to allow users to freely share, modify, and use this Dataset while maintaining this same freedom for others, provided that the original source and author(s) are credited.</license-p></license></permissions><attrib specific-use="authors">Nadia B. Páez, Santiago R. Ron</attrib></supplementary-material><fig id="F6" position="float" orientation="portrait"><object-id xmlns:xlink="http://www.w3.org/1999/xlink" content-type="doi" xlink:type="simple">10.3897/zookeys.868.26766.figure6</object-id><object-id xmlns:xlink="http://www.w3.org/1999/xlink" content-type="arpha" xlink:type="simple">a1681929-8e8f-5d4a-b0f5-5ca77ea0516e</object-id><label>Figure 6.</label><caption><p>Comparison of advertisement calls of <italic><tp:taxon-name><tp:taxon-name-part taxon-name-part-type="genus" reg="Pristimantis">Pristimantis</tp:taxon-name-part> <tp:taxon-name-part taxon-name-part-type="species" reg="jimenezi">jimenezi</tp:taxon-name-part></tp:taxon-name></italic> sp. nov., <italic><tp:taxon-name><tp:taxon-name-part taxon-name-part-type="genus" reg="Pristimantis">P.</tp:taxon-name-part> <tp:taxon-name-part taxon-name-part-type="species" reg="phoxocephalus">phoxocephalus</tp:taxon-name-part></tp:taxon-name></italic>, <italic><tp:taxon-name><tp:taxon-name-part taxon-name-part-type="genus" reg="Pristimantis">P.</tp:taxon-name-part> <tp:taxon-name-part taxon-name-part-type="species" reg="totoroi">totoroi</tp:taxon-name-part></tp:taxon-name></italic> sp. nov. and <italic><tp:taxon-name><tp:taxon-name-part taxon-name-part-type="genus" reg="Pristimantis">P.</tp:taxon-name-part> <tp:taxon-name-part taxon-name-part-type="species" reg="verrucolatus">verrucolatus</tp:taxon-name-part></tp:taxon-name></italic> sp. nov. <bold>A</bold><italic><tp:taxon-name><tp:taxon-name-part taxon-name-part-type="genus" reg="Pristimantis">Pristimantis</tp:taxon-name-part> <tp:taxon-name-part taxon-name-part-type="species" reg="jimenezi">jimenezi</tp:taxon-name-part></tp:taxon-name></italic>: <named-content xmlns:xlink="http://www.w3.org/1999/xlink" content-type="dwc:institutional_code" xlink:type="simple">QCAZ</named-content> 46977 <bold>B</bold><italic><tp:taxon-name><tp:taxon-name-part taxon-name-part-type="genus" reg="Pristimantis">Pristimantis</tp:taxon-name-part> <tp:taxon-name-part taxon-name-part-type="species" reg="phoxocephalus">phoxocephalus</tp:taxon-name-part></tp:taxon-name></italic>: non-collected individual from Pilaló (type locality). <bold>C</bold><italic><tp:taxon-name><tp:taxon-name-part taxon-name-part-type="genus" reg="Pristimantis">Pristimantis</tp:taxon-name-part> <tp:taxon-name-part taxon-name-part-type="species" reg="totoroi">totoroi</tp:taxon-name-part></tp:taxon-name></italic>: non-collected individual from Cashca Totoras (type locality) <bold>D</bold><italic><tp:taxon-name><tp:taxon-name-part taxon-name-part-type="genus" reg="Pristimantis">Pristimantis</tp:taxon-name-part> <tp:taxon-name-part taxon-name-part-type="species" reg="verrucolatus">verrucolatus</tp:taxon-name-part></tp:taxon-name></italic>: <named-content xmlns:xlink="http://www.w3.org/1999/xlink" content-type="dwc:institutional_code" xlink:type="simple">QCAZ</named-content> 46981. Oscillograms are shown above spectrograms. X axis for time (s); Y axis for frequency (kHz) in spectrograms.</p></caption><graphic xmlns:xlink="http://www.w3.org/1999/xlink" xlink:href="zookeys-868-001-g006.jpg" position="float" orientation="portrait" xlink:type="simple" id="oo_322398.jpg"><uri content-type="original_file" xlink:type="simple">https://binary.pensoft.net/fig/322398</uri></graphic></fig><fig id="F2" position="float" orientation="portrait"><object-id xmlns:xlink="http://www.w3.org/1999/xlink" content-type="doi" xlink:type="simple">10.3897/zookeys.868.26766.figure2</object-id><object-id xmlns:xlink="http://www.w3.org/1999/xlink" content-type="arpha" xlink:type="simple">434c89fd-e411-50ef-a562-c9b8a72a3f27</object-id><label>Figure 2.</label><caption><p>Distribution of <italic><tp:taxon-name><tp:taxon-name-part taxon-name-part-type="genus" reg="Pristimantis">Pristimantis</tp:taxon-name-part></tp:taxon-name></italic>, subgenus <tp:taxon-name><tp:taxon-name-part taxon-name-part-type="genus" reg="Pristimantis"/><tp:taxon-name-part taxon-name-part-type="subgenus" reg="Huicundomantis">Huicundomantis</tp:taxon-name-part></tp:taxon-name>. Records are based on specimens deposited at the Museum of Zoology, Pontificia Universidad Católica del Ecuador (<named-content xmlns:xlink="http://www.w3.org/1999/xlink" content-type="dwc:institutional_code" xlink:type="simple">QCAZ</named-content>). Candidate species numbers correspond to those of the text and Figure <xref ref-type="fig" rid="F3">3</xref>. Locality information is shown in Suppl. material <xref ref-type="supplementary-material" rid="S2">2</xref>. Abbreviations: <abbrev xmlns:xlink="http://www.w3.org/1999/xlink" xlink:title="confirmed candidate species" id="ABBRID0E1GBI" xlink:type="simple">CCS</abbrev> = confirmed candidate species, <abbrev xmlns:xlink="http://www.w3.org/1999/xlink" xlink:title="unconfirmed candidate species" id="ABBRID0E5GBI" xlink:type="simple">UCS</abbrev> = unconfirmed candidate species.</p></caption><graphic xmlns:xlink="http://www.w3.org/1999/xlink" xlink:href="zookeys-868-001-g002.jpg" position="float" orientation="portrait" xlink:type="simple" id="oo_322394.jpg"><uri content-type="original_file" xlink:type="simple">https://binary.pensoft.net/fig/322394</uri></graphic></fig><fig id="F3" position="float" orientation="portrait"><object-id xmlns:xlink="http://www.w3.org/1999/xlink" content-type="doi" xlink:type="simple">10.3897/zookeys.868.26766.figure3</object-id><object-id xmlns:xlink="http://www.w3.org/1999/xlink" content-type="arpha" xlink:type="simple">d26edbc5-acfb-5bd0-afec-e670e6536748</object-id><label>Figure 3.</label><caption><p>Phylogenetic relationships of <italic><tp:taxon-name><tp:taxon-name-part taxon-name-part-type="genus" reg="Pristimantis">Pristimantis</tp:taxon-name-part></tp:taxon-name></italic>, sugenus <italic><tp:taxon-name><tp:taxon-name-part taxon-name-part-type="genus" reg="Huicundomantis">Huicundomantis</tp:taxon-name-part></tp:taxon-name></italic>. Maximum likelihood tree for genes 16S, ND1 and RAG1. Bootstrap values (%) followed by Bayesian posterior probabilities are shown under the corresponding branches. Asterisks indicate support values of 100 (bootstrap) or 1 (posterior probabilities); missing values indicate values below 50 (bootstrap) or 0.5 (posterior probability). The collection number, identification, province and locality of the samples are shown next to each terminal; all samples are from Ecuador. Outgroup is not shown. Abbreviations: <abbrev xmlns:xlink="http://www.w3.org/1999/xlink" xlink:title="confirmed candidate species" id="ABBRID0EKYBI" xlink:type="simple">CCS</abbrev> = confirmed candidate species, NP = national park, PF = protected forest, <abbrev xmlns:xlink="http://www.w3.org/1999/xlink" xlink:title="unconfirmed candidate species" id="ABBRID0EOYBI" xlink:type="simple">UCS</abbrev> = unconfirmed candidate species.</p></caption><graphic xmlns:xlink="http://www.w3.org/1999/xlink" xlink:href="zookeys-868-001-g003.jpg" position="float" orientation="portrait" xlink:type="simple" id="oo_322395.jpg"><uri content-type="original_file" xlink:type="simple">https://binary.pensoft.net/fig/322395</uri></graphic></fig></tp:treatment-sec><ref-list><ref id="B28"><mixed-citation xmlns:xlink="http://www.w3.org/1999/xlink" xlink:type="simple"><institution xlink:type="simple">IUCN</institution> Standards and Petitions Subcommittee (<year>2017</year>) Guidelines for Using the IUCN Red List Categories and Criteria. Version 13. Prepared by the Standards and Petitions Subcommittee. <ext-link xlink:type="simple" ext-link-type="uri" xlink:href="http://www.iucnredlist.org/documents/RedListGuidelines.pdf">http://www.iucnredlist.org/documents/RedListGuidelines.pdf</ext-link>. [Accessed on: 2017-12-15]</mixed-citation></ref><ref id="B24"><mixed-citation xmlns:xlink="http://www.w3.org/1999/xlink" xlink:type="simple"><person-group><name name-style="western"><surname>Hedges</surname><given-names>SB</given-names></name><name name-style="western"><surname>Duellman</surname><given-names>WE</given-names></name><name name-style="western"><surname>Heinicke</surname><given-names>MP</given-names></name></person-group> (<year>2008</year>) <article-title>New World direct-developing frogs (<tp:taxon-name><tp:taxon-name-part taxon-name-part-type="order">Anura</tp:taxon-name-part></tp:taxon-name>: <tp:taxon-name><tp:taxon-name-part taxon-name-part-type="clade">Terrarana</tp:taxon-name-part></tp:taxon-name>): molecular phylogeny, classification, biogeography, and conservation.</article-title><source>Zootaxa</source><volume>1737</volume>: <fpage>1</fpage>–<lpage>182</lpage>. <ext-link xlink:type="simple" ext-link-type="uri" xlink:href="https://www.mapress.com/zootaxa/list/2008/zt01737.html">https://www.mapress.com/zootaxa/list/2008/zt01737.html</ext-link></mixed-citation></ref></ref-list></tp:taxon-treatment>
