# Supplementary material for: Systematics of Huicundomantis, a new subgenus of Pristimantis (Anura, Strabomantidae) with extraordinary cryptic diversity and eleven new species
Source: Zookeys. 2019 Aug 1;868:1–112. doi: 10.3897/zookeys.868.26766 (PMC6687670; doi:10.3897/zookeys.868.26766)
Supplement: XML Treatment for Pristimantis verrucolatus [file zookeys.868.26766-treatment12.xml]

<!DOCTYPE tp:taxon-treatment
  PUBLIC "-//TaxonX//DTD Taxonomic Treatment Publishing DTD v0 20100105//EN" "tax-treatment-NSO.dtd">
<tp:taxon-treatment xmlns:tp="http://www.plazi.org/taxpub"><tp:treatment-meta><kwd-group><label>Taxon classification</label><kwd><named-content xmlns:xlink="http://www.w3.org/1999/xlink" content-type="kingdom">Animalia</named-content></kwd><kwd><named-content xmlns:xlink="http://www.w3.org/1999/xlink" content-type="order">Anura</named-content></kwd><kwd><named-content xmlns:xlink="http://www.w3.org/1999/xlink" content-type="family">Strabomantidae</named-content></kwd></kwd-group><mixed-citation publication-type="journal"><person-group><name><surname>Páez</surname><given-names>Nadia B.</given-names></name><name><surname>Ron</surname><given-names>Santiago R.</given-names></name></person-group><article-title>Systematics of <italic><tp:taxon-name><tp:taxon-name-part taxon-name-part-type="genus" reg="Huicundomantis">Huicundomantis</tp:taxon-name-part></tp:taxon-name></italic>, a new subgenus of <italic><tp:taxon-name><tp:taxon-name-part taxon-name-part-type="genus" reg="Pristimantis">Pristimantis</tp:taxon-name-part></tp:taxon-name></italic> (<tp:taxon-name><tp:taxon-name-part taxon-name-part-type="order">Anura</tp:taxon-name-part></tp:taxon-name>, <tp:taxon-name><tp:taxon-name-part taxon-name-part-type="family">Strabomantidae</tp:taxon-name-part></tp:taxon-name>) with extraordinary cryptic diversity and eleven new species</article-title><source>Zookeys</source><day>01</day><month>8</month><year>2019</year><volume>868</volume><fpage>1</fpage><lpage>112</lpage><pub-id pub-id-type="doi">10.3897/zookeys.868.26766</pub-id></mixed-citation></tp:treatment-meta><tp:nomenclature><tp:taxon-name><object-id xmlns:xlink="http://www.w3.org/1999/xlink" content-type="arpha" xlink:type="simple">40B938747BBF51959F1831816CD27B11</object-id>
            
            <tp:taxon-name-part taxon-name-part-type="genus" reg="Pristimantis">Pristimantis</tp:taxon-name-part>
            <tp:taxon-name-part taxon-name-part-type="species" reg="verrucolatus">verrucolatus</tp:taxon-name-part>
            <object-id xmlns:xlink="http://www.w3.org/1999/xlink" content-type="zoobank" xlink:type="simple">http://zoobank.org/AEA32DD5-E2E5-4B83-B0DD-098447EA3FFC</object-id>
          </tp:taxon-name><tp:taxon-status xmlns:xlink="http://www.w3.org/1999/xlink" xlink:type="simple">sp. nov.</tp:taxon-status></tp:nomenclature><tp:treatment-sec sec-type="Common name" id="SECID0EEDJM"><title>Common name.</title><p>English: Warty Flank Rain Frog Spanish: Cutín de flancos verrugosos</p></tp:treatment-sec><tp:treatment-sec sec-type="Holotype" id="SECID0EJDJM"><title>Holotype.</title><p><named-content xmlns:xlink="http://www.w3.org/1999/xlink" content-type="dwc:institutional_code" xlink:type="simple">QCAZ</named-content> 46982, an adult male from Yumate, Shoupshe, Azuay Province, Ecuador (<named-content xmlns:xlink="http://www.w3.org/1999/xlink" content-type="dwc:verbatimCoordinates" xlink:type="simple"><named-content content-type="geo-json" specific-use="{&#34;type&#34;:&#34;Point&#34;,&#34;coordinates&#34;:[-79.425400,-2.769600]}" id="NCID0EXDJM" xlink:type="simple">2.7696S, 79.4254W</named-content></named-content>, 3504 m), collected by Elicio E. Tapia on January 21, 2010. Figures <xref ref-type="fig" rid="F33">33B</xref>, <xref ref-type="fig" rid="F36">36A</xref>.</p><fig id="F36" position="float" orientation="portrait"><object-id xmlns:xlink="http://www.w3.org/1999/xlink" content-type="doi" xlink:type="simple">10.3897/zookeys.868.26766.figure36</object-id><object-id xmlns:xlink="http://www.w3.org/1999/xlink" content-type="arpha" xlink:type="simple">eaf3c037-5191-5102-99d1-20bd55d35b48</object-id><label>Figure 36.</label><caption><p>Color variation in live individuals of <italic><tp:taxon-name><tp:taxon-name-part taxon-name-part-type="genus" reg="Pristimantis">Pristimantis</tp:taxon-name-part> <tp:taxon-name-part taxon-name-part-type="species" reg="verrucolatus">verrucolatus</tp:taxon-name-part></tp:taxon-name></italic> sp. nov. <bold>A</bold><named-content xmlns:xlink="http://www.w3.org/1999/xlink" content-type="dwc:institutional_code" xlink:type="simple">QCAZ</named-content> 46982 (holotype, male, <abbrev xmlns:xlink="http://www.w3.org/1999/xlink" xlink:title="snout-vent length" id="ABBRID0E5EJM" xlink:type="simple">SVL</abbrev> 28.4 mm) <bold>B</bold><named-content xmlns:xlink="http://www.w3.org/1999/xlink" content-type="dwc:institutional_code" xlink:type="simple">QCAZ</named-content> 45195 (male, <abbrev xmlns:xlink="http://www.w3.org/1999/xlink" xlink:title="snout-vent length" id="ABBRID0EJFJM" xlink:type="simple">SVL</abbrev> 34.5) <bold>C</bold><named-content xmlns:xlink="http://www.w3.org/1999/xlink" content-type="dwc:institutional_code" xlink:type="simple">QCAZ</named-content> 46993 (female, <abbrev xmlns:xlink="http://www.w3.org/1999/xlink" xlink:title="snout-vent length" id="ABBRID0EUFJM" xlink:type="simple">SVL</abbrev> 46.8 mm) <bold>D</bold><named-content xmlns:xlink="http://www.w3.org/1999/xlink" content-type="dwc:institutional_code" xlink:type="simple">QCAZ</named-content> 46999 (male, <abbrev xmlns:xlink="http://www.w3.org/1999/xlink" xlink:title="snout-vent length" id="ABBRID0E6FJM" xlink:type="simple">SVL</abbrev> 28.4 mm). Dorsal view on the left, ventral view on the right.</p></caption><graphic xmlns:xlink="http://www.w3.org/1999/xlink" xlink:href="zookeys-868-001-g036.jpg" position="float" orientation="portrait" xlink:type="simple" id="oo_322428.jpg"><uri content-type="original_file" xlink:type="simple">https://binary.pensoft.net/fig/322428</uri></graphic></fig></tp:treatment-sec><tp:treatment-sec sec-type="Paratypes" id="SECID0EIGJM"><title>Paratypes</title><p><bold>(17: 15 males, 1 female, 1 juvenile).</bold> Ecuador: Azuay Province: <named-content xmlns:xlink="http://www.w3.org/1999/xlink" content-type="dwc:institutional_code" xlink:type="simple">QCAZ</named-content> 45174, adult female, <named-content xmlns:xlink="http://www.w3.org/1999/xlink" content-type="dwc:institutional_code" xlink:type="simple">QCAZ</named-content> 45175, <named-content xmlns:xlink="http://www.w3.org/1999/xlink" content-type="dwc:institutional_code" xlink:type="simple">QCAZ</named-content> 45195, adult males, from San Antonio, Cajas National Park border (<named-content xmlns:xlink="http://www.w3.org/1999/xlink" content-type="dwc:verbatimCoordinates" xlink:type="simple"><named-content content-type="geo-json" specific-use="{&#34;type&#34;:&#34;Point&#34;,&#34;coordinates&#34;:[-79.378700,-2.861200]}" id="NCID0ECHJM" xlink:type="simple">2.8612S, 79.3787W</named-content></named-content>, 2943 m), collected by Elicio E. Tapia and Juan Carlos Morocho in August 2009; <named-content xmlns:xlink="http://www.w3.org/1999/xlink" content-type="dwc:institutional_code" xlink:type="simple">QCAZ</named-content> 46981, <named-content xmlns:xlink="http://www.w3.org/1999/xlink" content-type="dwc:institutional_code" xlink:type="simple">QCAZ</named-content> 46984–989, adult males, collected with the holotype; <named-content xmlns:xlink="http://www.w3.org/1999/xlink" content-type="dwc:institutional_code" xlink:type="simple">QCAZ</named-content> 46993–995, adult males, <named-content xmlns:xlink="http://www.w3.org/1999/xlink" content-type="dwc:institutional_code" xlink:type="simple">QCAZ</named-content> 46992, juvenile, from Cochapamba (<named-content xmlns:xlink="http://www.w3.org/1999/xlink" content-type="dwc:verbatimCoordinates" xlink:type="simple"><named-content content-type="geo-json" specific-use="{&#34;type&#34;:&#34;Point&#34;,&#34;coordinates&#34;:[-79.413900,-2.802000]}" id="NCID0E5HJM" xlink:type="simple">2.8020S, 79.4139W</named-content></named-content>, 3662 m), collected by Silvia Aldás and Freddy Velásquez in January 2010; <named-content xmlns:xlink="http://www.w3.org/1999/xlink" content-type="dwc:institutional_code" xlink:type="simple">QCAZ</named-content> 46999–7001, adult males, from Cochapamba (<named-content xmlns:xlink="http://www.w3.org/1999/xlink" content-type="dwc:verbatimCoordinates" xlink:type="simple"><named-content content-type="geo-json" specific-use="{&#34;type&#34;:&#34;Point&#34;,&#34;coordinates&#34;:[-79.415600,-2.797100]}" id="NCID0ELIJM" xlink:type="simple">2.7971S, 79.4156W</named-content></named-content>, 3548 m), collected by Elicio E. Tapia in January 2010.</p></tp:treatment-sec><tp:treatment-sec sec-type="diagnosis" id="SECID0EQIJM"><title>Diagnosis.</title><p>A member of the <italic><tp:taxon-name><tp:taxon-name-part taxon-name-part-type="genus" reg="Pristimantis">Pristimantis</tp:taxon-name-part> <tp:taxon-name-part taxon-name-part-type="species" reg="phoxocephalus">phoxocephalus</tp:taxon-name-part></tp:taxon-name></italic> group characterized by the following combination of characters: (1) skin on dorsum shagreen with or without scattered tubercles, larger on posterior dorsum; with or without a faint middorsal fold; head with or without a middorsal row of two inconspicuous tubercles; flanks with warts and larger tubercles than those on dorsum; dorsolateral folds absent; thick, continuous or fragmented lateral folds on anterior flanks; skin on venter coarsely areolate; discoidal fold present or absent; (2) tympanic membrane and tympanic annulus prominent, its upper and posterior margin concealed by supratympanic fold; (3) snout moderately long, acuminate with a fleshy keel in dorsal view, protruding in profile; (4) upper eyelid with several low rounded tubercles; cranial crests absent; (5) dentigerous processes of vomers prominent, oblique, moderately separated, posteromedial to choanae; (6) males bearing vocal slits, vocal sac, and white nuptial pads; (7) Finger I shorter than Finger II; discs of digits broadly expanded, elliptical to truncate; (8) fingers with lateral fringes; (9) ulnar tubercles low and round sometimes connected by a weak fold; (10) heel bearing one or more small, prominent, subconical tubercles surrounded or not by some lower tubercles; outer and inner edge of tarsus bearing a row of low, rounded tubercles, inner tarsal fold present; (11) inner metatarsal tubercle ovoid, elevated, four times the size of round outer metatarsal tubercle; supernumerary tubercles numerous; (12) toes with broad lateral fringes; basal webbing present; Toe V longer or much longer than Toe III (disc on Toe III reaches the proximal to distal edge of penultimate subarticular tubercle on Toe IV, disc on Toe V reaches the proximal to distal edge of distal subarticular tubercle on Toe IV); toe discs smaller than those on fingers, elliptical to truncate (Fig. <xref ref-type="fig" rid="F9">9D</xref>); (13) in life, dorsum light to dark brown; head with an interorbital stripe or band and a dark supratympanic stripe; venter cream to white with or without brown reticulations; groins and posterior surfaces of the thighs reddish brown with small light brown, orangey brown or yellow spots; iris coppery brown (Fig. <xref ref-type="fig" rid="F36">36</xref>); (14) average <abbrev xmlns:xlink="http://www.w3.org/1999/xlink" xlink:title="snout-vent length" id="ABBRID0EJJJM" xlink:type="simple">SVL</abbrev> in adult females: 44.0 ± 4.5 mm (40.4–47.5 mm; <italic>n</italic> = 2); in adult males: 29.4 ± 2.7 mm (25.1–34.5 mm; <italic>n</italic> = 15).</p></tp:treatment-sec><tp:treatment-sec sec-type="comparisons" id="SECID0ERJJM"><title>Comparison with other species.</title><p><italic><tp:taxon-name><tp:taxon-name-part taxon-name-part-type="genus" reg="Pristimantis">Pristimantis</tp:taxon-name-part> <tp:taxon-name-part taxon-name-part-type="species" reg="verrucolatus">verrucolatus</tp:taxon-name-part></tp:taxon-name></italic> is most similar to <italic><tp:taxon-name><tp:taxon-name-part taxon-name-part-type="genus" reg="Pristimantis">P.</tp:taxon-name-part> <tp:taxon-name-part taxon-name-part-type="species" reg="atillo">atillo</tp:taxon-name-part></tp:taxon-name></italic>, <italic><tp:taxon-name><tp:taxon-name-part taxon-name-part-type="genus" reg="Pristimantis">P.</tp:taxon-name-part> <tp:taxon-name-part taxon-name-part-type="species" reg="jimenezi">jimenezi</tp:taxon-name-part></tp:taxon-name></italic>, <italic><tp:taxon-name><tp:taxon-name-part taxon-name-part-type="genus" reg="Pristimantis">P.</tp:taxon-name-part> <tp:taxon-name-part taxon-name-part-type="species" reg="phoxocephalus">phoxocephalus</tp:taxon-name-part></tp:taxon-name></italic>, <italic><tp:taxon-name><tp:taxon-name-part taxon-name-part-type="genus" reg="Pristimantis">P.</tp:taxon-name-part> <tp:taxon-name-part taxon-name-part-type="species" reg="teslai">teslai</tp:taxon-name-part></tp:taxon-name></italic>, <italic><tp:taxon-name><tp:taxon-name-part taxon-name-part-type="genus" reg="Pristimantis">P.</tp:taxon-name-part> <tp:taxon-name-part taxon-name-part-type="species" reg="torresi">torresi</tp:taxon-name-part></tp:taxon-name></italic>, and <italic><tp:taxon-name><tp:taxon-name-part taxon-name-part-type="genus" reg="Pristimantis">P.</tp:taxon-name-part> <tp:taxon-name-part taxon-name-part-type="species" reg="totoroi">totoroi</tp:taxon-name-part></tp:taxon-name></italic>. It differs from all of them by having thick lateral folds. Except for <italic><tp:taxon-name><tp:taxon-name-part taxon-name-part-type="genus" reg="Pristimantis">P.</tp:taxon-name-part> <tp:taxon-name-part taxon-name-part-type="species" reg="teslai">teslai</tp:taxon-name-part></tp:taxon-name></italic>, it is the only having large tubercles or warts on flanks; though tubercles on flanks are also present in <italic><tp:taxon-name><tp:taxon-name-part taxon-name-part-type="genus" reg="Pristimantis">P.</tp:taxon-name-part> <tp:taxon-name-part taxon-name-part-type="species" reg="teslai">teslai</tp:taxon-name-part></tp:taxon-name></italic>, they are not as large as the ones of <italic><tp:taxon-name><tp:taxon-name-part taxon-name-part-type="genus" reg="Pristimantis">P.</tp:taxon-name-part> <tp:taxon-name-part taxon-name-part-type="species" reg="verrucolatus">verrucolatus</tp:taxon-name-part></tp:taxon-name></italic>; furthermore, dorsum of <italic><tp:taxon-name><tp:taxon-name-part taxon-name-part-type="genus" reg="Pristimantis">P.</tp:taxon-name-part> <tp:taxon-name-part taxon-name-part-type="species" reg="teslai">teslai</tp:taxon-name-part></tp:taxon-name></italic> is tuberculate, while the dorsum <italic><tp:taxon-name><tp:taxon-name-part taxon-name-part-type="genus" reg="Pristimantis">P.</tp:taxon-name-part> <tp:taxon-name-part taxon-name-part-type="species" reg="verrucolatus">verrucolatus</tp:taxon-name-part></tp:taxon-name></italic> is shagreen, with or without scattered tubercles. <italic><tp:taxon-name><tp:taxon-name-part taxon-name-part-type="genus" reg="Pristimantis">Pristimantis</tp:taxon-name-part> <tp:taxon-name-part taxon-name-part-type="species" reg="verrucolatus">verrucolatus</tp:taxon-name-part></tp:taxon-name></italic> is further distinguished from <italic><tp:taxon-name><tp:taxon-name-part taxon-name-part-type="genus" reg="Pristimantis">P.</tp:taxon-name-part> <tp:taxon-name-part taxon-name-part-type="species" reg="atillo">atillo</tp:taxon-name-part></tp:taxon-name></italic> by the coloration of its groins (orange in <italic><tp:taxon-name><tp:taxon-name-part taxon-name-part-type="genus" reg="Pristimantis">P.</tp:taxon-name-part> <tp:taxon-name-part taxon-name-part-type="species" reg="atillo">atillo</tp:taxon-name-part></tp:taxon-name></italic>; reddish brown with light brown to yellow spots in <italic><tp:taxon-name><tp:taxon-name-part taxon-name-part-type="genus" reg="Pristimantis">P.</tp:taxon-name-part> <tp:taxon-name-part taxon-name-part-type="species" reg="verrucolatus">verrucolatus</tp:taxon-name-part></tp:taxon-name></italic>), and its larger size (males <italic>Z</italic> = 2.35, <italic>p</italic> = 0.0188, <abbrev xmlns:xlink="http://www.w3.org/1999/xlink" xlink:title="snout-vent length" id="ABBRID0ELPJM" xlink:type="simple">SVL</abbrev> = 23.4–27.3 mm in <italic><tp:taxon-name><tp:taxon-name-part taxon-name-part-type="genus" reg="Pristimantis">P.</tp:taxon-name-part> <tp:taxon-name-part taxon-name-part-type="species" reg="teslai">teslai</tp:taxon-name-part></tp:taxon-name></italic>, 25.1–34.5 mm in <italic><tp:taxon-name><tp:taxon-name-part taxon-name-part-type="genus" reg="Pristimantis">P.</tp:taxon-name-part> <tp:taxon-name-part taxon-name-part-type="species" reg="verrucolatus">verrucolatus</tp:taxon-name-part></tp:taxon-name></italic>). <italic><tp:taxon-name><tp:taxon-name-part taxon-name-part-type="genus" reg="Pristimantis">Pristimantis</tp:taxon-name-part> <tp:taxon-name-part taxon-name-part-type="species" reg="jimenezi">jimenezi</tp:taxon-name-part></tp:taxon-name></italic>, which has an adjacent distribution at lower elevations, is smaller than <italic><tp:taxon-name><tp:taxon-name-part taxon-name-part-type="genus" reg="Pristimantis">P.</tp:taxon-name-part> <tp:taxon-name-part taxon-name-part-type="species" reg="verrucolatus">verrucolatus</tp:taxon-name-part></tp:taxon-name></italic> (males <italic>Z</italic> = 3.58643, <italic>p</italic> = 0.0003, <abbrev xmlns:xlink="http://www.w3.org/1999/xlink" xlink:title="snout-vent length" id="ABBRID0E6QJM" xlink:type="simple">SVL</abbrev> = 21.8–27.0 mm in <italic><tp:taxon-name><tp:taxon-name-part taxon-name-part-type="genus" reg="Pristimantis">P.</tp:taxon-name-part> <tp:taxon-name-part taxon-name-part-type="species" reg="jimenezi">jimenezi</tp:taxon-name-part></tp:taxon-name></italic>, 25.1–34.5 mm in <italic><tp:taxon-name><tp:taxon-name-part taxon-name-part-type="genus" reg="Pristimantis">P.</tp:taxon-name-part> <tp:taxon-name-part taxon-name-part-type="species" reg="verrucolatus">verrucolatus</tp:taxon-name-part></tp:taxon-name></italic>; females <italic>Z</italic> = 2.00347, <italic>p</italic> = 0.0451, <abbrev xmlns:xlink="http://www.w3.org/1999/xlink" xlink:title="snout-vent length" id="ABBRID0E4RJM" xlink:type="simple">SVL</abbrev> = 31.1–37.4 mm in <italic><tp:taxon-name><tp:taxon-name-part taxon-name-part-type="genus" reg="Pristimantis">P.</tp:taxon-name-part> <tp:taxon-name-part taxon-name-part-type="species" reg="jimenezi">jimenezi</tp:taxon-name-part></tp:taxon-name></italic>, 40.4–46.8 mm in <italic><tp:taxon-name><tp:taxon-name-part taxon-name-part-type="genus" reg="Pristimantis">P.</tp:taxon-name-part> <tp:taxon-name-part taxon-name-part-type="species" reg="verrucolatus">verrucolatus</tp:taxon-name-part></tp:taxon-name></italic>). Additionally, the advertisement call of <italic><tp:taxon-name><tp:taxon-name-part taxon-name-part-type="genus" reg="Pristimantis">P.</tp:taxon-name-part> <tp:taxon-name-part taxon-name-part-type="species" reg="verrucolatus">verrucolatus</tp:taxon-name-part></tp:taxon-name></italic> is very distinctive, distinguishing it from all species with available calls: <italic><tp:taxon-name><tp:taxon-name-part taxon-name-part-type="genus" reg="Pristimantis">P.</tp:taxon-name-part> <tp:taxon-name-part taxon-name-part-type="species" reg="jimenezi">jimenezi</tp:taxon-name-part></tp:taxon-name></italic>, <italic><tp:taxon-name><tp:taxon-name-part taxon-name-part-type="genus" reg="Pristimantis">P.</tp:taxon-name-part> <tp:taxon-name-part taxon-name-part-type="species" reg="phoxocephalus">phoxocephalus</tp:taxon-name-part></tp:taxon-name></italic>, and <italic><tp:taxon-name><tp:taxon-name-part taxon-name-part-type="genus" reg="Pristimantis">P.</tp:taxon-name-part> <tp:taxon-name-part taxon-name-part-type="species" reg="totoroi">totoroi</tp:taxon-name-part></tp:taxon-name></italic>. The call of <italic><tp:taxon-name><tp:taxon-name-part taxon-name-part-type="genus" reg="Pristimantis">P.</tp:taxon-name-part> <tp:taxon-name-part taxon-name-part-type="species" reg="verrucolatus">verrucolatus</tp:taxon-name-part></tp:taxon-name></italic> has a single note, longer than those of the calls of the other species. It also has the lowest dominant frequency and the highest variation in frequency from the beginning to the end of the note (Table <xref ref-type="table" rid="T6">6</xref>). <italic><tp:taxon-name><tp:taxon-name-part taxon-name-part-type="genus" reg="Pristimantis">Pristimantis</tp:taxon-name-part></tp:taxon-name></italic> sp. (CCS1) is the closest species to <italic><tp:taxon-name><tp:taxon-name-part taxon-name-part-type="genus" reg="Pristimantis">P.</tp:taxon-name-part> <tp:taxon-name-part taxon-name-part-type="species" reg="verrucolatus">verrucolatus</tp:taxon-name-part></tp:taxon-name></italic> (average <italic>p</italic> genetic distance = 3.2%), they are not morphologically alike. CCS1 has a chubbier body, lacks a keel at the tip of the snout (present in <italic><tp:taxon-name><tp:taxon-name-part taxon-name-part-type="genus" reg="Pristimantis">P.</tp:taxon-name-part> <tp:taxon-name-part taxon-name-part-type="species" reg="verrucolatus">verrucolatus</tp:taxon-name-part></tp:taxon-name></italic>), has slightly expanded discs on fingers and toes (broadly expanded in <italic><tp:taxon-name><tp:taxon-name-part taxon-name-part-type="genus" reg="Pristimantis">P.</tp:taxon-name-part> <tp:taxon-name-part taxon-name-part-type="species" reg="verrucolatus">verrucolatus</tp:taxon-name-part></tp:taxon-name></italic>), and lacks lateral folds (present in <italic><tp:taxon-name><tp:taxon-name-part taxon-name-part-type="genus" reg="Pristimantis">P.</tp:taxon-name-part> <tp:taxon-name-part taxon-name-part-type="species" reg="verrucolatus">verrucolatus</tp:taxon-name-part></tp:taxon-name></italic>).</p></tp:treatment-sec><tp:treatment-sec sec-type="description" id="SECID0EHWJM"><title>Description of the holotype.</title><p><named-content xmlns:xlink="http://www.w3.org/1999/xlink" content-type="dwc:institutional_code" xlink:type="simple">QCAZ</named-content> 46982, SC29952 adult male. Measurements in mm: <abbrev xmlns:xlink="http://www.w3.org/1999/xlink" xlink:title="snout-vent length" id="ABBRID0ESWJM" xlink:type="simple">SVL</abbrev> 28.4; <abbrev xmlns:xlink="http://www.w3.org/1999/xlink" xlink:title="tibia length" id="ABBRID0EWWJM" xlink:type="simple">TL</abbrev> 13.3; <abbrev xmlns:xlink="http://www.w3.org/1999/xlink" xlink:title="foot length" id="ABBRID0E1WJM" xlink:type="simple">FL</abbrev> 12.9; <abbrev xmlns:xlink="http://www.w3.org/1999/xlink" xlink:title="head length" id="ABBRID0E5WJM" xlink:type="simple">HL</abbrev> 8.8; <abbrev xmlns:xlink="http://www.w3.org/1999/xlink" xlink:title="head width" id="ABBRID0ECXJM" xlink:type="simple">HW</abbrev> 9.8; <abbrev xmlns:xlink="http://www.w3.org/1999/xlink" xlink:title="eye diameter" id="ABBRID0EGXJM" xlink:type="simple">ED</abbrev> 3.3; <abbrev xmlns:xlink="http://www.w3.org/1999/xlink" xlink:title="tympanic diameter" id="ABBRID0EKXJM" xlink:type="simple">TD</abbrev> 1.4; <abbrev xmlns:xlink="http://www.w3.org/1999/xlink" xlink:title="interorbital distance" id="ABBRID0EOXJM" xlink:type="simple">IOD</abbrev> 2.7; <abbrev xmlns:xlink="http://www.w3.org/1999/xlink" xlink:title="upper eyelid width" id="ABBRID0ESXJM" xlink:type="simple">EW</abbrev> 2.5; <abbrev xmlns:xlink="http://www.w3.org/1999/xlink" xlink:title="internarial distance" id="ABBRID0EWXJM" xlink:type="simple">IND</abbrev> 2.2; <abbrev xmlns:xlink="http://www.w3.org/1999/xlink" xlink:title="eye-nostril distance" id="ABBRID0E1XJM" xlink:type="simple">EN</abbrev> 2.6; <abbrev xmlns:xlink="http://www.w3.org/1999/xlink" xlink:title="tympanum-eye distance" id="ABBRID0E5XJM" xlink:type="simple">TED</abbrev> 1.0. Head wider than body, wider than long; snout moderately long, acuminate with a fleshy keel in dorsal view, protruding in profile; nostrils slightly protuberant, ovoid, directed dorsolaterally; canthus rostralis weakly concave in dorsal view, angular in cross section; loreal region concave; cranial crests absent; upper eyelid bearing several low rounded tubercles; tympanic membrane and annulus prominent, its upper and posterior margins concealed by supratympanic fold; two enlarged, prominent and rounded postrictal tubercles surrounded by smaller tubercles. Choanae large, rounded, not concealed by palatal shelf of maxillae; dentigerous processes of vomers prominent, oblique, moderately separated, posteromedial to choanae; each vomer bearing several teeth; tongue slightly longer than wide, posterior border notched; posterior three fifths free; vocal slits slightly curved, located at posterior half of mouth floor in between tongue and margin of jaw; vocal sac present.</p><p>Skin on dorsum shagreen with scattered low tubercles; thin middorsal fold; thick lateral folds; flanks with large warts; skin on venter coarsely areolate. Chest, throat, and ventral surfaces of thighs areolate; discoidal fold absent. Low and round ulnar tubercles connected by an ill-defined fold; white nuptial pads present; palmar tubercles prominent, outer palmar tubercle bifid, slightly bigger than ovoid thenar tubercle; subarticular tubercles prominent, rounded; supernumerary tubercles at base of fingers prominent, smaller than subarticular tubercles; fingers with lateral fringes; Finger I shorter than Finger II; discs on fingers broadly expanded, elliptical; ventral pads on fingers surrounded by circumferential grooves (Fig. <xref ref-type="fig" rid="F9">9D</xref>).</p><p>Hindlimbs slender; dorsal surfaces of hindlimbs with scattered low tubercles; posterior surfaces of thighs smooth, ventral surfaces of thighs areolate; heel bearing a small subconical tubercle surrounded by some lower rounded tubercles; outer edge of tarsus bearing large low subconical tubercles; inner tarsal fold present followed by small distinct round tubercles on inner edge of tarsus; inner metatarsal tubercle ovoid, elevated, 4 × the size of round outer metatarsal tubercle; distinct, round supernumerary tubercles at the base of toes, indistinct ones on the rest of plantar surface; subarticular tubercles prominent, rounded; toes with broad lateral fringes; basal webbing present; discs on toes expanded, elliptical, smaller than those on fingers; all toes having ventral pads surrounded by circumferential grooves; relative lengths of toes: I &lt; II &lt; III &lt; V &lt; IV; Toe V much longer than Toe III (disc on Toe III reaches distal edge of the penultimate subarticular tubercle on Toe IV, disc on Toe V reaches distal edge of distal subarticular tubercle on Toe IV; Fig. <xref ref-type="fig" rid="F9">9D</xref>). Coloration in life and preservative is shown in Figures <xref ref-type="fig" rid="F33">33B</xref> and <xref ref-type="fig" rid="F36">36A</xref>.</p><p><italic>Coloration of holotype in preservative</italic>. Dorsum gray with light gray reticulations bordered by black lines; black interorbital and supratympanic stripes, and black canthal and labial bars; dorsal surfaces of limbs light gray with dark transversal bands bearing scattered black flecks; flanks with oblique light gray reticulations bordered by black spots; groins and posterior surfaces of thighs dark brown with cream spots; venter white; ventral surfaces of limbs dusty cream; throat dusty cream with dark brown mottling near the lips (Fig. <xref ref-type="fig" rid="F33">33B</xref>).</p><p><italic>Coloration of holotype in life</italic>. Based on studio photographs. Dorsum brown with light brown reticulations bordered by black lines; black interorbital and supratympanic stripes, and black canthal and labial bars; dorsal surfaces of limbs light brown bearing dark brown transverse bands with scattered black flecks; flanks with oblique light brown reticulations bordered by black spots; groins and posterior surfaces of thighs dark brown with small cream spots; venter white; throat yellowish cream, vocal sac and ventral surfaces of limbs dusty pinkish cream; iris coppery brown with thin black reticulations; white sclera (Fig. <xref ref-type="fig" rid="F36">36A</xref>).</p></tp:treatment-sec><tp:treatment-sec sec-type="variation" id="SECID0EGZJM"><title>Variation.</title><p>Data are based on 18 preserved specimens and photographs from six living individuals. Variation in life and preservative is shown in Figures <xref ref-type="fig" rid="F36">36</xref>, <xref ref-type="fig" rid="F37">37</xref>. Coloration in life is given in parenthesis. Dorsal coloration varies from light gray to dark gray or brown (light to dark brown). Dorsal pattern can be uniformly colored, with irregular reticulations or with a middorsal band. Light colored individuals bear a pale stripe on lips. Head usually bears a dark canthal stripe that continues along the upper eyelid and above the tympanum, and an interorbital stripe. Most specimens have labial bars. Flanks bear or not pale reticulations or black flecks. Groins and posterior surfaces of thighs are brown with cream dots (reddish brown with small light brown or orangey brown spots). Ventral surfaces of limbs are dusty cream to brown; venter is cream or white with or without brown reticulations; throat is cream to dusty brown with or without dark mottling. Iris is coppery brown with thin black reticulations; white sclera. Flanks have medium sized to large tubercles and warts, arranged or not in rows; lateral folds can be thick and continuous or be present as a row of tubercles.</p><fig id="F37" position="float" orientation="portrait"><object-id xmlns:xlink="http://www.w3.org/1999/xlink" content-type="doi" xlink:type="simple">10.3897/zookeys.868.26766.figure37</object-id><object-id xmlns:xlink="http://www.w3.org/1999/xlink" content-type="arpha" xlink:type="simple">363f4378-4d38-5269-b40b-d14b2339f43c</object-id><label>Figure 37.</label><caption><p>Color variation in preserved individuals of <italic><tp:taxon-name><tp:taxon-name-part taxon-name-part-type="genus" reg="Pristimantis">Pristimantis</tp:taxon-name-part> <tp:taxon-name-part taxon-name-part-type="species" reg="verrucolatus">verrucolatus</tp:taxon-name-part></tp:taxon-name></italic> sp. nov. <bold>A</bold> Dorsal view of (from left to right): <named-content xmlns:xlink="http://www.w3.org/1999/xlink" content-type="dwc:institutional_code" xlink:type="simple">QCAZ</named-content> 46993 (female), <named-content xmlns:xlink="http://www.w3.org/1999/xlink" content-type="dwc:institutional_code" xlink:type="simple">QCAZ</named-content> 45174 (female), <named-content xmlns:xlink="http://www.w3.org/1999/xlink" content-type="dwc:institutional_code" xlink:type="simple">QCAZ</named-content> 45195 (male) <bold>B</bold> Dorsal view of: <named-content xmlns:xlink="http://www.w3.org/1999/xlink" content-type="dwc:institutional_code" xlink:type="simple">QCAZ</named-content> 46999 (male), <named-content xmlns:xlink="http://www.w3.org/1999/xlink" content-type="dwc:institutional_code" xlink:type="simple">QCAZ</named-content> 46987 (male), <named-content xmlns:xlink="http://www.w3.org/1999/xlink" content-type="dwc:institutional_code" xlink:type="simple">QCAZ</named-content> 46984 (male), <named-content xmlns:xlink="http://www.w3.org/1999/xlink" content-type="dwc:institutional_code" xlink:type="simple">QCAZ</named-content> 46981 (male) <bold>C</bold> Ventral view of specimens in (<bold>A</bold>) <bold>D</bold> Ventral view of specimens in (<bold>B</bold>) See Suppl. material <xref ref-type="supplementary-material" rid="S2">2</xref> for locality data. All specimens are shown at the same scale.</p></caption><graphic xmlns:xlink="http://www.w3.org/1999/xlink" xlink:href="zookeys-868-001-g037.jpg" position="float" orientation="portrait" xlink:type="simple" id="oo_322429.jpg"><uri content-type="original_file" xlink:type="simple">https://binary.pensoft.net/fig/322429</uri></graphic></fig></tp:treatment-sec><tp:treatment-sec sec-type="Advertisement call" id="SECID0E62JM"><title>Advertisement call.</title><p>Based on recordings of <named-content xmlns:xlink="http://www.w3.org/1999/xlink" content-type="dwc:institutional_code" xlink:type="simple">QCAZ</named-content> 46981 (September 21, 2010; 19h00; 8.8 °C) and <named-content xmlns:xlink="http://www.w3.org/1999/xlink" content-type="dwc:institutional_code" xlink:type="simple">QCAZ</named-content> 46984 (January 20, 2010; 21h10). Advertisement calls consist of a single sharp whistle (Fig. <xref ref-type="fig" rid="F6">6D</xref>); each lasting on average 0.43 s (range 0.41–0.46 s). The peak time of each note occurs exactly in the middle of its duration. The dominant and fundamental frequencies are the same, on average 2144 Hz (range 1927–2302 Hz). The note increases its frequency from beginning to end (2231–1838 Hz on average). Descriptive statistics for bioacoustic parameters are shown in Table <xref ref-type="table" rid="T6">6</xref>.</p></tp:treatment-sec><tp:treatment-sec sec-type="distribution" id="SECID0EX3JM"><title>Distribution, natural history, and conservation status.</title><p>This species is known from Western Andean slopes of Azuay Province, between 2943–3662 m a.s.l (Fig. <xref ref-type="fig" rid="F2">2</xref>). It inhabits Paramo and Western Montane Forest regions. Individuals collected during the day were found beneath rocks or inside arboreal bromeliads up to 2 m above ground; at night they were found active on branches of low shrubs, up to 80 cm above the ground, or inside bromeliads. Gravid females were found in August and January; calling males in January.</p><p><italic><tp:taxon-name><tp:taxon-name-part taxon-name-part-type="genus" reg="Pristimantis">Pristimantis</tp:taxon-name-part> <tp:taxon-name-part taxon-name-part-type="species" reg="verrucolatus">verrucolatus</tp:taxon-name-part></tp:taxon-name></italic> is known from only two localities (sensu IUCN) and has a very restricted distribution. These places are adjacent to Parque Nacional Cajas, a protected area with unexplored regions that represent potential distribution for the species. Thus, following the <xref ref-type="bibr" rid="B28">IUCN (2017)</xref> guidelines, we assign this species to the Data Deficient Red List category.</p></tp:treatment-sec><tp:treatment-sec sec-type="etymology" id="SECID0ES4JM"><title>Etymology.</title><p>The specific epithet is a noun in apposition with masculine gender. It is derived from the Latin words <italic>verruca</italic> meaning wart, and <italic>latus</italic> meaning flanks. The name refers to the large and low tubercles or warts on flanks that characterize this species.</p><sec sec-type="Pristimantis cryptomelas species group new taxon" id="SECID0E34JM"><title><italic><tp:taxon-name><tp:taxon-name-part taxon-name-part-type="genus" reg="Pristimantis">Pristimantis</tp:taxon-name-part> <tp:taxon-name-part taxon-name-part-type="species" reg="cryptomelas">cryptomelas</tp:taxon-name-part></tp:taxon-name></italic> species group new taxon</title><p><bold>Definition.</bold> Monophyly of the <italic><tp:taxon-name><tp:taxon-name-part taxon-name-part-type="genus" reg="Pristimantis">P.</tp:taxon-name-part> <tp:taxon-name-part taxon-name-part-type="species" reg="cryptomelas">cryptomelas</tp:taxon-name-part></tp:taxon-name></italic> species group is strongly supported in our phylogeny. Members of this group are characterized by: (i) postocular folds present; (ii) dorsolateral folds absent; (iii) cranial crests absent (except for low crests in <italic><tp:taxon-name><tp:taxon-name-part taxon-name-part-type="genus" reg="Pristimantis">P.</tp:taxon-name-part> <tp:taxon-name-part taxon-name-part-type="species" reg="spinosus">spinosus</tp:taxon-name-part></tp:taxon-name></italic>); (iv) tympanic membrane and tympanic annulus prominent; (v) eyes bearing prominent tubercles; (vi) dentigerous processes of vomer present; (vii) prominent tubercles on heel and tarsus; (viii) fingers and toes with lateral fringes; (ix) broadly expanded discs on fingers and toes; (x) basal webbing between toes present; (xi) in life, groins and concealed surfaces of thighs have distinctive coloration patterns, including flash colors, and light or bright colored flecks or spots on a darker background; colors, shapes, and sizes of these ornaments are variable among species; (xii) <abbrev xmlns:xlink="http://www.w3.org/1999/xlink" xlink:title="snout-vent length" id="ABBRID0EG6JM" xlink:type="simple">SVL</abbrev> females 25.9–46.1 mm; <abbrev xmlns:xlink="http://www.w3.org/1999/xlink" xlink:title="snout-vent length" id="ABBRID0EK6JM" xlink:type="simple">SVL</abbrev> males 16.1–30.3 mm.</p><p><bold>Content.</bold> The <italic><tp:taxon-name><tp:taxon-name-part taxon-name-part-type="genus" reg="Pristimantis">P.</tp:taxon-name-part> <tp:taxon-name-part taxon-name-part-type="species" reg="cryptomelas">cryptomelas</tp:taxon-name-part></tp:taxon-name></italic> species group comprises four described species, <italic><tp:taxon-name><tp:taxon-name-part taxon-name-part-type="genus" reg="Pristimantis">P.</tp:taxon-name-part> <tp:taxon-name-part taxon-name-part-type="species" reg="cryptomelas">cryptomelas</tp:taxon-name-part></tp:taxon-name></italic>, <italic><tp:taxon-name><tp:taxon-name-part taxon-name-part-type="genus" reg="Pristimantis">P.</tp:taxon-name-part> <tp:taxon-name-part taxon-name-part-type="species" reg="gagliardoi">gagliardoi</tp:taxon-name-part></tp:taxon-name></italic>, <italic><tp:taxon-name><tp:taxon-name-part taxon-name-part-type="genus" reg="Pristimantis">P.</tp:taxon-name-part> <tp:taxon-name-part taxon-name-part-type="species" reg="muscosus">muscosus</tp:taxon-name-part></tp:taxon-name></italic>, and <italic><tp:taxon-name><tp:taxon-name-part taxon-name-part-type="genus" reg="Pristimantis">P.</tp:taxon-name-part> <tp:taxon-name-part taxon-name-part-type="species" reg="spinosus">spinosus</tp:taxon-name-part></tp:taxon-name></italic>, and the newly described <italic><tp:taxon-name><tp:taxon-name-part taxon-name-part-type="genus" reg="Pristimantis">P.</tp:taxon-name-part> <tp:taxon-name-part taxon-name-part-type="species" reg="nangaritza">nangaritza</tp:taxon-name-part></tp:taxon-name></italic> sp. nov. We suspect that the species content of the group will increase with collections and genetic studies of populations from northern Peru.</p><p><bold>Distribution.</bold> Members of the <italic><tp:taxon-name><tp:taxon-name-part taxon-name-part-type="genus" reg="Pristimantis">P.</tp:taxon-name-part> <tp:taxon-name-part taxon-name-part-type="species" reg="cryptomelas">cryptomelas</tp:taxon-name-part></tp:taxon-name></italic> group occur in the eastern Andean slopes of southern Ecuador and northern Peru. In Ecuador, they inhabit the Eastern Foothill and Montane Forest of Cañar, Loja, Morona Santiago, and Zamora Chinchipe Provinces, between elevations of 1800 and 3500 m a.s.l. In Peru, they live between 1770 and 2820 m a.s.l. Distribution based on <named-content xmlns:xlink="http://www.w3.org/1999/xlink" content-type="dwc:institutional_code" xlink:type="simple">QCAZ</named-content> collection specimens, <xref ref-type="bibr" rid="B16">Duellman and Lehr (2009)</xref>, and <xref ref-type="bibr" rid="B61">Yánez-Muñoz et al. (2012)</xref>.</p><p><bold>Remarks.</bold> The <italic><tp:taxon-name><tp:taxon-name-part taxon-name-part-type="genus" reg="Pristimantis">P.</tp:taxon-name-part> <tp:taxon-name-part taxon-name-part-type="species" reg="muscosus">muscosus</tp:taxon-name-part></tp:taxon-name></italic> specimen included in our phylogeny is from the same and only population of <italic><tp:taxon-name><tp:taxon-name-part taxon-name-part-type="genus" reg="Pristimantis">P.</tp:taxon-name-part> <tp:taxon-name-part taxon-name-part-type="species" reg="muscosus">muscosus</tp:taxon-name-part></tp:taxon-name></italic> reported for Ecuador (Yánez et al. 2012). The population is 216 km from the type locality in Peru (east slope of Abra Pardo de Miguel). Our results indicate that most species of <italic><tp:taxon-name><tp:taxon-name-part taxon-name-part-type="genus" reg="Huicundomantis">Huicundomantis</tp:taxon-name-part></tp:taxon-name></italic> have small geographic ranges. The large geographic distance from the type locality of <italic><tp:taxon-name><tp:taxon-name-part taxon-name-part-type="genus" reg="Pristimantis">P.</tp:taxon-name-part> <tp:taxon-name-part taxon-name-part-type="species" reg="muscosus">muscosus</tp:taxon-name-part></tp:taxon-name></italic> suggests that the Ecuadorian population may represent an undescribed species. The same applies to Peruvian populations of <italic><tp:taxon-name><tp:taxon-name-part taxon-name-part-type="genus" reg="Pristimantis">P.</tp:taxon-name-part> <tp:taxon-name-part taxon-name-part-type="species" reg="cryptomelas">cryptomelas</tp:taxon-name-part></tp:taxon-name></italic>, which are widely separated from the type locality in Ecuador.</p></sec></tp:treatment-sec><tp:treatment-sec><!--Section generated to contain objects referenced in tp:taxon-treatment.--><fig id="F33" position="float" orientation="portrait"><object-id xmlns:xlink="http://www.w3.org/1999/xlink" content-type="doi" xlink:type="simple">10.3897/zookeys.868.26766.figure33</object-id><object-id xmlns:xlink="http://www.w3.org/1999/xlink" content-type="arpha" xlink:type="simple">1b8e393d-d259-513d-ae52-6704c90a434c</object-id><label>Figure 33.</label><caption><p>Holotypes of <italic><tp:taxon-name><tp:taxon-name-part taxon-name-part-type="genus" reg="Pristimantis">Pristimantis</tp:taxon-name-part> <tp:taxon-name-part taxon-name-part-type="species" reg="totoroi">totoroi</tp:taxon-name-part></tp:taxon-name></italic> sp. nov. and <italic><tp:taxon-name><tp:taxon-name-part taxon-name-part-type="genus" reg="Pristimantis">P.</tp:taxon-name-part> <tp:taxon-name-part taxon-name-part-type="species" reg="verrucolatus">verrucolatus</tp:taxon-name-part></tp:taxon-name></italic> sp. nov. Photographs of preserved holotypes of <bold>A</bold><italic><tp:taxon-name><tp:taxon-name-part taxon-name-part-type="genus" reg="Pristimantis">P.</tp:taxon-name-part> <tp:taxon-name-part taxon-name-part-type="species" reg="totoroi">totoroi</tp:taxon-name-part></tp:taxon-name></italic> (<named-content xmlns:xlink="http://www.w3.org/1999/xlink" content-type="dwc:institutional_code" xlink:type="simple">QCAZ</named-content> 25105, male) and <bold>B</bold><italic><tp:taxon-name><tp:taxon-name-part taxon-name-part-type="genus" reg="Pristimantis">P.</tp:taxon-name-part> <tp:taxon-name-part taxon-name-part-type="species" reg="verrucolatus">verrucolatus</tp:taxon-name-part></tp:taxon-name></italic> (<named-content xmlns:xlink="http://www.w3.org/1999/xlink" content-type="dwc:institutional_code" xlink:type="simple">QCAZ</named-content> 46982, male). Dorsal view on the left, ventral view on the right. Specimens are shown at the same scale.</p></caption><graphic xmlns:xlink="http://www.w3.org/1999/xlink" xlink:href="zookeys-868-001-g033.jpg" position="float" orientation="portrait" xlink:type="simple" id="oo_322425.jpg"><uri content-type="original_file" xlink:type="simple">https://binary.pensoft.net/fig/322425</uri></graphic></fig><fig id="F9" position="float" orientation="portrait"><object-id xmlns:xlink="http://www.w3.org/1999/xlink" content-type="doi" xlink:type="simple">10.3897/zookeys.868.26766.figure9</object-id><object-id xmlns:xlink="http://www.w3.org/1999/xlink" content-type="arpha" xlink:type="simple">241560b7-f74e-5107-aa85-844e6ba2c761</object-id><label>Figure 9.</label><caption><p>Palmar and plantar surfaces of <italic><tp:taxon-name><tp:taxon-name-part taxon-name-part-type="genus" reg="Pristimantis">Pristimantis</tp:taxon-name-part> <tp:taxon-name-part taxon-name-part-type="species" reg="teslai">teslai</tp:taxon-name-part></tp:taxon-name></italic> sp. nov., <italic><tp:taxon-name><tp:taxon-name-part taxon-name-part-type="genus" reg="Pristimantis">Pristimantis</tp:taxon-name-part> <tp:taxon-name-part taxon-name-part-type="species" reg="torresi">torresi</tp:taxon-name-part></tp:taxon-name></italic> sp. nov., <italic><tp:taxon-name><tp:taxon-name-part taxon-name-part-type="genus" reg="Pristimantis">Pristimantis</tp:taxon-name-part> <tp:taxon-name-part taxon-name-part-type="species" reg="totoroi">totoroi</tp:taxon-name-part></tp:taxon-name></italic> sp. nov., and <italic><tp:taxon-name><tp:taxon-name-part taxon-name-part-type="genus" reg="Pristimantis">Pristimantis</tp:taxon-name-part> <tp:taxon-name-part taxon-name-part-type="species" reg="verrucolatus">verrucolatus</tp:taxon-name-part></tp:taxon-name></italic> sp. nov. Photographs of hand and foot of the holotypes of the following species: <bold>A</bold><italic><tp:taxon-name><tp:taxon-name-part taxon-name-part-type="genus" reg="Pristimantis">Pristimantis</tp:taxon-name-part> <tp:taxon-name-part taxon-name-part-type="species" reg="teslai">teslai</tp:taxon-name-part></tp:taxon-name></italic> sp. nov.: <named-content xmlns:xlink="http://www.w3.org/1999/xlink" content-type="dwc:institutional_code" xlink:type="simple">QCAZ</named-content> 46213, male <bold>B</bold><italic><tp:taxon-name><tp:taxon-name-part taxon-name-part-type="genus" reg="Pristimantis">Pristimantis</tp:taxon-name-part> <tp:taxon-name-part taxon-name-part-type="species" reg="torresi">torresi</tp:taxon-name-part></tp:taxon-name></italic> sp. nov.: <named-content xmlns:xlink="http://www.w3.org/1999/xlink" content-type="dwc:institutional_code" xlink:type="simple">QCAZ</named-content> 47342, female <bold>C</bold><italic><tp:taxon-name><tp:taxon-name-part taxon-name-part-type="genus" reg="Pristimantis">Pristimantis</tp:taxon-name-part> <tp:taxon-name-part taxon-name-part-type="species" reg="totoroi">totoroi</tp:taxon-name-part></tp:taxon-name></italic> sp. nov.: <named-content xmlns:xlink="http://www.w3.org/1999/xlink" content-type="dwc:institutional_code" xlink:type="simple">QCAZ</named-content> 25105, male <bold>D</bold><italic><tp:taxon-name><tp:taxon-name-part taxon-name-part-type="genus" reg="Pristimantis">Pristimantis</tp:taxon-name-part> <tp:taxon-name-part taxon-name-part-type="species" reg="verrucolatus">verrucolatus</tp:taxon-name-part></tp:taxon-name></italic> sp. nov.: <named-content xmlns:xlink="http://www.w3.org/1999/xlink" content-type="dwc:institutional_code" xlink:type="simple">QCAZ</named-content> 46982, male. All specimens are shown at the same scale.</p></caption><graphic xmlns:xlink="http://www.w3.org/1999/xlink" xlink:href="zookeys-868-001-g009.jpg" position="float" orientation="portrait" xlink:type="simple" id="oo_322401.jpg"><uri content-type="original_file" xlink:type="simple">https://binary.pensoft.net/fig/322401</uri></graphic></fig><table-wrap id="T6" position="float" orientation="portrait"><label>Table 6.</label><caption><p>Descriptive statistics for bioacoustic variables of <italic><tp:taxon-name><tp:taxon-name-part taxon-name-part-type="genus" reg="Pristimantis">Pristimantis</tp:taxon-name-part> <tp:taxon-name-part taxon-name-part-type="species" reg="jimenezi">jimenezi</tp:taxon-name-part></tp:taxon-name></italic> sp. nov., <italic><tp:taxon-name><tp:taxon-name-part taxon-name-part-type="genus" reg="Pristimantis">P.</tp:taxon-name-part> <tp:taxon-name-part taxon-name-part-type="species" reg="phoxocephalus">phoxocephalus</tp:taxon-name-part></tp:taxon-name></italic>, <italic><tp:taxon-name><tp:taxon-name-part taxon-name-part-type="genus" reg="Pristimantis">P.</tp:taxon-name-part> <tp:taxon-name-part taxon-name-part-type="species" reg="totoroi">totoroi</tp:taxon-name-part></tp:taxon-name></italic> sp. nov. and <italic><tp:taxon-name><tp:taxon-name-part taxon-name-part-type="genus" reg="Pristimantis">P.</tp:taxon-name-part> <tp:taxon-name-part taxon-name-part-type="species" reg="verrucolatus">verrucolatus</tp:taxon-name-part></tp:taxon-name></italic> sp. nov. Mean ± SD and range in brackets are given in each cell. The number of samples is given in brackets after species name.</p></caption><table id="TID0EAAAM" rules="all"><tbody><tr><th rowspan="1" colspan="1"/><th rowspan="1" colspan="1"><italic><tp:taxon-name><tp:taxon-name-part taxon-name-part-type="genus" reg="Pristimantis">P.</tp:taxon-name-part> <tp:taxon-name-part taxon-name-part-type="species" reg="jimenezi">jimenezi</tp:taxon-name-part></tp:taxon-name></italic> (2)</th><th rowspan="1" colspan="1"><italic><tp:taxon-name><tp:taxon-name-part taxon-name-part-type="genus" reg="Pristimantis">P.</tp:taxon-name-part> <tp:taxon-name-part taxon-name-part-type="species" reg="phoxocephalus">phoxocephalus</tp:taxon-name-part></tp:taxon-name></italic> (2)</th><th rowspan="1" colspan="1"><italic><tp:taxon-name><tp:taxon-name-part taxon-name-part-type="genus" reg="Pristimantis">P.</tp:taxon-name-part> <tp:taxon-name-part taxon-name-part-type="species" reg="totoroi">totoroi</tp:taxon-name-part></tp:taxon-name></italic> (2)</th><th rowspan="1" colspan="1"><italic><tp:taxon-name><tp:taxon-name-part taxon-name-part-type="genus" reg="Pristimantis">P.</tp:taxon-name-part> <tp:taxon-name-part taxon-name-part-type="species" reg="verrucolatus">verrucolatus</tp:taxon-name-part></tp:taxon-name></italic> (2)</th></tr><tr><td rowspan="1" colspan="1">Notes per call</td><td rowspan="1" colspan="1">1–2</td><td rowspan="1" colspan="1">3–9</td><td rowspan="1" colspan="1">2–6</td><td rowspan="1" colspan="1">1</td></tr><tr><td rowspan="1" colspan="1">No. harmonics</td><td rowspan="1" colspan="1">4</td><td rowspan="1" colspan="1">4–5</td><td rowspan="1" colspan="1">3–7</td><td rowspan="1" colspan="1">4–7</td></tr><tr><td rowspan="2" colspan="1">Note duration (s)</td><td rowspan="1" colspan="1">0.182 ± 0.035</td><td rowspan="1" colspan="1">0.154 ± 0.030</td><td rowspan="1" colspan="1">0.125 ± 0.038</td><td rowspan="1" colspan="1">0.433 ± 0.037</td></tr><tr><td rowspan="1" colspan="1">(0.157–0.206)</td><td rowspan="1" colspan="1">(0.133–0.175)</td><td rowspan="1" colspan="1">(0.098–0.152)</td><td rowspan="1" colspan="1">(0.407–0.459)</td></tr><tr><td rowspan="2" colspan="1">Interval between notes (s)</td><td rowspan="1" colspan="1">0.297 ± 0.088</td><td rowspan="1" colspan="1">0.135 ± 0.035</td><td rowspan="1" colspan="1">0.339 ± 0.038</td><td rowspan="1" colspan="1">NA</td></tr><tr><td rowspan="1" colspan="1">(0.234–0.360)</td><td rowspan="1" colspan="1">(0.110–0.159)</td><td rowspan="1" colspan="1">(0.312–0.366)</td><td rowspan="1" colspan="1"/></tr><tr><td rowspan="2" colspan="1">Peak time (s)</td><td rowspan="1" colspan="1">0.091 ± 0.018</td><td rowspan="1" colspan="1">0.077 ± 0.014</td><td rowspan="1" colspan="1">0.063 ± 0.019</td><td rowspan="1" colspan="1">0.216 ± 0.018</td></tr><tr><td rowspan="1" colspan="1">(0.080–0.103)</td><td rowspan="1" colspan="1">(0.067–0.087)</td><td rowspan="1" colspan="1">(0.049–0.076)</td><td rowspan="1" colspan="1">(0.204–0.230)</td></tr><tr><td rowspan="2" colspan="1">Dominant frequency (Hz)</td><td rowspan="1" colspan="1">2894.58 ± 167.49</td><td rowspan="1" colspan="1">2578.12 ± 0</td><td rowspan="1" colspan="1">2569.65 ± 21.21</td><td rowspan="1" colspan="1">2114.08 ± 265.17</td></tr><tr><td rowspan="1" colspan="1">(2776.15–3013.01)</td><td rowspan="1" colspan="1"/><td rowspan="1" colspan="1">(2512.22–2627.07)</td><td rowspan="1" colspan="1">(1926.58–2301.58)</td></tr><tr><td rowspan="2" colspan="1">Initial frequency (Hz)</td><td rowspan="1" colspan="1">2789.89 ± 232.02</td><td rowspan="1" colspan="1">2452.15 ± 87.01</td><td rowspan="1" colspan="1">2550.96 ± 148.20</td><td rowspan="1" colspan="1">1837.5 ± 212.13</td></tr><tr><td rowspan="1" colspan="1">(2625–2953.13)</td><td rowspan="1" colspan="1">(2390.63–2513.67)</td><td rowspan="1" colspan="1">(2446.16–2655.75)</td><td rowspan="1" colspan="1">(1687.5–1987.5)</td></tr><tr><td rowspan="2" colspan="1">Final frequency (Hz)</td><td rowspan="1" colspan="1">2976.56 ± 232.02</td><td rowspan="1" colspan="1">2586.91 ± 12.43</td><td rowspan="1" colspan="1">2619.88 ± 50.73</td><td rowspan="1" colspan="1">2231.25 ± 238.65</td></tr><tr><td rowspan="1" colspan="1">(2812.5–3140.63)</td><td rowspan="1" colspan="1">(2578.13–2595.70)</td><td rowspan="1" colspan="1">(2584–2655.75)</td><td rowspan="1" colspan="1">(2062.5–2400)</td></tr><tr><td rowspan="2" colspan="1">Frequency change (Hz)</td><td rowspan="1" colspan="1">187.5 ± 0</td><td rowspan="1" colspan="1">134.77 ± 99.44</td><td rowspan="1" colspan="1">68.92 ± 97.47</td><td rowspan="1" colspan="1">393.75 ± 26.52</td></tr><tr><td rowspan="1" colspan="1"/><td rowspan="1" colspan="1">(64.45–205.08)</td><td rowspan="1" colspan="1">(0–137.84)</td><td rowspan="1" colspan="1">(375–412.5)</td></tr><tr><td rowspan="2" colspan="1">2<sup>nd</sup> harmonic frequency (Hz)</td><td rowspan="1" colspan="1">5373.79 ± 412.25</td><td rowspan="1" colspan="1">4532.23 ± 62.15</td><td rowspan="1" colspan="1">4714.43 ± 453.59</td><td rowspan="1" colspan="1">4171.89 ± 596.64</td></tr><tr><td rowspan="1" colspan="1">(5446.29–6029.3)</td><td rowspan="1" colspan="1">(4488.28–4576.17)</td><td rowspan="1" colspan="1">(4393.69–5035.16)</td><td rowspan="1" colspan="1">(3750–4593.78)</td></tr></tbody></table></table-wrap><supplementary-material xmlns:xlink="http://www.w3.org/1999/xlink" id="S2" position="float" orientation="portrait" xlink:type="simple"><object-id content-type="doi" xlink:type="simple">10.3897/zookeys.868.26766.suppl2</object-id><object-id content-type="arpha" xlink:type="simple">8e002865-cf8c-568c-8d26-9cca25ce0347</object-id><label>Supplementary material 2</label><p>Examined specimens</p><p>Data type: occurrence</p><p>Explanation note: Museum specimens analyzed in this taxonomic review. *: analyzed only with molecular information. ** = analyzed only with photographic material.</p><media xlink:href="zookeys-868-001-s002.xlsx" mimetype="application" mime-subtype="vnd.openxmlformats-officedocument.spreadsheetml.sheet" position="float" orientation="portrait" xlink:type="simple" id="oo_322433.xlsx"><uri content-type="original_file" xlink:type="simple">https://binary.pensoft.net/file/322433</uri></media><permissions><license xlink:type="simple"><license-p>This dataset is made available under the Open Database License (http://opendatacommons.org/licenses/odbl/1.0/). The Open Database License (ODbL) is a license agreement intended to allow users to freely share, modify, and use this Dataset while maintaining this same freedom for others, provided that the original source and author(s) are credited.</license-p></license></permissions><attrib specific-use="authors">Nadia B. Páez, Santiago R. Ron</attrib></supplementary-material><fig id="F6" position="float" orientation="portrait"><object-id xmlns:xlink="http://www.w3.org/1999/xlink" content-type="doi" xlink:type="simple">10.3897/zookeys.868.26766.figure6</object-id><object-id xmlns:xlink="http://www.w3.org/1999/xlink" content-type="arpha" xlink:type="simple">a1681929-8e8f-5d4a-b0f5-5ca77ea0516e</object-id><label>Figure 6.</label><caption><p>Comparison of advertisement calls of <italic><tp:taxon-name><tp:taxon-name-part taxon-name-part-type="genus" reg="Pristimantis">Pristimantis</tp:taxon-name-part> <tp:taxon-name-part taxon-name-part-type="species" reg="jimenezi">jimenezi</tp:taxon-name-part></tp:taxon-name></italic> sp. nov., <italic><tp:taxon-name><tp:taxon-name-part taxon-name-part-type="genus" reg="Pristimantis">P.</tp:taxon-name-part> <tp:taxon-name-part taxon-name-part-type="species" reg="phoxocephalus">phoxocephalus</tp:taxon-name-part></tp:taxon-name></italic>, <italic><tp:taxon-name><tp:taxon-name-part taxon-name-part-type="genus" reg="Pristimantis">P.</tp:taxon-name-part> <tp:taxon-name-part taxon-name-part-type="species" reg="totoroi">totoroi</tp:taxon-name-part></tp:taxon-name></italic> sp. nov. and <italic><tp:taxon-name><tp:taxon-name-part taxon-name-part-type="genus" reg="Pristimantis">P.</tp:taxon-name-part> <tp:taxon-name-part taxon-name-part-type="species" reg="verrucolatus">verrucolatus</tp:taxon-name-part></tp:taxon-name></italic> sp. nov. <bold>A</bold><italic><tp:taxon-name><tp:taxon-name-part taxon-name-part-type="genus" reg="Pristimantis">Pristimantis</tp:taxon-name-part> <tp:taxon-name-part taxon-name-part-type="species" reg="jimenezi">jimenezi</tp:taxon-name-part></tp:taxon-name></italic>: <named-content xmlns:xlink="http://www.w3.org/1999/xlink" content-type="dwc:institutional_code" xlink:type="simple">QCAZ</named-content> 46977 <bold>B</bold><italic><tp:taxon-name><tp:taxon-name-part taxon-name-part-type="genus" reg="Pristimantis">Pristimantis</tp:taxon-name-part> <tp:taxon-name-part taxon-name-part-type="species" reg="phoxocephalus">phoxocephalus</tp:taxon-name-part></tp:taxon-name></italic>: non-collected individual from Pilaló (type locality). <bold>C</bold><italic><tp:taxon-name><tp:taxon-name-part taxon-name-part-type="genus" reg="Pristimantis">Pristimantis</tp:taxon-name-part> <tp:taxon-name-part taxon-name-part-type="species" reg="totoroi">totoroi</tp:taxon-name-part></tp:taxon-name></italic>: non-collected individual from Cashca Totoras (type locality) <bold>D</bold><italic><tp:taxon-name><tp:taxon-name-part taxon-name-part-type="genus" reg="Pristimantis">Pristimantis</tp:taxon-name-part> <tp:taxon-name-part taxon-name-part-type="species" reg="verrucolatus">verrucolatus</tp:taxon-name-part></tp:taxon-name></italic>: <named-content xmlns:xlink="http://www.w3.org/1999/xlink" content-type="dwc:institutional_code" xlink:type="simple">QCAZ</named-content> 46981. Oscillograms are shown above spectrograms. X axis for time (s); Y axis for frequency (kHz) in spectrograms.</p></caption><graphic xmlns:xlink="http://www.w3.org/1999/xlink" xlink:href="zookeys-868-001-g006.jpg" position="float" orientation="portrait" xlink:type="simple" id="oo_322398.jpg"><uri content-type="original_file" xlink:type="simple">https://binary.pensoft.net/fig/322398</uri></graphic></fig><fig id="F2" position="float" orientation="portrait"><object-id xmlns:xlink="http://www.w3.org/1999/xlink" content-type="doi" xlink:type="simple">10.3897/zookeys.868.26766.figure2</object-id><object-id xmlns:xlink="http://www.w3.org/1999/xlink" content-type="arpha" xlink:type="simple">434c89fd-e411-50ef-a562-c9b8a72a3f27</object-id><label>Figure 2.</label><caption><p>Distribution of <italic><tp:taxon-name><tp:taxon-name-part taxon-name-part-type="genus" reg="Pristimantis">Pristimantis</tp:taxon-name-part></tp:taxon-name></italic>, subgenus <tp:taxon-name><tp:taxon-name-part taxon-name-part-type="genus" reg="Pristimantis"/><tp:taxon-name-part taxon-name-part-type="subgenus" reg="Huicundomantis">Huicundomantis</tp:taxon-name-part></tp:taxon-name>. Records are based on specimens deposited at the Museum of Zoology, Pontificia Universidad Católica del Ecuador (<named-content xmlns:xlink="http://www.w3.org/1999/xlink" content-type="dwc:institutional_code" xlink:type="simple">QCAZ</named-content>). Candidate species numbers correspond to those of the text and Figure <xref ref-type="fig" rid="F3">3</xref>. Locality information is shown in Suppl. material <xref ref-type="supplementary-material" rid="S2">2</xref>. Abbreviations: <abbrev xmlns:xlink="http://www.w3.org/1999/xlink" xlink:title="confirmed candidate species" id="ABBRID0E1GBI" xlink:type="simple">CCS</abbrev> = confirmed candidate species, <abbrev xmlns:xlink="http://www.w3.org/1999/xlink" xlink:title="unconfirmed candidate species" id="ABBRID0E5GBI" xlink:type="simple">UCS</abbrev> = unconfirmed candidate species.</p></caption><graphic xmlns:xlink="http://www.w3.org/1999/xlink" xlink:href="zookeys-868-001-g002.jpg" position="float" orientation="portrait" xlink:type="simple" id="oo_322394.jpg"><uri content-type="original_file" xlink:type="simple">https://binary.pensoft.net/fig/322394</uri></graphic></fig><fig id="F3" position="float" orientation="portrait"><object-id xmlns:xlink="http://www.w3.org/1999/xlink" content-type="doi" xlink:type="simple">10.3897/zookeys.868.26766.figure3</object-id><object-id xmlns:xlink="http://www.w3.org/1999/xlink" content-type="arpha" xlink:type="simple">d26edbc5-acfb-5bd0-afec-e670e6536748</object-id><label>Figure 3.</label><caption><p>Phylogenetic relationships of <italic><tp:taxon-name><tp:taxon-name-part taxon-name-part-type="genus" reg="Pristimantis">Pristimantis</tp:taxon-name-part></tp:taxon-name></italic>, sugenus <italic><tp:taxon-name><tp:taxon-name-part taxon-name-part-type="genus" reg="Huicundomantis">Huicundomantis</tp:taxon-name-part></tp:taxon-name></italic>. Maximum likelihood tree for genes 16S, ND1 and RAG1. Bootstrap values (%) followed by Bayesian posterior probabilities are shown under the corresponding branches. Asterisks indicate support values of 100 (bootstrap) or 1 (posterior probabilities); missing values indicate values below 50 (bootstrap) or 0.5 (posterior probability). The collection number, identification, province and locality of the samples are shown next to each terminal; all samples are from Ecuador. Outgroup is not shown. Abbreviations: <abbrev xmlns:xlink="http://www.w3.org/1999/xlink" xlink:title="confirmed candidate species" id="ABBRID0EKYBI" xlink:type="simple">CCS</abbrev> = confirmed candidate species, NP = national park, PF = protected forest, <abbrev xmlns:xlink="http://www.w3.org/1999/xlink" xlink:title="unconfirmed candidate species" id="ABBRID0EOYBI" xlink:type="simple">UCS</abbrev> = unconfirmed candidate species.</p></caption><graphic xmlns:xlink="http://www.w3.org/1999/xlink" xlink:href="zookeys-868-001-g003.jpg" position="float" orientation="portrait" xlink:type="simple" id="oo_322395.jpg"><uri content-type="original_file" xlink:type="simple">https://binary.pensoft.net/fig/322395</uri></graphic></fig></tp:treatment-sec><ref-list><ref id="B28"><mixed-citation xmlns:xlink="http://www.w3.org/1999/xlink" xlink:type="simple"><institution xlink:type="simple">IUCN</institution> Standards and Petitions Subcommittee (<year>2017</year>) Guidelines for Using the IUCN Red List Categories and Criteria. Version 13. Prepared by the Standards and Petitions Subcommittee. <ext-link xlink:type="simple" ext-link-type="uri" xlink:href="http://www.iucnredlist.org/documents/RedListGuidelines.pdf">http://www.iucnredlist.org/documents/RedListGuidelines.pdf</ext-link>. [Accessed on: 2017-12-15]</mixed-citation></ref><ref id="B16"><mixed-citation xmlns:xlink="http://www.w3.org/1999/xlink" xlink:type="simple"><person-group><name name-style="western"><surname>Duellman</surname><given-names>WE</given-names></name><name name-style="western"><surname>Lehr</surname><given-names>E</given-names></name></person-group> (<year>2009</year>) <source>Terrestrial breeding frogs (<tp:taxon-name><tp:taxon-name-part taxon-name-part-type="family">Strabomantidae</tp:taxon-name-part></tp:taxon-name>) in Peru.</source><publisher-name>Natur- und Tier-Verlag</publisher-name>, <publisher-loc>Naturwissenschaft, Münster</publisher-loc>, <size units="page">382 pp</size>.</mixed-citation></ref><ref id="B61"><mixed-citation xmlns:xlink="http://www.w3.org/1999/xlink" xlink:type="simple"><person-group><name name-style="western"><surname>Yánez-Muñoz</surname><given-names>MH</given-names></name><name name-style="western"><surname>Toral-Contreras</surname><given-names>E</given-names></name><name name-style="western"><surname>Meza-Ramos</surname><given-names>PA</given-names></name><name name-style="western"><surname>Reyes-Puig</surname><given-names>JP</given-names></name><name name-style="western"><surname>Bejarano-Muñoz</surname><given-names>EP</given-names></name><name name-style="western"><surname>Mueses-Cisneros</surname><given-names>JJ</given-names></name><name name-style="western"><surname>Paucar</surname><given-names>D</given-names></name></person-group> (<year>2012</year>) <article-title>New country records for five species of <italic><tp:taxon-name><tp:taxon-name-part taxon-name-part-type="genus">Pristimantis</tp:taxon-name-part></tp:taxon-name></italic> Jiménez de la Espada, 1870 from Ecuador.</article-title><source>Check List</source><volume>8</volume>: <fpage>286</fpage>–<lpage>290</lpage>. <ext-link xlink:type="simple" ext-link-type="doi" xlink:href="10.15560/8.2.286">https://doi.org/10.15560/8.2.286</ext-link></mixed-citation></ref></ref-list></tp:taxon-treatment>
