# Supplementary material for: Systematics of Huicundomantis, a new subgenus of Pristimantis (Anura, Strabomantidae) with extraordinary cryptic diversity and eleven new species
Source: Zookeys. 2019 Aug 1;868:1–112. doi: 10.3897/zookeys.868.26766 (PMC6687670; doi:10.3897/zookeys.868.26766)
Supplement: XML Treatment for Pristimantis nangaritza [file zookeys.868.26766-treatment13.xml]

<!DOCTYPE tp:taxon-treatment
  PUBLIC "-//TaxonX//DTD Taxonomic Treatment Publishing DTD v0 20100105//EN" "tax-treatment-NSO.dtd">
<tp:taxon-treatment xmlns:tp="http://www.plazi.org/taxpub"><tp:treatment-meta><kwd-group><label>Taxon classification</label><kwd><named-content xmlns:xlink="http://www.w3.org/1999/xlink" content-type="kingdom">Animalia</named-content></kwd><kwd><named-content xmlns:xlink="http://www.w3.org/1999/xlink" content-type="order">Anura</named-content></kwd><kwd><named-content xmlns:xlink="http://www.w3.org/1999/xlink" content-type="family">Strabomantidae</named-content></kwd></kwd-group><mixed-citation publication-type="journal"><person-group><name><surname>Páez</surname><given-names>Nadia B.</given-names></name><name><surname>Ron</surname><given-names>Santiago R.</given-names></name></person-group><article-title>Systematics of <italic><tp:taxon-name><tp:taxon-name-part taxon-name-part-type="genus" reg="Huicundomantis">Huicundomantis</tp:taxon-name-part></tp:taxon-name></italic>, a new subgenus of <italic><tp:taxon-name><tp:taxon-name-part taxon-name-part-type="genus" reg="Pristimantis">Pristimantis</tp:taxon-name-part></tp:taxon-name></italic> (<tp:taxon-name><tp:taxon-name-part taxon-name-part-type="order">Anura</tp:taxon-name-part></tp:taxon-name>, <tp:taxon-name><tp:taxon-name-part taxon-name-part-type="family">Strabomantidae</tp:taxon-name-part></tp:taxon-name>) with extraordinary cryptic diversity and eleven new species</article-title><source>Zookeys</source><day>01</day><month>8</month><year>2019</year><volume>868</volume><fpage>1</fpage><lpage>112</lpage><pub-id pub-id-type="doi">10.3897/zookeys.868.26766</pub-id></mixed-citation></tp:treatment-meta><tp:nomenclature><tp:taxon-name><object-id xmlns:xlink="http://www.w3.org/1999/xlink" content-type="arpha" xlink:type="simple">2E237460391E5375A410AFD27EC11A21</object-id>
            
            <tp:taxon-name-part taxon-name-part-type="genus" reg="Pristimantis">Pristimantis</tp:taxon-name-part>
            <tp:taxon-name-part taxon-name-part-type="species" reg="nangaritza">nangaritza</tp:taxon-name-part>
            <object-id xmlns:xlink="http://www.w3.org/1999/xlink" content-type="zoobank" xlink:type="simple">http://zoobank.org/E35A79CF-16A8-4838-90BA-103D0C48A019</object-id>
          </tp:taxon-name><tp:taxon-status xmlns:xlink="http://www.w3.org/1999/xlink" xlink:type="simple">sp. nov.</tp:taxon-status></tp:nomenclature><tp:treatment-sec sec-type="Common name" id="SECID0EOFKM"><title>Common name.</title><p>English: Nangaritza Rain Frog. Spanish: Cutín de Nangaritza.</p></tp:treatment-sec><tp:treatment-sec sec-type="Holotype" id="SECID0ETFKM"><title>Holotype.</title><p><named-content xmlns:xlink="http://www.w3.org/1999/xlink" content-type="dwc:institutional_code" xlink:type="simple">QCAZ</named-content> 41710, an adult female from Alto Nangaritza Protected Forest, Las Orquídeas, Tepuy Forest, Zamora Chinchipe Province, Ecuador (<named-content xmlns:xlink="http://www.w3.org/1999/xlink" content-type="dwc:verbatimCoordinates" xlink:type="simple"><named-content content-type="geo-json" specific-use="{&#34;type&#34;:&#34;Point&#34;,&#34;coordinates&#34;:[-78.690200,-4.262000]}" id="NCID0EBGKM" xlink:type="simple">4.2620S, 78.6902W</named-content></named-content>, 1809 m), collected by Elicio E. Tapia on April 18, 2009. Figure <xref ref-type="fig" rid="F38">38</xref>.</p><fig id="F38" position="float" orientation="portrait"><object-id xmlns:xlink="http://www.w3.org/1999/xlink" content-type="doi" xlink:type="simple">10.3897/zookeys.868.26766.figure38</object-id><object-id xmlns:xlink="http://www.w3.org/1999/xlink" content-type="arpha" xlink:type="simple">22cdb6af-4b19-5946-9f5e-1c3a9ec7fdfd</object-id><label>Figure 38.</label><caption><p>Holotype of <italic><tp:taxon-name><tp:taxon-name-part taxon-name-part-type="genus" reg="Pristimantis">Pristimantis</tp:taxon-name-part> <tp:taxon-name-part taxon-name-part-type="species" reg="nangaritza">nangaritza</tp:taxon-name-part></tp:taxon-name></italic> sp. nov. Photographs of preserved holotype of <bold>A</bold><italic><tp:taxon-name><tp:taxon-name-part taxon-name-part-type="genus" reg="Pristimantis">P.</tp:taxon-name-part> <tp:taxon-name-part taxon-name-part-type="species" reg="nangaritza">nangaritza</tp:taxon-name-part></tp:taxon-name></italic> (<named-content xmlns:xlink="http://www.w3.org/1999/xlink" content-type="dwc:institutional_code" xlink:type="simple">QCAZ</named-content> 41710, female). Dorsal view on the left, ventral view on the right.</p></caption><graphic xmlns:xlink="http://www.w3.org/1999/xlink" xlink:href="zookeys-868-001-g038.jpg" position="float" orientation="portrait" xlink:type="simple" id="oo_322430.jpg"><uri content-type="original_file" xlink:type="simple">https://binary.pensoft.net/fig/322430</uri></graphic></fig></tp:treatment-sec><tp:treatment-sec sec-type="Paratypes" id="SECID0EUHKM"><title>Paratypes</title><p><bold>(17: 13 males, 3 females, 1 juveniles).</bold> All from Alto Nangaritza Protected Forest, Las Orquídeas, Tepuy Forest. Ecuador: Zamora Chinchipe Province: <named-content xmlns:xlink="http://www.w3.org/1999/xlink" content-type="dwc:institutional_code" xlink:type="simple">QCAZ</named-content> 41704–708, <named-content xmlns:xlink="http://www.w3.org/1999/xlink" content-type="dwc:institutional_code" xlink:type="simple">QCAZ</named-content> 41725–726, <named-content xmlns:xlink="http://www.w3.org/1999/xlink" content-type="dwc:institutional_code" xlink:type="simple">QCAZ</named-content> 41728–729, <named-content xmlns:xlink="http://www.w3.org/1999/xlink" content-type="dwc:institutional_code" xlink:type="simple">QCAZ</named-content> 41731–733, adult males, <named-content xmlns:xlink="http://www.w3.org/1999/xlink" content-type="dwc:institutional_code" xlink:type="simple">QCAZ</named-content> 41734–736, adult females, <named-content xmlns:xlink="http://www.w3.org/1999/xlink" content-type="dwc:institutional_code" xlink:type="simple">QCAZ</named-content> 41730, juvenile (<named-content xmlns:xlink="http://www.w3.org/1999/xlink" content-type="dwc:verbatimCoordinates" xlink:type="simple"><named-content content-type="geo-json" specific-use="{&#34;type&#34;:&#34;Point&#34;,&#34;coordinates&#34;:[-78.691100,-4.263200]}" id="NCID0E4IKM" xlink:type="simple">4.2632S, 78.6911W</named-content></named-content>, 1843 m), collected by Elicio E. Tapia, Jessica Loe Deichmann, Amable Fermín Jiménez and Holger Braun in April 2009; <named-content xmlns:xlink="http://www.w3.org/1999/xlink" content-type="dwc:institutional_code" xlink:type="simple">QCAZ</named-content> 41709, adult male (<named-content xmlns:xlink="http://www.w3.org/1999/xlink" content-type="dwc:verbatimCoordinates" xlink:type="simple"><named-content content-type="geo-json" specific-use="{&#34;type&#34;:&#34;Point&#34;,&#34;coordinates&#34;:[-78.678000,-4.256700]}" id="NCID0EKJKM" xlink:type="simple">4.2567S, 78.6780W</named-content></named-content>, 1820 m), collected by Elicio E. Tapia and Jessica Loe Deichmann in April 2009.</p></tp:treatment-sec><tp:treatment-sec sec-type="diagnosis" id="SECID0EPJKM"><title>Diagnosis.</title><p>A species of the <italic><tp:taxon-name><tp:taxon-name-part taxon-name-part-type="genus" reg="Pristimantis">Pristimantis</tp:taxon-name-part> <tp:taxon-name-part taxon-name-part-type="species" reg="cryptomelas">cryptomelas</tp:taxon-name-part></tp:taxon-name></italic> group with the following combination of characters: (1) dorsal surfaces finely tuberculate; middorsal fold present or absent; head with a middorsal row of two small tubercles; dorsolateral folds absent; thin lateral folds on anterior half of flanks present or absent; skin on venter coarsely areolate; discoidal fold present or absent;) (-shaped postocular folds; (2) tympanic membrane and tympanic annulus prominent, its upper and posterior margin concealed by thick supratympanic fold; (3) snout moderately long, subacuminate in dorsal view, rounded in profile; (4) upper eyelid with subconical tubercles surrounded by several smaller tubercles; cranial crests absent; (5) dentigerous processes of vomers prominent, oblique, narrowly to broadly separated, posteromedial to choanae; (6) vocals slits and white nuptial pads present in adult males; vocal sac not externally expanded; (7) Finger I shorter than Finger II; discs of digits broadly expanded, rounded to elliptical; (8) fingers with lateral fringes; (9) low ulnar tubercles; (10) heel bearing a subconical tubercle surrounded by smaller tubercles; inner and outer edge of tarsus bearing low tubercles; short inner tarsal fold; (11) inner metatarsal tubercle ovoid, elevated five times the size of round outer metatarsal tubercle; supernumerary tubercles numerous; (12) toes with lateral fringes; basal webbing barely evident; Toe V longer or much longer than Toe III (disc on Toe III reaches the middle or exceeds distal edge of penultimate subarticular tubercle on Toe IV, disc on Toe V reaches the middle or exceeds distal edge of distal subarticular tubercle on Toe IV); toe discs smaller than those on fingers, elliptical (Fig. <xref ref-type="fig" rid="F8">8C</xref>); (13) in preservative, dorsum light to dark brown with darker markings including a scapular W, irregular chevrons and interorbital stripe, or a pattern of longitudinal stripes; head with black or dark brown supratympanic, canthal and labial vertical bars; flanks with oblique pale bars that merge with ventral coloration; posterior surfaces of thighs light brown with or without minute pale flecks; groins with the same coloration as posterior surfaces of thighs or venter; venter and throat cream with different levels of brown mottling (Fig. <xref ref-type="fig" rid="F39">39</xref>); (14) average <abbrev xmlns:xlink="http://www.w3.org/1999/xlink" xlink:title="snout-vent length" id="ABBRID0EIKKM" xlink:type="simple">SVL</abbrev> in adult females: 29.1 ± 2.7 mm (25.9–32.4 mm; <italic>n</italic> = 4); in adult males: 18.8 ± 1.1 mm (17.4–20.5 mm; <italic>n</italic> = 13).</p><fig id="F39" position="float" orientation="portrait"><object-id xmlns:xlink="http://www.w3.org/1999/xlink" content-type="doi" xlink:type="simple">10.3897/zookeys.868.26766.figure39</object-id><object-id xmlns:xlink="http://www.w3.org/1999/xlink" content-type="arpha" xlink:type="simple">cfa678ef-bc3f-5142-b5be-7d1f894211a6</object-id><label>Figure 39.</label><caption><p>Color variation in preserved individuals of <italic><tp:taxon-name><tp:taxon-name-part taxon-name-part-type="genus" reg="Pristimantis">Pristimantis</tp:taxon-name-part> <tp:taxon-name-part taxon-name-part-type="species" reg="nangaritza">nangaritza</tp:taxon-name-part></tp:taxon-name></italic> sp. nov. <bold>A</bold> Dorsal view of (from left to right): <named-content xmlns:xlink="http://www.w3.org/1999/xlink" content-type="dwc:institutional_code" xlink:type="simple">QCAZ</named-content> 41730 (juvenile female), <named-content xmlns:xlink="http://www.w3.org/1999/xlink" content-type="dwc:institutional_code" xlink:type="simple">QCAZ</named-content> 41735 (female), <named-content xmlns:xlink="http://www.w3.org/1999/xlink" content-type="dwc:institutional_code" xlink:type="simple">QCAZ</named-content> 41736 (female) <bold>B</bold> Dorsal view of: <named-content xmlns:xlink="http://www.w3.org/1999/xlink" content-type="dwc:institutional_code" xlink:type="simple">QCAZ</named-content> 41708 (male), <named-content xmlns:xlink="http://www.w3.org/1999/xlink" content-type="dwc:institutional_code" xlink:type="simple">QCAZ</named-content> 41732 (male), <named-content xmlns:xlink="http://www.w3.org/1999/xlink" content-type="dwc:institutional_code" xlink:type="simple">QCAZ</named-content> 41728 (male), <named-content xmlns:xlink="http://www.w3.org/1999/xlink" content-type="dwc:institutional_code" xlink:type="simple">QCAZ</named-content> 41725 (male) <bold>C</bold> Ventral view of specimens in (<bold>A</bold>) <bold>D</bold> Ventral view of specimens in B. See Suppl. material <xref ref-type="supplementary-material" rid="S2">2</xref> for locality data. All specimens are shown at the same scale.</p></caption><graphic xmlns:xlink="http://www.w3.org/1999/xlink" xlink:href="zookeys-868-001-g039.jpg" position="float" orientation="portrait" xlink:type="simple" id="oo_322431.jpg"><uri content-type="original_file" xlink:type="simple">https://binary.pensoft.net/fig/322431</uri></graphic></fig></tp:treatment-sec><tp:treatment-sec sec-type="comparisons" id="SECID0EZMKM"><title>Comparison with other species.</title><p>It is most similar to <italic><tp:taxon-name><tp:taxon-name-part taxon-name-part-type="genus" reg="Pristimantis">P.</tp:taxon-name-part> <tp:taxon-name-part taxon-name-part-type="species" reg="cryptomelas">cryptomelas</tp:taxon-name-part></tp:taxon-name></italic>, <italic><tp:taxon-name><tp:taxon-name-part taxon-name-part-type="genus" reg="Pristimantis">P.</tp:taxon-name-part> <tp:taxon-name-part taxon-name-part-type="species" reg="gagliardoi">gagliardoi</tp:taxon-name-part></tp:taxon-name></italic>, <italic><tp:taxon-name><tp:taxon-name-part taxon-name-part-type="genus" reg="Pristimantis">P.</tp:taxon-name-part> <tp:taxon-name-part taxon-name-part-type="species" reg="muscosus">muscosus</tp:taxon-name-part></tp:taxon-name></italic>, <italic><tp:taxon-name><tp:taxon-name-part taxon-name-part-type="genus" reg="Pristimantis">P.</tp:taxon-name-part> <tp:taxon-name-part taxon-name-part-type="species" reg="spinosus">spinosus</tp:taxon-name-part></tp:taxon-name></italic>, and <italic><tp:taxon-name><tp:taxon-name-part taxon-name-part-type="genus" reg="Pristimantis">P.</tp:taxon-name-part> <tp:taxon-name-part taxon-name-part-type="species" reg="versicolor">versicolor</tp:taxon-name-part></tp:taxon-name></italic>. The postocular folds of <italic><tp:taxon-name><tp:taxon-name-part taxon-name-part-type="genus" reg="Pristimantis">P.</tp:taxon-name-part> <tp:taxon-name-part taxon-name-part-type="species" reg="nangaritza">nangaritza</tp:taxon-name-part></tp:taxon-name></italic> are lower than those of <italic><tp:taxon-name><tp:taxon-name-part taxon-name-part-type="genus" reg="Pristimantis">P.</tp:taxon-name-part> <tp:taxon-name-part taxon-name-part-type="species" reg="cryptomelas">cryptomelas</tp:taxon-name-part></tp:taxon-name></italic>, the background color of the posterior surfaces of thighs is light brown instead of black, its body is smaller (Table <xref ref-type="table" rid="T5">5</xref>), and males have vocal slits (absent in males of <italic><tp:taxon-name><tp:taxon-name-part taxon-name-part-type="genus" reg="Pristimantis">P.</tp:taxon-name-part> <tp:taxon-name-part taxon-name-part-type="species" reg="cryptomelas">cryptomelas</tp:taxon-name-part></tp:taxon-name></italic>). <italic><tp:taxon-name><tp:taxon-name-part taxon-name-part-type="genus" reg="Pristimantis">Pristimantis</tp:taxon-name-part> <tp:taxon-name-part taxon-name-part-type="species" reg="gagliardoi">gagliardoi</tp:taxon-name-part></tp:taxon-name></italic> can be distinguished from <italic><tp:taxon-name><tp:taxon-name-part taxon-name-part-type="genus" reg="Pristimantis">P.</tp:taxon-name-part> <tp:taxon-name-part taxon-name-part-type="species" reg="nangaritza">nangaritza</tp:taxon-name-part></tp:taxon-name></italic> by having W-shaped postocular folds (“) (”-shaped in <italic><tp:taxon-name><tp:taxon-name-part taxon-name-part-type="genus" reg="Pristimantis">P.</tp:taxon-name-part> <tp:taxon-name-part taxon-name-part-type="species" reg="nangaritza">nangaritza</tp:taxon-name-part></tp:taxon-name></italic>), smaller tympanum (Table <xref ref-type="table" rid="T5">5</xref>), and by lacking vocal slits. <italic><tp:taxon-name><tp:taxon-name-part taxon-name-part-type="genus" reg="Pristimantis">Pristimantis</tp:taxon-name-part> <tp:taxon-name-part taxon-name-part-type="species" reg="muscosus">muscosus</tp:taxon-name-part></tp:taxon-name></italic> has smaller tubercles on the upper eyelid (round in <italic><tp:taxon-name><tp:taxon-name-part taxon-name-part-type="genus" reg="Pristimantis">P.</tp:taxon-name-part> <tp:taxon-name-part taxon-name-part-type="species" reg="muscosus">muscosus</tp:taxon-name-part></tp:taxon-name></italic>; subconical in <italic><tp:taxon-name><tp:taxon-name-part taxon-name-part-type="genus" reg="Pristimantis">P.</tp:taxon-name-part> <tp:taxon-name-part taxon-name-part-type="species" reg="nangaritza">nangaritza</tp:taxon-name-part></tp:taxon-name></italic>), lacks tubercles on the inner edge of tarsus (present in <italic><tp:taxon-name><tp:taxon-name-part taxon-name-part-type="genus" reg="Pristimantis">P.</tp:taxon-name-part> <tp:taxon-name-part taxon-name-part-type="species" reg="nangaritza">nangaritza</tp:taxon-name-part></tp:taxon-name></italic>), and have dark brown or black groins. <italic><tp:taxon-name><tp:taxon-name-part taxon-name-part-type="genus" reg="Pristimantis">Pristimantis</tp:taxon-name-part> <tp:taxon-name-part taxon-name-part-type="species" reg="spinosus">spinosus</tp:taxon-name-part></tp:taxon-name></italic> differs from <italic><tp:taxon-name><tp:taxon-name-part taxon-name-part-type="genus" reg="Pristimantis">P.</tp:taxon-name-part> <tp:taxon-name-part taxon-name-part-type="species" reg="nangaritza">nangaritza</tp:taxon-name-part></tp:taxon-name></italic> in having low cranial crests (absent in <italic><tp:taxon-name><tp:taxon-name-part taxon-name-part-type="genus" reg="Pristimantis">P.</tp:taxon-name-part> <tp:taxon-name-part taxon-name-part-type="species" reg="nangaritza">nangaritza</tp:taxon-name-part></tp:taxon-name></italic>) and black posterior surfaces of thighs with white spots. <italic><tp:taxon-name><tp:taxon-name-part taxon-name-part-type="genus" reg="Pristimantis">Pristimantis</tp:taxon-name-part> <tp:taxon-name-part taxon-name-part-type="species" reg="versicolor">versicolor</tp:taxon-name-part></tp:taxon-name></italic> is readily recognized from <italic><tp:taxon-name><tp:taxon-name-part taxon-name-part-type="genus" reg="Pristimantis">P.</tp:taxon-name-part> <tp:taxon-name-part taxon-name-part-type="species" reg="nangaritza">nangaritza</tp:taxon-name-part></tp:taxon-name></italic> by lacking postocular folds and having a proportionally larger tympanum (females <italic>Z</italic> = 2.16506, <italic>p</italic> = 0.0304 <abbrev xmlns:xlink="http://www.w3.org/1999/xlink" xlink:title="tympanic diameter" id="ABBRID0EHUKM" xlink:type="simple">TD</abbrev>/<abbrev xmlns:xlink="http://www.w3.org/1999/xlink" xlink:title="snout-vent length" id="ABBRID0ELUKM" xlink:type="simple">SVL</abbrev> = 4.7–5.9% in <italic><tp:taxon-name><tp:taxon-name-part taxon-name-part-type="genus" reg="Pristimantis">P.</tp:taxon-name-part> <tp:taxon-name-part taxon-name-part-type="species" reg="nangaritza">nangaritza</tp:taxon-name-part></tp:taxon-name></italic>, 5.2–7.2% in <italic><tp:taxon-name><tp:taxon-name-part taxon-name-part-type="genus" reg="Pristimantis">P.</tp:taxon-name-part> <tp:taxon-name-part taxon-name-part-type="species" reg="versicolor">versicolor</tp:taxon-name-part></tp:taxon-name></italic>; males <italic>Z</italic> = 3.45394, <italic>p</italic> = 0.0006, <abbrev xmlns:xlink="http://www.w3.org/1999/xlink" xlink:title="tympanic diameter" id="ABBRID0EJVKM" xlink:type="simple">TD</abbrev>/<abbrev xmlns:xlink="http://www.w3.org/1999/xlink" xlink:title="snout-vent length" id="ABBRID0ENVKM" xlink:type="simple">SVL</abbrev> = 5.1–5.4% in <italic><tp:taxon-name><tp:taxon-name-part taxon-name-part-type="genus" reg="Pristimantis">P.</tp:taxon-name-part> <tp:taxon-name-part taxon-name-part-type="species" reg="nangaritza">nangaritza</tp:taxon-name-part></tp:taxon-name></italic>, 5.8–6.4% in <italic><tp:taxon-name><tp:taxon-name-part taxon-name-part-type="genus" reg="Pristimantis">P.</tp:taxon-name-part> <tp:taxon-name-part taxon-name-part-type="species" reg="versicolor">versicolor</tp:taxon-name-part></tp:taxon-name></italic>).</p></tp:treatment-sec><tp:treatment-sec sec-type="description" id="SECID0EHWKM"><title>Description of the holotype.</title><p>An adult female (<named-content xmlns:xlink="http://www.w3.org/1999/xlink" content-type="dwc:institutional_code" xlink:type="simple">QCAZ</named-content> 41710, SC28142). Measurements (in mm): <abbrev xmlns:xlink="http://www.w3.org/1999/xlink" xlink:title="snout-vent length" id="ABBRID0ESWKM" xlink:type="simple">SVL</abbrev> 32.4; <abbrev xmlns:xlink="http://www.w3.org/1999/xlink" xlink:title="tibia length" id="ABBRID0EWWKM" xlink:type="simple">TL</abbrev> 15.5; <abbrev xmlns:xlink="http://www.w3.org/1999/xlink" xlink:title="foot length" id="ABBRID0E1WKM" xlink:type="simple">FL</abbrev> 13.4; <abbrev xmlns:xlink="http://www.w3.org/1999/xlink" xlink:title="head length" id="ABBRID0E5WKM" xlink:type="simple">HL</abbrev> 12.2; <abbrev xmlns:xlink="http://www.w3.org/1999/xlink" xlink:title="head width" id="ABBRID0ECXKM" xlink:type="simple">HW</abbrev> 12.1; <abbrev xmlns:xlink="http://www.w3.org/1999/xlink" xlink:title="eye diameter" id="ABBRID0EGXKM" xlink:type="simple">ED</abbrev> 3.7; <abbrev xmlns:xlink="http://www.w3.org/1999/xlink" xlink:title="tympanic diameter" id="ABBRID0EKXKM" xlink:type="simple">TD</abbrev> 1.7; <abbrev xmlns:xlink="http://www.w3.org/1999/xlink" xlink:title="interorbital distance" id="ABBRID0EOXKM" xlink:type="simple">IOD</abbrev> 3.1; <abbrev xmlns:xlink="http://www.w3.org/1999/xlink" xlink:title="upper eyelid width" id="ABBRID0ESXKM" xlink:type="simple">EW</abbrev> 3.5; <abbrev xmlns:xlink="http://www.w3.org/1999/xlink" xlink:title="internarial distance" id="ABBRID0EWXKM" xlink:type="simple">IND</abbrev> 2.5; <abbrev xmlns:xlink="http://www.w3.org/1999/xlink" xlink:title="eye-nostril distance" id="ABBRID0E1XKM" xlink:type="simple">EN</abbrev> 3.7; <abbrev xmlns:xlink="http://www.w3.org/1999/xlink" xlink:title="tympanum-eye distance" id="ABBRID0E5XKM" xlink:type="simple">TED</abbrev> 1.2. Head longer than wide, wider than body; snout moderately long, subacuminate in dorsal view, rounded in profile; cranial crests absent; nostrils slightly protuberant, narrow, directed laterally with slight dorsal inclination; canthus rostralis concave in dorsal view, sharp in cross section; loreal region slightly concave; upper eyelid with subconical tubercles, those on posterior half larger; tympanic membrane distinct; tympanic annulus prominent, its upper and posterior edge concealed by supratympanic fold; two small prominent postrictal tubercles. Choanae large, circular, not concealed by palatal shelf of maxillae; dentigerous processes of vomers prominent, oblique, narrowly separated, positioned posteromedial to choanae; each vomer bearing several distinct teeth; tongue as long as wide, posteriorly notched; posterior third not adherent to the floor of mouth.</p><p>Dorsal surfaces of body finely tuberculate; dorsolateral folds absent; bearing) (-shaped postocular folds; skin on venter coarsely areolate, ventral surfaces of limbs smooth, ventral surfaces of thighs coarsely areolate; weak discoidal fold. Low median ulnar tubercles; outer palmar tubercle bifid, twice the size of ovoid thenar tubercle; subarticular tubercles prominent, rounded; prominent supernumerary tubercles at the base of fingers, slightly smaller than subarticular tubercles; fingers bearing lateral fringes; Finger I shorter than Finger II; discs on fingers broadly expanded, rounded; pads on fingers surrounded by circumferential grooves on all fingers (Fig. <xref ref-type="fig" rid="F8">8C</xref>).</p><p>Hindlimbs slender; dorsal surfaces of hindlimbs finely tuberculate; posterior surfaces of thighs smooth, ventral surfaces of thighs coarsely areolate; heel bearing a medium sized, subconical tubercle surrounded by several smaller tubercles; outer and inner edge of tarsus bearing low tubercles; inner tarsal fold present; inner metatarsal tubercle ovoid, elevated 5 × the size of round outer metatarsal tubercle; supernumerary tubercles prominent at the base of each toe, those on plantar surface distinct, but low; subarticular tubercles prominent, rounded; toes bearing lateral fringes; basal webbing barely evident between toes IV and V; discs on toes smaller than those on fingers, expanded and elliptical; all toes having pads surrounded by circumferential grooves; relative lengths of toes: I &lt; II &lt; III &lt; V &lt; IV; Toe V longer than Toe III (disc on Toe III exceeds distal edge of penultimate subarticular tubercle on Toe IV, disc on Toe V exceeds the distal of distal subarticular tubercle on Toe IV; Fig. <xref ref-type="fig" rid="F8">8C</xref>). Color of the holotype in preservative is shown in Figure <xref ref-type="fig" rid="F38">38</xref>; coloration in life is unknown.</p><p><italic>Coloration of holotype in preservative</italic>. Dorsum light brown with lighter irregular reticulations and a W-shaped scapular mark bordered by dark brown lines; head with dark brown canthal, supratympanic, and labial bars; flanks with cream oblique cream bars bordered by dark brown spots and lines; groins, and concealed surfaces of thighs dark brown with scattered cream flecks; venter cream and ventral surfaces of thighs cream; throat cream with brown mottling; ventral surfaces of limbs dusty cream (Fig. <xref ref-type="fig" rid="F38">38</xref>).</p><p><italic>Coloration of holotype in life</italic>. Unknown.</p></tp:treatment-sec><tp:treatment-sec sec-type="variation" id="SECID0E5YKM"><title>Variation.</title><p>This section is based on 18 specimens of the type series. In preservative, dorsum varies from light to dark brown with darker markings including a scapular W, irregular chevrons, and interorbital stripe. Some individuals have a pattern of longitudinal parallel stripes. Posterior surfaces of thighs are brown with or without minute pale flecks. Groins with the same coloration as posterior surfaces of thighs or venter. Venter cream with varying amount of brown mottling. This variation is shown in Figure <xref ref-type="fig" rid="F39">39</xref>. Coloration in life is unknown.</p></tp:treatment-sec><tp:treatment-sec sec-type="distribution" id="SECID0EIZKM"><title>Distribution, natural history, and conservation status.</title><p><italic><tp:taxon-name><tp:taxon-name-part taxon-name-part-type="genus" reg="Pristimantis">Pristimantis</tp:taxon-name-part> <tp:taxon-name-part taxon-name-part-type="species" reg="nangaritza">nangaritza</tp:taxon-name-part></tp:taxon-name></italic> is only known from its type locality, Alto Nangaritza Protected Forest, Zamora Chinchipe Province, Ecuador, a low vegetation forest with bromeliads, orchids, moss, and <italic><tp:taxon-name><tp:taxon-name-part taxon-name-part-type="genus" reg="Podocarpus">Podocarpus</tp:taxon-name-part></tp:taxon-name></italic> trees that belongs to the Eastern Foothill Forest, between 1809 and 1843 m a.s.l. (Fig. <xref ref-type="fig" rid="F1">1</xref>). Individuals were found active at night on branches, 1–2 m above ground. Calling males were found in April.</p><p>We consider it as a Data Deficient species because adjacent areas in Alto Nangaritza Protected Forest are difficult to access and poorly explored.</p></tp:treatment-sec><tp:treatment-sec sec-type="etymology" id="SECID0EF1KM"><title>Etymology.</title><p>The specific epithet refers to the type locality of this species, Alto Nangaritza Protected Forest. This protected area preserves native vegetation of the Cordillera del Cóndor and hosts unique geologic formations in Ecuador, called Tepuyes. This reserve is largely unexplored and is currently threatened by the potential opening of roads for mining activities; 80% of its territory is under mining concessions.</p></tp:treatment-sec><tp:treatment-sec><!--Section generated to contain objects referenced in tp:taxon-treatment.--><fig id="F8" position="float" orientation="portrait"><object-id xmlns:xlink="http://www.w3.org/1999/xlink" content-type="doi" xlink:type="simple">10.3897/zookeys.868.26766.figure8</object-id><object-id xmlns:xlink="http://www.w3.org/1999/xlink" content-type="arpha" xlink:type="simple">e8da7ad3-15ae-5c53-8a7f-51e39f65d44a</object-id><label>Figure 8.</label><caption><p>Palmar and plantar surfaces of <italic><tp:taxon-name><tp:taxon-name-part taxon-name-part-type="genus" reg="Pristimantis">Pristimantis</tp:taxon-name-part> <tp:taxon-name-part taxon-name-part-type="species" reg="lutzae">lutzae</tp:taxon-name-part></tp:taxon-name></italic> sp. nov., <italic><tp:taxon-name><tp:taxon-name-part taxon-name-part-type="genus" reg="Pristimantis">Pristimantis</tp:taxon-name-part> <tp:taxon-name-part taxon-name-part-type="species" reg="multicolor">multicolor</tp:taxon-name-part></tp:taxon-name></italic> sp. nov., <italic><tp:taxon-name><tp:taxon-name-part taxon-name-part-type="genus" reg="Pristimantis">Pristimantis</tp:taxon-name-part> <tp:taxon-name-part taxon-name-part-type="species" reg="nangaritza">nangaritza</tp:taxon-name-part></tp:taxon-name></italic> sp. nov., and <italic><tp:taxon-name><tp:taxon-name-part taxon-name-part-type="genus" reg="Pristimantis">Pristimantis</tp:taxon-name-part> <tp:taxon-name-part taxon-name-part-type="species" reg="phoxocephalus">phoxocephalus</tp:taxon-name-part></tp:taxon-name></italic>. Photographs of hand and foot of the holotypes (except for <italic><tp:taxon-name><tp:taxon-name-part taxon-name-part-type="genus" reg="Pristimantis">P.</tp:taxon-name-part> <tp:taxon-name-part taxon-name-part-type="species" reg="phoxocephalus">phoxocephalus</tp:taxon-name-part></tp:taxon-name></italic>) of the following species: <bold>A</bold><italic><tp:taxon-name><tp:taxon-name-part taxon-name-part-type="genus" reg="Pristimantis">Pristimantis</tp:taxon-name-part> <tp:taxon-name-part taxon-name-part-type="species" reg="lutzae">lutzae</tp:taxon-name-part></tp:taxon-name></italic> sp. nov.: <named-content xmlns:xlink="http://www.w3.org/1999/xlink" content-type="dwc:institutional_code" xlink:type="simple">QCAZ</named-content> 37546, female <bold>B</bold><italic><tp:taxon-name><tp:taxon-name-part taxon-name-part-type="genus" reg="Pristimantis">Pristimantis</tp:taxon-name-part> <tp:taxon-name-part taxon-name-part-type="species" reg="multicolor">multicolor</tp:taxon-name-part></tp:taxon-name></italic> sp. nov.: <named-content xmlns:xlink="http://www.w3.org/1999/xlink" content-type="dwc:institutional_code" xlink:type="simple">QCAZ</named-content> 47213, male <bold>C</bold><italic><tp:taxon-name><tp:taxon-name-part taxon-name-part-type="genus" reg="Pristimantis">Pristimantis</tp:taxon-name-part> <tp:taxon-name-part taxon-name-part-type="species" reg="nangaritza">nangaritza</tp:taxon-name-part></tp:taxon-name></italic> sp. nov.: <named-content xmlns:xlink="http://www.w3.org/1999/xlink" content-type="dwc:institutional_code" xlink:type="simple">QCAZ</named-content> 41710, female <bold>D</bold><italic><tp:taxon-name><tp:taxon-name-part taxon-name-part-type="genus" reg="Pristimantis">Pristimantis</tp:taxon-name-part> <tp:taxon-name-part taxon-name-part-type="species" reg="phoxocephalus">phoxocephalus</tp:taxon-name-part></tp:taxon-name></italic>: <named-content xmlns:xlink="http://www.w3.org/1999/xlink" content-type="dwc:institutional_code" xlink:type="simple">QCAZ</named-content> 58463, female from the type locality. All specimens are shown at the same scale.</p></caption><graphic xmlns:xlink="http://www.w3.org/1999/xlink" xlink:href="zookeys-868-001-g008.jpg" position="float" orientation="portrait" xlink:type="simple" id="oo_322400.jpg"><uri content-type="original_file" xlink:type="simple">https://binary.pensoft.net/fig/322400</uri></graphic></fig><supplementary-material xmlns:xlink="http://www.w3.org/1999/xlink" id="S2" position="float" orientation="portrait" xlink:type="simple"><object-id content-type="doi" xlink:type="simple">10.3897/zookeys.868.26766.suppl2</object-id><object-id content-type="arpha" xlink:type="simple">8e002865-cf8c-568c-8d26-9cca25ce0347</object-id><label>Supplementary material 2</label><p>Examined specimens</p><p>Data type: occurrence</p><p>Explanation note: Museum specimens analyzed in this taxonomic review. *: analyzed only with molecular information. ** = analyzed only with photographic material.</p><media xlink:href="zookeys-868-001-s002.xlsx" mimetype="application" mime-subtype="vnd.openxmlformats-officedocument.spreadsheetml.sheet" position="float" orientation="portrait" xlink:type="simple" id="oo_322433.xlsx"><uri content-type="original_file" xlink:type="simple">https://binary.pensoft.net/file/322433</uri></media><permissions><license xlink:type="simple"><license-p>This dataset is made available under the Open Database License (http://opendatacommons.org/licenses/odbl/1.0/). The Open Database License (ODbL) is a license agreement intended to allow users to freely share, modify, and use this Dataset while maintaining this same freedom for others, provided that the original source and author(s) are credited.</license-p></license></permissions><attrib specific-use="authors">Nadia B. Páez, Santiago R. Ron</attrib></supplementary-material><table-wrap id="T5" position="float" orientation="portrait"><label>Table 5.</label><caption><p>Descriptive statistics for morphometric variables of <italic><tp:taxon-name><tp:taxon-name-part taxon-name-part-type="genus" reg="Pristimantis">Pristimantis</tp:taxon-name-part></tp:taxon-name></italic>, subgenus <tp:taxon-name><tp:taxon-name-part taxon-name-part-type="genus" reg="Pristimantis"/><tp:taxon-name-part taxon-name-part-type="subgenus" reg="Huicundomantis">Huicundomantis</tp:taxon-name-part></tp:taxon-name>. Mean ± SD followed by the range of the measurements are given in each cell. ‘n’ is for the number of samples. Numbers in brackets after the species name refer to the bibliographic source of the data: (1) <xref ref-type="bibr" rid="B36">Lynch 1979</xref>, (2) <xref ref-type="bibr" rid="B6">Bustamante and Mendelson 2008</xref>, (3) <xref ref-type="bibr" rid="B62">Yánez-Muñoz et al. 2016</xref>, (4) <xref ref-type="bibr" rid="B17">Duellman and Pramuk 1999</xref>, (5) <xref ref-type="bibr" rid="B39">Lynch and Duellman 1995</xref>, (6) <xref ref-type="bibr" rid="B5">Brito et al. 2016</xref>; otherwise the source is this study. Abbreviations are: <abbrev xmlns:xlink="http://www.w3.org/1999/xlink" xlink:title="snout-vent length" id="ABBRID0ECUBK" xlink:type="simple">SVL</abbrev> = snout-vent length; <abbrev xmlns:xlink="http://www.w3.org/1999/xlink" xlink:title="head length" id="ABBRID0EGUBK" xlink:type="simple">HL</abbrev> = head length; <abbrev xmlns:xlink="http://www.w3.org/1999/xlink" xlink:title="head width" id="ABBRID0EKUBK" xlink:type="simple">HW</abbrev> = head width; <abbrev xmlns:xlink="http://www.w3.org/1999/xlink" xlink:title="tympanic diameter" id="ABBRID0EOUBK" xlink:type="simple">TD</abbrev> = tympanum diameter; <abbrev xmlns:xlink="http://www.w3.org/1999/xlink" xlink:title="eye diameter" id="ABBRID0ESUBK" xlink:type="simple">ED</abbrev> = eye diameter. All measurements are in mm.</p></caption><table id="TID0EYPGK" rules="all"><tbody><tr><th rowspan="1" colspan="6">Females</th></tr><tr><th rowspan="1" colspan="1">Clade</th><th rowspan="1" colspan="1">
                  <abbrev xmlns:xlink="http://www.w3.org/1999/xlink" xlink:title="snout-vent length" id="ABBRID0EGVBK" xlink:type="simple">SVL</abbrev>
                </th><th rowspan="1" colspan="1">
                  <abbrev xmlns:xlink="http://www.w3.org/1999/xlink" xlink:title="head length" id="ABBRID0EOVBK" xlink:type="simple">HL</abbrev>
                </th><th rowspan="1" colspan="1">
                  <abbrev xmlns:xlink="http://www.w3.org/1999/xlink" xlink:title="head width" id="ABBRID0EWVBK" xlink:type="simple">HW</abbrev>
                </th><th rowspan="1" colspan="1">
                  <abbrev xmlns:xlink="http://www.w3.org/1999/xlink" xlink:title="tympanic diameter" id="ABBRID0E5VBK" xlink:type="simple">TD</abbrev>
                </th><th rowspan="1" colspan="1">
                  <abbrev xmlns:xlink="http://www.w3.org/1999/xlink" xlink:title="eye diameter" id="ABBRID0EGWBK" xlink:type="simple">ED</abbrev>
                </th></tr><tr><td rowspan="1" colspan="1"><italic><tp:taxon-name><tp:taxon-name-part taxon-name-part-type="genus" reg="Pristimantis">P.</tp:taxon-name-part> <tp:taxon-name-part taxon-name-part-type="species" reg="atillo">atillo</tp:taxon-name-part></tp:taxon-name></italic> sp. nov. <italic>n</italic> = 5</td><td rowspan="1" colspan="1">31.3 ± 2.3; 29.4–35.3</td><td rowspan="1" colspan="1">11.0 ± 0.5; 10.3–11.7</td><td rowspan="1" colspan="1">11.5 ± 0.7; 10.9–12.7</td><td rowspan="1" colspan="1">1.7 ± 0.2; 1.5–1.8</td><td rowspan="1" colspan="1">3.2 ± 0.1; 3.1–3.3</td></tr><tr><td rowspan="1" colspan="1"><italic><tp:taxon-name><tp:taxon-name-part taxon-name-part-type="genus" reg="Pristimantis">P.</tp:taxon-name-part> <tp:taxon-name-part taxon-name-part-type="species" reg="atratus">atratus</tp:taxon-name-part></tp:taxon-name></italic> (1) <italic>n</italic> = 10</td><td rowspan="1" colspan="1">27.4 ± 2.1; 24.9–29.2</td><td rowspan="1" colspan="1">–</td><td rowspan="1" colspan="1">–</td><td rowspan="1" colspan="1">–</td><td rowspan="1" colspan="1">–</td></tr><tr><td rowspan="1" colspan="1"><italic><tp:taxon-name><tp:taxon-name-part taxon-name-part-type="genus" reg="Pristimantis">P.</tp:taxon-name-part> <tp:taxon-name-part taxon-name-part-type="species" reg="balionotus">balionotus</tp:taxon-name-part></tp:taxon-name></italic> (1) <italic>n</italic> = 7</td><td rowspan="1" colspan="1">28.1 ± 0.6; 27.1–29.1</td><td rowspan="1" colspan="1">–</td><td rowspan="1" colspan="1">–</td><td rowspan="1" colspan="1">–</td><td rowspan="1" colspan="1">–</td></tr><tr><td rowspan="1" colspan="1"><italic><tp:taxon-name><tp:taxon-name-part taxon-name-part-type="genus" reg="Pristimantis">P.</tp:taxon-name-part> <tp:taxon-name-part taxon-name-part-type="species" reg="cryptomelas">cryptomelas</tp:taxon-name-part></tp:taxon-name></italic> (1) <italic>n</italic> = 1</td><td rowspan="1" colspan="1">38.6</td><td rowspan="1" colspan="1">–</td><td rowspan="1" colspan="1">–</td><td rowspan="1" colspan="1">–</td><td rowspan="1" colspan="1">–</td></tr><tr><td rowspan="1" colspan="1"><italic><tp:taxon-name><tp:taxon-name-part taxon-name-part-type="genus" reg="Pristimantis">P.</tp:taxon-name-part> <tp:taxon-name-part taxon-name-part-type="species" reg="gagliardoi">gagliardoi</tp:taxon-name-part></tp:taxon-name></italic> (2) <italic>n</italic> = 5</td><td rowspan="1" colspan="1">30.6 ± 3.1; 26.8–33.6</td><td rowspan="1" colspan="1">10.7 ± 0.6; 9.8–11.4</td><td rowspan="1" colspan="1">12.2 ± 1.0; 10.7–13.3</td><td rowspan="1" colspan="1">1.3 ± 0.2; 1.0–1.5</td><td rowspan="1" colspan="1">3.8 ± 0.3; 3.5–4.1</td></tr><tr><td rowspan="1" colspan="1"><italic><tp:taxon-name><tp:taxon-name-part taxon-name-part-type="genus" reg="Pristimantis">P.</tp:taxon-name-part> <tp:taxon-name-part taxon-name-part-type="species" reg="gloria">gloria</tp:taxon-name-part></tp:taxon-name></italic> sp. nov. <italic>n</italic> = 15</td><td rowspan="1" colspan="1">30.1 ± 3.0; 26.7–35.8</td><td rowspan="1" colspan="1">11.0 ± 0.7; 10.1–12.4</td><td rowspan="1" colspan="1">11.3 ± 1.1; 9.8–13.5</td><td rowspan="1" colspan="1">1.6 ± 0.1; 1.4–1.8</td><td rowspan="1" colspan="1">3.2 ± 0.2; 2.8–3.6</td></tr><tr><td rowspan="1" colspan="1"><italic><tp:taxon-name><tp:taxon-name-part taxon-name-part-type="genus" reg="Pristimantis">P.</tp:taxon-name-part> <tp:taxon-name-part taxon-name-part-type="species" reg="hampatusami">hampatusami</tp:taxon-name-part></tp:taxon-name></italic> (3) <italic>n</italic> = 11</td><td rowspan="1" colspan="1">30.6 ± 2.1; 25.9–34.1</td><td rowspan="1" colspan="1">–</td><td rowspan="1" colspan="1">–</td><td rowspan="1" colspan="1">–</td><td rowspan="1" colspan="1">–</td></tr><tr><td rowspan="1" colspan="1"><italic><tp:taxon-name><tp:taxon-name-part taxon-name-part-type="genus" reg="Pristimantis">P.</tp:taxon-name-part> <tp:taxon-name-part taxon-name-part-type="species" reg="jimenezi">jimenezi</tp:taxon-name-part></tp:taxon-name></italic> sp. nov. <italic>n</italic> = 9</td><td rowspan="1" colspan="1">35.0 ± 2.1; 31.1–37.4</td><td rowspan="1" colspan="1">12.0 ± 0.5; 11.0–12.6</td><td rowspan="1" colspan="1">13.1 ± 0.6; 13.0–13.9</td><td rowspan="1" colspan="1">1.9 ± 0.1; 1.7–2.1</td><td rowspan="1" colspan="1">3.7 ± 0.2; 3.5–4.0</td></tr><tr><td rowspan="1" colspan="1"><italic><tp:taxon-name><tp:taxon-name-part taxon-name-part-type="genus" reg="Pristimantis">P.</tp:taxon-name-part> <tp:taxon-name-part taxon-name-part-type="species" reg="lutzae">lutzae</tp:taxon-name-part></tp:taxon-name></italic> sp. nov. <italic>n</italic> = 15</td><td rowspan="1" colspan="1">31.4 ± 1.3; 29.7–33.9</td><td rowspan="1" colspan="1">11.3 ± 0.4; 10.7–12.1</td><td rowspan="1" colspan="1">12.2 ± 0.5; 11.4–12.9</td><td rowspan="1" colspan="1">1.7 ± 0.1; 1.5–1.8</td><td rowspan="1" colspan="1">3.4 ± 0.2; 3.1–3.8</td></tr><tr><td rowspan="1" colspan="1"><italic><tp:taxon-name><tp:taxon-name-part taxon-name-part-type="genus" reg="Pristimantis">P.</tp:taxon-name-part> <tp:taxon-name-part taxon-name-part-type="species" reg="multicolor">multicolor</tp:taxon-name-part></tp:taxon-name></italic> sp. nov. <italic>n</italic> = 10</td><td rowspan="1" colspan="1">35.3 ± 3.5; 29.4–40.5</td><td rowspan="1" colspan="1">13.4 ± 1.1; 11.6–15.1</td><td rowspan="1" colspan="1">14.4 ± 1.3; 11.9–16.1</td><td rowspan="1" colspan="1">2.2 ± 0.2; 1.8–2.5</td><td rowspan="1" colspan="1">4.0 ± 0.3; 3.6–4.4</td></tr><tr><td rowspan="1" colspan="1"><italic><tp:taxon-name><tp:taxon-name-part taxon-name-part-type="genus" reg="Pristimantis">P.</tp:taxon-name-part> <tp:taxon-name-part taxon-name-part-type="species" reg="muscosus">muscosus</tp:taxon-name-part></tp:taxon-name></italic> (4) <italic>n</italic> = 4</td><td rowspan="1" colspan="1">37.8; 29.6–46.1</td><td rowspan="1" colspan="1">–</td><td rowspan="1" colspan="1">–</td><td rowspan="1" colspan="1">–</td><td rowspan="1" colspan="1">–</td></tr><tr><td rowspan="1" colspan="1"><italic><tp:taxon-name><tp:taxon-name-part taxon-name-part-type="genus" reg="Pristimantis">P.</tp:taxon-name-part> <tp:taxon-name-part taxon-name-part-type="species" reg="nangaritza">nangaritza</tp:taxon-name-part></tp:taxon-name></italic> sp. nov. <italic>n</italic> = 4</td><td rowspan="1" colspan="1">29.1 ± 2.7; 25.9–32.4</td><td rowspan="1" colspan="1">11.5 ± 0.8; 10.6–12.2</td><td rowspan="1" colspan="1">11.2 ± 1.0; 10.1–12.1</td><td rowspan="1" colspan="1">1.5 ± 0.1; 1.4–1.7</td><td rowspan="1" colspan="1">3.7 ± 0.3; 3.4–4.0</td></tr><tr><td rowspan="1" colspan="1"><italic><tp:taxon-name><tp:taxon-name-part taxon-name-part-type="genus" reg="Pristimantis">P.</tp:taxon-name-part> <tp:taxon-name-part taxon-name-part-type="species" reg="percultus">percultus</tp:taxon-name-part></tp:taxon-name></italic> (1) <italic>n</italic> = 1</td><td rowspan="1" colspan="1">38.2</td><td rowspan="1" colspan="1">–</td><td rowspan="1" colspan="1">–</td><td rowspan="1" colspan="1">–</td><td rowspan="1" colspan="1">–</td></tr><tr><td rowspan="1" colspan="1"><italic><tp:taxon-name><tp:taxon-name-part taxon-name-part-type="genus" reg="Pristimantis">P.</tp:taxon-name-part> <tp:taxon-name-part taxon-name-part-type="species" reg="phillipi">phillipi</tp:taxon-name-part></tp:taxon-name></italic> (5) <italic>n</italic> = 6</td><td rowspan="1" colspan="1">31.2 ± 1.1; 26.5–33.7</td><td rowspan="1" colspan="1">–</td><td rowspan="1" colspan="1">–</td><td rowspan="1" colspan="1">–</td><td rowspan="1" colspan="1">–</td></tr><tr><td rowspan="1" colspan="1"><italic><tp:taxon-name><tp:taxon-name-part taxon-name-part-type="genus" reg="Pristimantis">P.</tp:taxon-name-part> <tp:taxon-name-part taxon-name-part-type="species" reg="phoxocephalus">phoxocephalus</tp:taxon-name-part></tp:taxon-name></italic><italic>n</italic> = 5</td><td rowspan="1" colspan="1">36.9 ± 2.2; 34.2–39.9</td><td rowspan="1" colspan="1">12.9 ± 0.9; 11.5–13.8</td><td rowspan="1" colspan="1">13.1 ± 1.2; 11.3–14.2</td><td rowspan="1" colspan="1">1.9 ± 0.1; 1.8–2.1</td><td rowspan="1" colspan="1">3.8 ± 0.3; 3.5–4.1</td></tr><tr><td rowspan="1" colspan="1"><italic><tp:taxon-name><tp:taxon-name-part taxon-name-part-type="genus" reg="Pristimantis">Pristimantis</tp:taxon-name-part></tp:taxon-name></italic> CCS1 <italic>n</italic> = 1</td><td rowspan="1" colspan="1">37.0</td><td rowspan="1" colspan="1">12.5</td><td rowspan="1" colspan="1">13.8</td><td rowspan="1" colspan="1">2.0</td><td rowspan="1" colspan="1">3.5</td></tr><tr><td rowspan="1" colspan="1"><italic><tp:taxon-name><tp:taxon-name-part taxon-name-part-type="genus" reg="Pristimantis">Pristimantis</tp:taxon-name-part></tp:taxon-name></italic> CCS2 <italic>n</italic> = 1</td><td rowspan="1" colspan="1">38.3</td><td rowspan="1" colspan="1">13</td><td rowspan="1" colspan="1">14.4</td><td rowspan="1" colspan="1">1.7</td><td rowspan="1" colspan="1">3.5</td></tr><tr><td rowspan="1" colspan="1"><italic><tp:taxon-name><tp:taxon-name-part taxon-name-part-type="genus" reg="Pristimantis">Pristimantis</tp:taxon-name-part></tp:taxon-name></italic> UCS1 <italic>n</italic> = 1</td><td rowspan="1" colspan="1">31.2</td><td rowspan="1" colspan="1">12.4</td><td rowspan="1" colspan="1">12.4</td><td rowspan="1" colspan="1">1.7</td><td rowspan="1" colspan="1">3.8</td></tr><tr><td rowspan="1" colspan="1"><italic><tp:taxon-name><tp:taxon-name-part taxon-name-part-type="genus" reg="Pristimantis">P.</tp:taxon-name-part> <tp:taxon-name-part taxon-name-part-type="species" reg="spinosus">spinosus</tp:taxon-name-part></tp:taxon-name></italic> (1) <italic>n</italic> = 29</td><td rowspan="1" colspan="1">31.8 ± 1.62; 28.3–34.5</td><td rowspan="1" colspan="1">–</td><td rowspan="1" colspan="1">–</td><td rowspan="1" colspan="1">–</td><td rowspan="1" colspan="1">–</td></tr><tr><td rowspan="1" colspan="1"><italic><tp:taxon-name><tp:taxon-name-part taxon-name-part-type="genus" reg="Pristimantis">P.</tp:taxon-name-part> <tp:taxon-name-part taxon-name-part-type="species" reg="tinguichaca">tinguichaca</tp:taxon-name-part></tp:taxon-name></italic> (6) <italic>n</italic> = 9</td><td rowspan="1" colspan="1">29.7 ± 1.5; 28.1–31.7</td><td rowspan="1" colspan="1">10.6 ± 0.4; 10.1–11.0</td><td rowspan="1" colspan="1">11.0 ± 0.5; 10.1–11.5</td><td rowspan="1" colspan="1">1.4 ± 0.1; 1.3–1.7</td><td rowspan="1" colspan="1">3.3 ± 0.3; 2.8–3.7</td></tr><tr><td rowspan="1" colspan="1"><italic><tp:taxon-name><tp:taxon-name-part taxon-name-part-type="genus" reg="Pristimantis">P.</tp:taxon-name-part> <tp:taxon-name-part taxon-name-part-type="species" reg="torresi">torresi</tp:taxon-name-part></tp:taxon-name></italic> sp. nov. <italic>n</italic> = 5</td><td rowspan="1" colspan="1">34.7 ± 3.7; 30.1–39.5</td><td rowspan="1" colspan="1">12.2 ± 1.3 10.4–13.8</td><td rowspan="1" colspan="1">13.1 ± 1.2 11.5–14.6</td><td rowspan="1" colspan="1">1.9 ± 0.2 1.8–2.2</td><td rowspan="1" colspan="1">3.6 ± 0.3 3.3–3.9</td></tr><tr><td rowspan="1" colspan="1"><italic><tp:taxon-name><tp:taxon-name-part taxon-name-part-type="genus" reg="Pristimantis">P.</tp:taxon-name-part> <tp:taxon-name-part taxon-name-part-type="species" reg="totoroi">totoroi</tp:taxon-name-part></tp:taxon-name></italic> sp. nov. <italic>n</italic> = 7</td><td rowspan="1" colspan="1">33.0 ± 0.9; 31.9–34.3</td><td rowspan="1" colspan="1">12.1 ± 0.4; 11.5–12.6</td><td rowspan="1" colspan="1">12.3 ± 0.3; 11.8–12.6</td><td rowspan="1" colspan="1">1.6 ± 0.1; 1.6–1.8</td><td rowspan="1" colspan="1">3.3 ± 0.2; 3.1–3.6</td></tr><tr><td rowspan="1" colspan="1"><italic><tp:taxon-name><tp:taxon-name-part taxon-name-part-type="genus" reg="Pristimantis">P.</tp:taxon-name-part> <tp:taxon-name-part taxon-name-part-type="species" reg="verrucolatus">verrucolatus</tp:taxon-name-part></tp:taxon-name></italic> sp. nov. <italic>n</italic> = 2</td><td rowspan="1" colspan="1">43.6 ± 4.5; 40.4–46.8</td><td rowspan="1" colspan="1">15.0 ± 1.1; 14.2–15.8</td><td rowspan="1" colspan="1">16.6 ± 1.7; 15.3–17.8</td><td rowspan="1" colspan="1">2.2 ± 0.1; 2.1–2.3</td><td rowspan="1" colspan="1">4.2 ± 0.0; 4.2–4.3</td></tr><tr><td rowspan="1" colspan="1"><italic><tp:taxon-name><tp:taxon-name-part taxon-name-part-type="genus" reg="Pristimantis">P.</tp:taxon-name-part> <tp:taxon-name-part taxon-name-part-type="species" reg="versicolor">versicolor</tp:taxon-name-part></tp:taxon-name></italic><italic>n</italic> = 4</td><td rowspan="1" colspan="1">27.8 ± 3.5; 24.9–32.4</td><td rowspan="1" colspan="1">10.7 ± 1.6; 9.0–12.4</td><td rowspan="1" colspan="1">10.5 ± 1.0; 9.5–11.4</td><td rowspan="1" colspan="1">1.7 ± 0.3; 1.4–2.1</td><td rowspan="1" colspan="1">3.2 ± 0.4; 2.9–3.7</td></tr><tr><td rowspan="1" colspan="6">
                  <bold>Males</bold>
                </td></tr><tr><td rowspan="1" colspan="1"><italic><tp:taxon-name><tp:taxon-name-part taxon-name-part-type="genus" reg="Pristimantis">P.</tp:taxon-name-part> <tp:taxon-name-part taxon-name-part-type="species" reg="atillo">atillo</tp:taxon-name-part></tp:taxon-name></italic> sp. nov. <italic>n</italic> = 29</td><td rowspan="1" colspan="1">24.7 ± 2.5; 17.7–28.1</td><td rowspan="1" colspan="1">8.7 ± 0.7; 6.4–9.7</td><td rowspan="1" colspan="1">8.8 ± 0.9; 5.9–10.0</td><td rowspan="1" colspan="1">1.2 ± 0.1; 0.8–1.4</td><td rowspan="1" colspan="1">2.7 ± 0.3; 2.0–3.0</td></tr><tr><td rowspan="1" colspan="1"><italic><tp:taxon-name><tp:taxon-name-part taxon-name-part-type="genus" reg="Pristimantis">P.</tp:taxon-name-part> <tp:taxon-name-part taxon-name-part-type="species" reg="atratus">atratus</tp:taxon-name-part></tp:taxon-name></italic> (1) <italic>n</italic> = 19</td><td rowspan="1" colspan="1">21.7 ± 3.71; 17.4–24.0</td><td rowspan="1" colspan="1">–</td><td rowspan="1" colspan="1">–</td><td rowspan="1" colspan="1">–</td><td rowspan="1" colspan="1">–</td></tr><tr><td rowspan="1" colspan="1"><italic><tp:taxon-name><tp:taxon-name-part taxon-name-part-type="genus" reg="Pristimantis">P.</tp:taxon-name-part> <tp:taxon-name-part taxon-name-part-type="species" reg="balionotus">balionotus</tp:taxon-name-part></tp:taxon-name></italic> (1) <italic>n</italic> = 2</td><td rowspan="1" colspan="1">20.0 ± 0.2; 21.8–22.2</td><td rowspan="1" colspan="1">–</td><td rowspan="1" colspan="1">–</td><td rowspan="1" colspan="1">–</td><td rowspan="1" colspan="1">–</td></tr><tr><td rowspan="1" colspan="1"><italic><tp:taxon-name><tp:taxon-name-part taxon-name-part-type="genus" reg="Pristimantis">P.</tp:taxon-name-part> <tp:taxon-name-part taxon-name-part-type="species" reg="chomskyi">chomskyi</tp:taxon-name-part></tp:taxon-name></italic> sp. nov. <italic>n</italic> = 3</td><td rowspan="1" colspan="1">28.0 ± 4.2; 24.0–32.4</td><td rowspan="1" colspan="1">9.7 ± 1.2; 8.8–11.1</td><td rowspan="1" colspan="1">10.6 ± 1.6; 9.4–12.4</td><td rowspan="1" colspan="1">1.3 ± 0.2; 1.1–1.5</td><td rowspan="1" colspan="1">3.3 ± 0.4; 2.9–3.6</td></tr><tr><td rowspan="1" colspan="1"><italic><tp:taxon-name><tp:taxon-name-part taxon-name-part-type="genus" reg="Pristimantis">P.</tp:taxon-name-part> <tp:taxon-name-part taxon-name-part-type="species" reg="cryptomelas">cryptomelas</tp:taxon-name-part></tp:taxon-name></italic> (1) <italic>n</italic> = 4</td><td rowspan="1" colspan="1">29.2; 28.2–30.3</td><td rowspan="1" colspan="1">–</td><td rowspan="1" colspan="1">–</td><td rowspan="1" colspan="1">–</td><td rowspan="1" colspan="1">–</td></tr><tr><td rowspan="1" colspan="1"><italic><tp:taxon-name><tp:taxon-name-part taxon-name-part-type="genus" reg="Pristimantis">P.</tp:taxon-name-part> <tp:taxon-name-part taxon-name-part-type="species" reg="gagliardoi">gagliardoi</tp:taxon-name-part></tp:taxon-name></italic> (2) <italic>n</italic> = 5</td><td rowspan="1" colspan="1">22.2 ± 2.0; 19.1–24.3</td><td rowspan="1" colspan="1">7.9 ± 0.9; 6.8–9.1</td><td rowspan="1" colspan="1">9.0 ± 0.9; 7.7–10.2</td><td rowspan="1" colspan="1">0.8 ± 0.0; 0.7–0.8</td><td rowspan="1" colspan="1">2.8 ± 0.2; 2.4–3.0</td></tr><tr><td rowspan="1" colspan="1"><italic><tp:taxon-name><tp:taxon-name-part taxon-name-part-type="genus" reg="Pristimantis">P.</tp:taxon-name-part> <tp:taxon-name-part taxon-name-part-type="species" reg="gloria">gloria</tp:taxon-name-part></tp:taxon-name></italic> sp. nov. <italic>n</italic> = 24</td><td rowspan="1" colspan="1">21.7 ± 2.3; 16.8–24.7</td><td rowspan="1" colspan="1">8.6 ± 0.7; 6.7–9.4</td><td rowspan="1" colspan="1">8.4 ± 0.8; 6.5–9.5</td><td rowspan="1" colspan="1">1.2 ± 0.1; 0.9–1.4</td><td rowspan="1" colspan="1">2.6 ± 0.2; 2.1–2.9</td></tr><tr><td rowspan="1" colspan="1"><italic><tp:taxon-name><tp:taxon-name-part taxon-name-part-type="genus" reg="Pristimantis">P.</tp:taxon-name-part> <tp:taxon-name-part taxon-name-part-type="species" reg="hampatusami">hampatusami</tp:taxon-name-part></tp:taxon-name></italic> (3) <italic>n</italic> = 28</td><td rowspan="1" colspan="1">21.0 ± 1.8; 17.0–24.9</td><td rowspan="1" colspan="1">–</td><td rowspan="1" colspan="1">–</td><td rowspan="1" colspan="1">–</td><td rowspan="1" colspan="1">–</td></tr><tr><td rowspan="1" colspan="1"><italic><tp:taxon-name><tp:taxon-name-part taxon-name-part-type="genus" reg="Pristimantis">P.</tp:taxon-name-part> <tp:taxon-name-part taxon-name-part-type="species" reg="jimenezi">jimenezi</tp:taxon-name-part></tp:taxon-name></italic> sp. nov. <italic>n</italic> = 12</td><td rowspan="1" colspan="1">25.5 ± 1.6; 21.8–27.1</td><td rowspan="1" colspan="1">8.9 ± 0.6; 7.8–9.6</td><td rowspan="1" colspan="1">9.1 ± 0.6; 7.8–9.7</td><td rowspan="1" colspan="1">1.4 ± 0.1; 1.3–1.5</td><td rowspan="1" colspan="1">3.06 ± 0.24; 2.56–3.37</td></tr><tr><td rowspan="1" colspan="1"><italic><tp:taxon-name><tp:taxon-name-part taxon-name-part-type="genus" reg="Pristimantis">P.</tp:taxon-name-part> <tp:taxon-name-part taxon-name-part-type="species" reg="lutzae">lutzae</tp:taxon-name-part></tp:taxon-name></italic> sp. nov. <italic>n</italic> = 14</td><td rowspan="1" colspan="1">24.6 ± 1.7; 21.4–27.0</td><td rowspan="1" colspan="1">8.7 ± 0.5; 7.9–9.4</td><td rowspan="1" colspan="1">9.3 ± 0.7; 8.2–10.4</td><td rowspan="1" colspan="1">1.3 ± 0.1; 1.1–1.4</td><td rowspan="1" colspan="1">2.77 ± 0.19 2.53–3.26</td></tr><tr><td rowspan="1" colspan="1"><italic><tp:taxon-name><tp:taxon-name-part taxon-name-part-type="genus" reg="Pristimantis">P.</tp:taxon-name-part> <tp:taxon-name-part taxon-name-part-type="species" reg="multicolor">multicolor</tp:taxon-name-part></tp:taxon-name></italic> sp. nov. <italic>n</italic> = 12</td><td rowspan="1" colspan="1">26.2 ± 3.5; 19.7–29.7</td><td rowspan="1" colspan="1">9.6 ± 1.0; 8.0–11.0</td><td rowspan="1" colspan="1">10.1 ± 1.2; 8.0–11.5</td><td rowspan="1" colspan="1">1.5 ± 1.2; 1.1–1.8</td><td rowspan="1" colspan="1">3.18 ± 0.49; 2.45–3.82</td></tr><tr><td rowspan="1" colspan="1"><italic><tp:taxon-name><tp:taxon-name-part taxon-name-part-type="genus" reg="Pristimantis">P.</tp:taxon-name-part> <tp:taxon-name-part taxon-name-part-type="species" reg="nangaritza">nangaritza</tp:taxon-name-part></tp:taxon-name></italic> sp. nov. <italic>n</italic> = 13</td><td rowspan="1" colspan="1">18.8 ± 1.1; 17.4–20.8</td><td rowspan="1" colspan="1">7.6 ± 0.6; 7.1–8.8</td><td rowspan="1" colspan="1">7.2 ± 0.5; 6.6–8.3</td><td rowspan="1" colspan="1">1.0 ± 0.1; 0.8–1.2</td><td rowspan="1" colspan="1">2.69 ± 0.17 2.49–3.08</td></tr><tr><td rowspan="1" colspan="1"><italic><tp:taxon-name><tp:taxon-name-part taxon-name-part-type="genus" reg="Pristimantis">P.</tp:taxon-name-part> <tp:taxon-name-part taxon-name-part-type="species" reg="percultus">percultus</tp:taxon-name-part></tp:taxon-name></italic> (1) <italic>n</italic> = 1</td><td rowspan="1" colspan="1">29.8</td><td rowspan="1" colspan="1">–</td><td rowspan="1" colspan="1">–</td><td rowspan="1" colspan="1">–</td><td rowspan="1" colspan="1">–</td></tr><tr><td rowspan="1" colspan="1"><italic><tp:taxon-name><tp:taxon-name-part taxon-name-part-type="genus" reg="Pristimantis">P.</tp:taxon-name-part> <tp:taxon-name-part taxon-name-part-type="species" reg="phillipi">phillipi</tp:taxon-name-part></tp:taxon-name></italic> (5) <italic>n</italic> = 10</td><td rowspan="1" colspan="1">23.0 ± 0.4; 21.1–25.1</td><td rowspan="1" colspan="1">–</td><td rowspan="1" colspan="1">–</td><td rowspan="1" colspan="1">–</td><td rowspan="1" colspan="1">–</td></tr><tr><td rowspan="1" colspan="1"><italic><tp:taxon-name><tp:taxon-name-part taxon-name-part-type="genus" reg="Pristimantis">P.</tp:taxon-name-part> <tp:taxon-name-part taxon-name-part-type="species" reg="phoxocephalus">phoxocephalus</tp:taxon-name-part></tp:taxon-name></italic><italic>n</italic> = 3</td><td rowspan="1" colspan="1">24.7 ± 3.2; 20.8–27.9</td><td rowspan="1" colspan="1">9.0 ± 1.36; 7.4–10.6</td><td rowspan="1" colspan="1">8.7 ± 1.5; 7.0–10.4</td><td rowspan="1" colspan="1">1.2 ± 0.2; 1.0–1.3</td><td rowspan="1" colspan="1">2.66 ± 0.25 2.36–2.90</td></tr><tr><td rowspan="1" colspan="1"><italic><tp:taxon-name><tp:taxon-name-part taxon-name-part-type="genus" reg="Pristimantis">Pristimantis</tp:taxon-name-part></tp:taxon-name></italic> UCS2 <italic>n</italic> = 2</td><td rowspan="1" colspan="1">20.5 ± 1.7; 19.3–21.7</td><td rowspan="1" colspan="1">7.6 ± 0.7; 7.1–8.1</td><td rowspan="1" colspan="1">7.3 ± 0.4; 7.0–7.6</td><td rowspan="1" colspan="1">1.0 ± 0.1; 0.9–1.0</td><td rowspan="1" colspan="1">2.43 ± 0.23 2.29–2.62</td></tr><tr><td rowspan="1" colspan="1"><italic><tp:taxon-name><tp:taxon-name-part taxon-name-part-type="genus" reg="Pristimantis">P.</tp:taxon-name-part> <tp:taxon-name-part taxon-name-part-type="species" reg="spinosus">spinosus</tp:taxon-name-part></tp:taxon-name></italic> (1) <italic>n</italic> = 34</td><td rowspan="1" colspan="1">20.1 ± 1.8; 16.1–25.0</td><td rowspan="1" colspan="1">–</td><td rowspan="1" colspan="1">–</td><td rowspan="1" colspan="1">–</td><td rowspan="1" colspan="1">–</td></tr><tr><td rowspan="1" colspan="1"><italic><tp:taxon-name><tp:taxon-name-part taxon-name-part-type="genus" reg="Pristimantis">P.</tp:taxon-name-part> <tp:taxon-name-part taxon-name-part-type="species" reg="teslai">teslai</tp:taxon-name-part></tp:taxon-name></italic> sp. nov. <italic>n</italic> = 4</td><td rowspan="1" colspan="1">25.2 ± 1.8; 23.4–27.3</td><td rowspan="1" colspan="1">8.9 ± 0.4; 8.4–9.2</td><td rowspan="1" colspan="1">9.0 ± 0.6; 8.2–9.5</td><td rowspan="1" colspan="1">1.3 ± 0.1; 1.2–1.5</td><td rowspan="1" colspan="1">2.89 ± 0.14 2.76–3.07</td></tr><tr><td rowspan="1" colspan="1"><italic><tp:taxon-name><tp:taxon-name-part taxon-name-part-type="genus" reg="Pristimantis">P.</tp:taxon-name-part> <tp:taxon-name-part taxon-name-part-type="species" reg="tinguichaca">tinguichaca</tp:taxon-name-part></tp:taxon-name></italic> (6) <italic>n</italic> = 11</td><td rowspan="1" colspan="1">23.4 ± 1.1; 21.2–24.7</td><td rowspan="1" colspan="1">8.7 ± 0.3; 8.2–9.2</td><td rowspan="1" colspan="1">8.6 ± 0.5; 7.9–9.4</td><td rowspan="1" colspan="1">1.3 ± 0.2; 1.1–1.6</td><td rowspan="1" colspan="1">2.8 ± 0.4 2.3–3.3</td></tr><tr><td rowspan="1" colspan="1"><italic><tp:taxon-name><tp:taxon-name-part taxon-name-part-type="genus" reg="Pristimantis">P.</tp:taxon-name-part> <tp:taxon-name-part taxon-name-part-type="species" reg="torresi">torresi</tp:taxon-name-part></tp:taxon-name></italic> sp. nov. <italic>n</italic> = 18</td><td rowspan="1" colspan="1">25.9 ± 2.1; 23.3–30.0</td><td rowspan="1" colspan="1">9.2 ± 0.6; 8.4–10.5</td><td rowspan="1" colspan="1">9.3 ± 0.7; 8.4–10.5</td><td rowspan="1" colspan="1">1.3 ± 0.1; 1.2–1.6</td><td rowspan="1" colspan="1">2.98 ± 0.23 2.64–3.47</td></tr><tr><td rowspan="1" colspan="1"><italic><tp:taxon-name><tp:taxon-name-part taxon-name-part-type="genus" reg="Pristimantis">P.</tp:taxon-name-part> <tp:taxon-name-part taxon-name-part-type="species" reg="totoroi">totoroi</tp:taxon-name-part></tp:taxon-name></italic> sp. nov. <italic>n</italic> = 21</td><td rowspan="1" colspan="1">26.8 ± 2.0; 23.2–29.4</td><td rowspan="1" colspan="1">9.6 ± 0.6; 8.5–10.5</td><td rowspan="1" colspan="1">9.5 ± 0.6; 8.4–10.3</td><td rowspan="1" colspan="1">1.3 ± 0.1; 1.1–1.4</td><td rowspan="1" colspan="1">2.79 ± 0.25 2.27–3.25</td></tr><tr><td rowspan="1" colspan="1"><italic><tp:taxon-name><tp:taxon-name-part taxon-name-part-type="genus" reg="Pristimantis">P.</tp:taxon-name-part> <tp:taxon-name-part taxon-name-part-type="species" reg="verrucolatus">verrucolatus</tp:taxon-name-part></tp:taxon-name></italic> sp. nov. <italic>n</italic> = 15</td><td rowspan="1" colspan="1">29.4 ± 2.7; 25.1–34.5</td><td rowspan="1" colspan="1">9.7 ± 0.7; 8.5–10.7</td><td rowspan="1" colspan="1">10.5 ± 1.0; 8.5–12.1</td><td rowspan="1" colspan="1">1.5 ± 0.1; 1.3–1.8</td><td rowspan="1" colspan="1">3.21 ± 0.24 2.79–3.64</td></tr><tr><td rowspan="1" colspan="1"><italic><tp:taxon-name><tp:taxon-name-part taxon-name-part-type="genus" reg="Pristimantis">P.</tp:taxon-name-part> <tp:taxon-name-part taxon-name-part-type="species" reg="versicolor">versicolor</tp:taxon-name-part></tp:taxon-name></italic><italic>n</italic> = 12</td><td rowspan="1" colspan="1">20.5 ± 1.6; 18.1–23.3</td><td rowspan="1" colspan="1">8.2 ± 0.5; 7.3–8.9</td><td rowspan="1" colspan="1">7.6 ± 0.6; 6.7–8.6</td><td rowspan="1" colspan="1">1.3 ± 0.2; 1.0–1.6</td><td rowspan="1" colspan="1">2.84 ± 0.32 2.32–3.36</td></tr></tbody></table></table-wrap><fig id="F1" position="float" orientation="portrait"><object-id xmlns:xlink="http://www.w3.org/1999/xlink" content-type="doi" xlink:type="simple">10.3897/zookeys.868.26766.figure1</object-id><object-id xmlns:xlink="http://www.w3.org/1999/xlink" content-type="arpha" xlink:type="simple">d34fc062-484d-5f88-8d3b-658150a29048</object-id><label>Figure 1.</label><caption><p>Distribution of <italic><tp:taxon-name><tp:taxon-name-part taxon-name-part-type="genus" reg="Pristimantis">Pristimantis</tp:taxon-name-part></tp:taxon-name></italic>, subgenus <tp:taxon-name><tp:taxon-name-part taxon-name-part-type="genus" reg="Pristimantis"/><tp:taxon-name-part taxon-name-part-type="subgenus" reg="Huicundomantis">Huicundomantis</tp:taxon-name-part></tp:taxon-name>. Records are based on specimens deposited at the Museum of Zoology, Pontificia Universidad Católica del Ecuador (<named-content xmlns:xlink="http://www.w3.org/1999/xlink" content-type="dwc:institutional_code" xlink:type="simple">QCAZ</named-content>). Locality information is shown in Suppl. material <xref ref-type="supplementary-material" rid="S2">2</xref>.</p></caption><graphic xmlns:xlink="http://www.w3.org/1999/xlink" xlink:href="zookeys-868-001-g001.jpg" position="float" orientation="portrait" xlink:type="simple" id="oo_322393.jpg"><uri content-type="original_file" xlink:type="simple">https://binary.pensoft.net/fig/322393</uri></graphic></fig></tp:treatment-sec><ref-list><ref id="B36"><mixed-citation xmlns:xlink="http://www.w3.org/1999/xlink" xlink:type="simple"><person-group><name name-style="western"><surname>Lynch</surname><given-names>JD</given-names></name></person-group> (<year>1979</year>) <article-title>Leptodactylid frogs of the genus <italic><tp:taxon-name><tp:taxon-name-part taxon-name-part-type="genus">Eleutherodactylus</tp:taxon-name-part></tp:taxon-name></italic> from the Andes of southern Ecuador.</article-title><source>Miscellaneous Publication, Museum of Natural History, University of Kansas</source><volume>66</volume>: <fpage>1</fpage>–<lpage>62</lpage>. <ext-link xlink:type="simple" ext-link-type="doi" xlink:href="10.5962/bhl.title.16268">https://doi.org/10.5962/bhl.title.16268</ext-link></mixed-citation></ref><ref id="B6"><mixed-citation xmlns:xlink="http://www.w3.org/1999/xlink" xlink:type="simple"><person-group><name name-style="western"><surname>Bustamante</surname><given-names>MR</given-names></name><name name-style="western"><surname>Mendelson</surname><given-names>JR III</given-names></name></person-group> (<year>2008</year>) <article-title>A new frog species (<tp:taxon-name><tp:taxon-name-part taxon-name-part-type="family">Strabomantidae</tp:taxon-name-part></tp:taxon-name>: <italic><tp:taxon-name><tp:taxon-name-part taxon-name-part-type="genus">Pristimantis</tp:taxon-name-part></tp:taxon-name></italic>) from the high Andes of southeastern Ecuador.</article-title><source>Zootaxa</source><volume>1820</volume>: <fpage>49</fpage>–<lpage>59</lpage>. <ext-link xlink:type="simple" ext-link-type="doi" xlink:href="10.5281/zenodo.182997">https://doi.org/10.5281/zenodo.182997</ext-link></mixed-citation></ref><ref id="B62"><mixed-citation xmlns:xlink="http://www.w3.org/1999/xlink" xlink:type="simple"><person-group><name name-style="western"><surname>Yánez-Muñoz</surname><given-names>MH</given-names></name><name name-style="western"><surname>Sánchez-Nivicela</surname><given-names>JC</given-names></name><name name-style="western"><surname>Reyes-Puig</surname><given-names>C</given-names></name></person-group> (<year>2016</year>) <article-title>Tres nuevas especies de ranas terrestres <italic><tp:taxon-name><tp:taxon-name-part taxon-name-part-type="genus">Pristimantis</tp:taxon-name-part></tp:taxon-name></italic> (<tp:taxon-name><tp:taxon-name-part taxon-name-part-type="order">Anura</tp:taxon-name-part></tp:taxon-name>: <tp:taxon-name><tp:taxon-name-part taxon-name-part-type="family">Craugastoridae</tp:taxon-name-part></tp:taxon-name>) de la Provincia de El Oro, Ecuador.</article-title><source>ACI Avances en Ciencias e Ingenierías</source><volume>8</volume>: <fpage>5</fpage>–<lpage>25</lpage>. <ext-link xlink:type="simple" ext-link-type="doi" xlink:href="10.18272/aci.v8i1.455">https://doi.org/10.18272/aci.v8i1.455</ext-link></mixed-citation></ref><ref id="B17"><mixed-citation xmlns:xlink="http://www.w3.org/1999/xlink" xlink:type="simple"><person-group><name name-style="western"><surname>Duellman</surname><given-names>WE</given-names></name><name name-style="western"><surname>Pramuk</surname><given-names>JB</given-names></name></person-group> (<year>1999</year>) <article-title>Frogs of the genus <italic><tp:taxon-name><tp:taxon-name-part taxon-name-part-type="genus">Eleutherodactylus</tp:taxon-name-part></tp:taxon-name></italic> (<tp:taxon-name><tp:taxon-name-part taxon-name-part-type="order">Anura</tp:taxon-name-part></tp:taxon-name>: <tp:taxon-name><tp:taxon-name-part taxon-name-part-type="family">Leptodactylidae</tp:taxon-name-part></tp:taxon-name>) in the Andes of northern Peru. Scientific Papers.</article-title><source>Natural History Museum, University of Kansas</source><volume>13</volume>: <fpage>1</fpage>–<lpage>78</lpage>. <ext-link xlink:type="simple" ext-link-type="doi" xlink:href="10.5962/bhl.title.16169">https://doi.org/10.5962/bhl.title.16169</ext-link></mixed-citation></ref><ref id="B39"><mixed-citation xmlns:xlink="http://www.w3.org/1999/xlink" xlink:type="simple"><person-group><name name-style="western"><surname>Lynch</surname><given-names>JD</given-names></name><name name-style="western"><surname>Duellman</surname><given-names>WE</given-names></name></person-group> (<year>1995</year>) <article-title>A new fat little frog (<tp:taxon-name><tp:taxon-name-part taxon-name-part-type="family">Leptodactylidae</tp:taxon-name-part></tp:taxon-name>: <italic><tp:taxon-name><tp:taxon-name-part taxon-name-part-type="genus">Eleutherodactylus</tp:taxon-name-part></tp:taxon-name></italic>) from lofty Andean grasslands of southern Ecuador.</article-title><source>Occasional Papers of the Museum of Natural History, University of Kansas</source><volume>173</volume>: <fpage>1</fpage>–<lpage>7</lpage>. <ext-link xlink:type="simple" ext-link-type="uri" xlink:href="https://biodiversitylibrary.org/page/4466693">https://biodiversitylibrary.org/page/4466693</ext-link></mixed-citation></ref><ref id="B5"><mixed-citation xmlns:xlink="http://www.w3.org/1999/xlink" xlink:type="simple"><person-group><name name-style="western"><surname>Brito</surname><given-names>JM</given-names></name><name name-style="western"><surname>Ojala-Barbour</surname><given-names>R</given-names></name><name name-style="western"><surname>Batallas</surname><given-names>DR</given-names></name><name name-style="western"><surname>Almendáriz</surname><given-names>AC</given-names></name></person-group> (<year>2016</year>) <article-title>A New Species of <italic><tp:taxon-name><tp:taxon-name-part taxon-name-part-type="genus">Pristimantis</tp:taxon-name-part></tp:taxon-name></italic> (<tp:taxon-name><tp:taxon-name-part taxon-name-part-type="class">Amphibia</tp:taxon-name-part></tp:taxon-name>: <tp:taxon-name><tp:taxon-name-part taxon-name-part-type="family">Strabomantidae</tp:taxon-name-part></tp:taxon-name>) from the Cloud Forest of Sangay National Park, Ecuador.</article-title><source>Journal of Herpetology</source><volume>50</volume>: <fpage>337</fpage>–<lpage>344</lpage>. <ext-link xlink:type="simple" ext-link-type="doi" xlink:href="10.1670/13-103">https://doi.org/10.1670/13-103</ext-link></mixed-citation></ref></ref-list></tp:taxon-treatment>
