# Supplementary material for: Systematics of Huicundomantis, a new subgenus of Pristimantis (Anura, Strabomantidae) with extraordinary cryptic diversity and eleven new species
Source: Zookeys. 2019 Aug 1;868:1–112. doi: 10.3897/zookeys.868.26766 (PMC6687670; doi:10.3897/zookeys.868.26766)
Supplement: Supplementary material 2 [file zookeys-868-001-s002.xlsx]

## Sheet: Examined specimens
Voucher	Clade	Province	Locality	Altitude	Latitude	Longitude
QCAZA 2298	P. atillo	Chimborazo	Sangay NP, Lagunas de Atillo	3600	-2.1749	-78.5047
QCAZA 2299	P. atillo	Chimborazo	Sangay NP, Lagunas de Atillo	3600	-2.1749	-78.5047
QCAZA 2300	P. atillo	Chimborazo	Sangay NP, Lagunas de Atillo	3600	-2.1749	-78.5047
QCAZA 2301	P. atillo	Chimborazo	Sangay NP, Lagunas de Atillo	3600	-2.1749	-78.5047
QCAZA 2302	P. atillo	Chimborazo	Sangay NP, Lagunas de Atillo	3600	-2.1749	-78.5047
QCAZA 2303	P. atillo	Chimborazo	Sangay NP, Lagunas de Atillo	3600	-2.1749	-78.5047
QCAZA 2304	P. atillo	Chimborazo	Sangay NP, Lagunas de Atillo	3600	-2.1749	-78.5047
QCAZA 2305	P. atillo	Chimborazo	Sangay NP, Lagunas de Atillo	3600	-2.1749	-78.5047
QCAZA 2306	P. atillo	Chimborazo	Sangay NP, Lagunas de Atillo	3600	-2.1749	-78.5047
QCAZA 3110	P. atillo	Chimborazo	Sangay NP, Lagunas de Atillo	3600	-2.1749	-78.5047
QCAZA 3111	P. atillo	Chimborazo	Sangay NP, Lagunas de Atillo	3600	-2.1749	-78.5047
QCAZA 3112	P. atillo	Chimborazo	Sangay NP, Lagunas de Atillo	3600	-2.1749	-78.5047
QCAZA 31946	P. atillo	Morona Santiago	Sangay NP	3185	-2.1989	-78.4824
QCAZA 40584	P. atillo	Morona Santiago	Sangay NP, Ranger Station, Atillo	3366	-2.2024	-78.4697
QCAZA 40593	P. atillo	Chimborazo	Sangay NP, Laguna Frutatián	3730	-2.2103	-78.4991
QCAZA 40594	P. atillo	Chimborazo	Sangay NP, Laguna Frutatián	3730	-2.2103	-78.4991
QCAZA 40897	P. atillo	Morona Santiago	Sangay NP, Ranger Station, Atillo	3400	-2.1867	-78.4963
QCAZA 42483	P. atillo	Morona Santiago	Sangay NP, Ranger Station, Atillo	3400	-2.1867	-78.4963
QCAZA 42484	P. atillo	Morona Santiago	Sangay NP, Ranger Station, Atillo	3400	-2.1867	-78.4963
QCAZA 42485	P. atillo	Morona Santiago	Sangay NP, Ranger Station, Atillo	3400	-2.1867	-78.4963
QCAZA 42486	P. atillo	Morona Santiago	Sangay NP, Ranger Station, Atillo	3400	-2.1867	-78.4963
QCAZA 42488	P. atillo	Morona Santiago	Sangay NP, Ranger Station, Atillo	3400	-2.1867	-78.4963
QCAZA 42489	P. atillo	Morona Santiago	Sangay NP, Ranger Station, Atillo	3400	-2.1867	-78.4963
QCAZA 42490	P. atillo	Morona Santiago	Sangay NP, Ranger Station, Atillo	3400	-2.1867	-78.4963
QCAZA 42491	P. atillo	Morona Santiago	Sangay NP, Ranger Station, Atillo	3400	-2.1867	-78.4963
QCAZA 42492	P. atillo	Morona Santiago	Sangay NP, Ranger Station, Atillo	3400	-2.1867	-78.4963
QCAZA 42493	P. atillo	Morona Santiago	Sangay NP, Ranger Station, Atillo	3400	-2.1867	-78.4963
QCAZA 42496	P. atillo	Morona Santiago	Sangay NP, Ranger Station, Atillo	3400	-2.1867	-78.4963
QCAZA 42498	P. atillo	Morona Santiago	Sangay NP, Ranger Station, Atillo	3400	-2.1867	-78.4963
QCAZA 42499	P. atillo	Morona Santiago	Sangay NP, Ranger Station, Atillo	3400	-2.1867	-78.4963
QCAZA 42500	P. atillo	Morona Santiago	Sangay NP, Ranger Station, Atillo	3400	-2.1867	-78.4963
QCAZA 42501	P. atillo	Morona Santiago	Sangay NP, Ranger Station, Atillo	3400	-2.1867	-78.4963
QCAZA 42502	P. atillo	Morona Santiago	Sangay NP, Ranger Station, Atillo	3400	-2.1867	-78.4963
QCAZA 42503	P. atillo	Morona Santiago	Sangay NP, Ranger Station, Atillo	3400	-2.1867	-78.4963
QCAZA 42504	P. atillo	Morona Santiago	Sangay NP, Ranger Station, Atillo	3400	-2.1867	-78.4963
QCAZA 42505	P. atillo	Morona Santiago	Sangay NP, Ranger Station, Atillo	3400	-2.1867	-78.4963
QCAZA 42506	P. atillo	Morona Santiago	Sangay NP, Ranger Station, Atillo	3400	-2.1867	-78.4963
QCAZA 42512	P. atillo	Morona Santiago	Sangay NP, Ranger Station, Atillo	3400	-2.1867	-78.4963
QCAZA 42543	P. atillo	Morona Santiago	Sangay NP, Ranger Station, Atillo	3400	-2.1867	-78.4963
QCAZA 42548	P. atillo	Morona Santiago	Sangay NP, Ranger Station, Atillo	3400	-2.1867	-78.4963
QCAZA 59214	P. atillo	Morona Santiago	Sangay NP, Ranger Station, Tinguichaca	3436	-2.1842	-78.4972
QCAZA 59228	P. atillo	Morona Santiago	Sangay NP, Ranger Station, Tinguichaca	3299	-2.1887	-78.4823
QCAZA 59261	P. atillo	Morona Santiago	Sangay NP, Ranger Station, Tinguichaca	3436	-2.1842	-78.4972
QCAZA 59274	P. atillo	Morona Santiago	Sangay NP, Ranger Station, Tinguichaca	3436	-2.1842	-78.4972
QCAZA 59276	P. atillo	Morona Santiago	Sangay NP, Ranger Station, Tinguichaca	3299	-2.1887	-78.4823
QCAZA 20991	P. atratus	Loja	Abra de Zamora	2800	-3.9966	-79.1422
QCAZA 27249	P. atratus	Loja	N Valladolid	2681	-4.4368	-79.1468
QCAZA 45465	P. atratus	Loja	Podocarpus NP, Cajanuma	2812	-4.1161	-79.1723
QCAZA 45576	P. atratus	Loja	San Sebastián, Cajanuma	2523	-4.0853	-79.2015
QCAZA 45577	P. atratus	Loja	San Sebastián, Cajanuma	2523	-4.0853	-79.2015
QCAZA 45579	P. atratus	Loja	San Sebastián, Cajanuma	2523	-4.0853	-79.2015
QCAZA 45580	P. atratus	Loja	San Sebastián, Cajanuma	2523	-4.0853	-79.2015
QCAZA 45613	P. atratus	Zamora Chinchipe	Tapichalaca Reserve, Scientific Station	2567	-4.4901	-79.1248
QCAZA 45645	P. atratus	Loja	Podocarpus NP, Cajanuma	2812	-4.1161	-79.1723
QCAZA 45654	P. atratus	Zamora Chinchipe	Tapichalaca Reserve, Scientific Station	2567	-4.4901	-79.1248
QCAZA 53746	P. atratus	Loja	Podocarpus NP, Ranger Station	2812	-4.1161	-79.1723
QCAZA 54342	P. atratus	Loja	Shucos	2011	-3.9311	-79.2208
QCAZA 54344	P. atratus	Loja	Shucos	2011	-3.9311	-79.2208
QCAZA 54348	P. atratus	Loja	Shucos	2011	-3.9311	-79.2208
QCAZA 57142	P. atratus	Zamora Chinchipe	Tapichalaca Reserve, Yangana-Valladolid road	2404	-4.4926	-79.1253
QCAZA 61041	P. atratus	Zamora Chinchipe	Yacuri NP border	2597	-4.7847	-79.3775
QCAZA 61042	P. atratus	Zamora Chinchipe	Yacuri NP border	2597	-4.7847	-79.3775
QCAZA 61043	P. atratus	Zamora Chinchipe	Yacuri NP, Calderón ravine	3105	-4.7751	-79.4113
QCAZA 61044	P. atratus	Zamora Chinchipe	Yacuri NP, Calderón ravine	3105	-4.7751	-79.4113
QCAZA 61045	P. atratus	Zamora Chinchipe	Yacuri NP, Calderón ravine	3105	-4.7751	-79.4113
QCAZA 61046	P. atratus	Zamora Chinchipe	Yacuri NP, Calderón ravine	3105	-4.7751	-79.4113
QCAZA 61047	P. atratus	Zamora Chinchipe	Yacuri NP, Calderón ravine	3105	-4.7751	-79.4113
QCAZA 61048	P. atratus	Zamora Chinchipe	Yacuri NP, Calderón ravine	3105	-4.7751	-79.4113
QCAZA 61049	P. atratus	Zamora Chinchipe	Yacuri NP, Calderón ravine	3105	-4.7751	-79.4113
QCAZA 61050	P. atratus	Zamora Chinchipe	Yacuri NP, Calderón ravine	3105	-4.7751	-79.4113
QCAZA 61051	P. atratus	Zamora Chinchipe	Yacuri NP, Calderón ravine	3105	-4.7751	-79.4113
QCAZA 61052	P. atratus	Zamora Chinchipe	Yacuri NP, Calderón ravine	3105	-4.7751	-79.4113
QCAZA 61053	P. atratus	Zamora Chinchipe	Yacuri NP, Calderón ravine	3105	-4.7751	-79.4113
QCAZA 61054	P. atratus	Zamora Chinchipe	Yacuri NP, Calderón ravine	3105	-4.7751	-79.4113
QCAZA 61055	P. atratus	Zamora Chinchipe	Yacuri NP, Calderón ravine	3105	-4.7751	-79.4113
QCAZA 61056	P. atratus	Loja	Yacuri NP, Refuge-Jimbura road	2990	-4.7098	-79.4448
QCAZA 61057	P. atratus	Loja	Yacuri NP, Refuge-Jimbura road	2990	-4.7098	-79.4448
QCAZA 61058	P. atratus	Loja	Yacuri NP, Refuge-Jimbura road	2990	-4.7098	-79.4448
QCAZA 61059	P. atratus	Loja	Yacuri NP, Refuge-Jimbura road	2990	-4.7098	-79.4448
QCAZA 61060	P. atratus	Loja	Yacuri NP, Refuge-Jimbura road	2990	-4.7098	-79.4448
QCAZA 61061	P. atratus	Loja	Yacuri NP, Refuge-Jimbura road	2990	-4.7098	-79.4448
QCAZA 61062	P. atratus	Loja	Yacuri NP, Refuge-Jimbura road	2990	-4.7098	-79.4448
QCAZA 61063	P. atratus	Loja	Yacuri NP, Refuge-Jimbura road	2990	-4.7098	-79.4448
QCAZA 61064	P. atratus	Zamora Chinchipe	Yacuri NP, Laguna Colorada	3263	-4.7098	-79.4198
QCAZA 61065	P. atratus	Loja	Yacuri NP, 39 km NW Zumba	2931	-4.7096	-79.4443
QCAZA 61066	P. atratus	Loja	Yacuri NP, 39 km NW Zumba	2931	-4.7096	-79.4443
QCAZA 61067	P. atratus	Loja	Yacuri NP, 39 km NW Zumba	2931	-4.7096	-79.4443
QCAZA 61068	P. atratus	Loja	Yacuri NP, 39 km NW Zumba	2931	-4.7096	-79.4443
QCAZA 61069	P. atratus	Loja	Yacuri NP, 39 km NW Zumba	2931	-4.7096	-79.4443
QCAZA 61070	P. atratus	Loja	Yacuri NP, 39 km NW Zumba	2931	-4.7096	-79.4443
QCAZA 61071	P. atratus	Loja	Yacuri NP, 39 km NW Zumba	2931	-4.7096	-79.4443
QCAZA 61072	P. atratus	Loja	Yacuri NP, 39 km NW Zumba	2931	-4.7096	-79.4443
QCAZA 61073	P. atratus	Loja	Yacuri NP, 39 km NW Zumba	2931	-4.7096	-79.4443
QCAZA 61074	P. atratus	Loja	Yacuri NP, 39 km NW Zumba	2931	-4.7096	-79.4443
QCAZA 61075	P. atratus	Loja	Yacuri NP, 39 km NW Zumba	2931	-4.7096	-79.4443
QCAZA 61076	P. atratus	Loja	Yacuri NP, 39 km NW Zumba	2931	-4.7096	-79.4443
QCAZA 61077	P. atratus	Loja	Yacuri NP, 39 km NW Zumba	2931	-4.7096	-79.4443
QCAZA 61078	P. atratus	Loja	Yacuri NP, 39 km NW Zumba	2931	-4.7096	-79.4443
QCAZA 61079	P. atratus	Loja	Yacuri NP, 39 km NW Zumba	2931	-4.7096	-79.4443
QCAZA 61080	P. atratus	Loja	Yacuri NP, 39 km NW Zumba	2931	-4.7096	-79.4443
QCAZA 61081	P. atratus	Loja	Yacuri NP, 39 km NW Zumba	2931	-4.7096	-79.4443
QCAZA 61082	P. atratus	Loja	Yacuri NP, 39 km NW Zumba	2931	-4.7096	-79.4443
QCAZA 61083	P. atratus	Zamora Chinchipe	Yacuri NP border	2671	-4.7842	-79.3776
QCAZA 61084	P. atratus	Zamora Chinchipe	Yacuri NP border	2671	-4.7842	-79.3776
QCAZA 61085	P. atratus	Zamora Chinchipe	Yacuri NP border	2671	-4.7842	-79.3776
QCAZA 61086	P. atratus	Zamora Chinchipe	Yacuri NP border	2671	-4.7842	-79.3776
QCAZA 61087	P. atratus	Zamora Chinchipe	Yacuri NP border	2671	-4.7842	-79.3776
QCAZA 61088	P. atratus	Zamora Chinchipe	Yacuri NP border	2671	-4.7842	-79.3776
QCAZA 61089	P. atratus	Zamora Chinchipe	Yacuri NP border	2671	-4.7842	-79.3776
QCAZA 61090	P. atratus	Zamora Chinchipe	Yacuri NP border	2671	-4.7842	-79.3776
QCAZA 61091	P. atratus	Zamora Chinchipe	Yacuri NP border	2671	-4.7842	-79.3776
QCAZA 61092	P. atratus	Zamora Chinchipe	Yacuri NP border	2671	-4.7842	-79.3776
QCAZA 61093	P. atratus	Zamora Chinchipe	Yacuri NP border	2671	-4.7842	-79.3776
QCAZA 61094	P. atratus	Zamora Chinchipe	Yacuri NP border	2671	-4.7842	-79.3776
QCAZA 61095	P. atratus	Zamora Chinchipe	Yacuri NP border	2671	-4.7842	-79.3776
QCAZA 61096	P. atratus	Zamora Chinchipe	Yacuri NP border	2671	-4.7842	-79.3776
QCAZA 61097	P. atratus	Zamora Chinchipe	Yacuri NP border	2671	-4.7842	-79.3776
QCAZA 61098	P. atratus	Zamora Chinchipe	Yacuri NP border	2671	-4.7842	-79.3776
QCAZA 61099	P. atratus	Zamora Chinchipe	Yacuri NP, Laguna San Andrés	2671	-4.7842	-79.3776
QCAZA 61100	P. atratus	Zamora Chinchipe	Yacuri NP, Laguna San Andrés	2671	-4.7842	-79.3776
QCAZA 61101	P. atratus	Zamora Chinchipe	Yacuri NP, Laguna San Andrés	2671	-4.7842	-79.3776
QCAZA 61102	P. atratus	Zamora Chinchipe	Yacuri NP, Laguna San Andrés	2671	-4.7842	-79.3776
QCAZA 61103	P. atratus	Zamora Chinchipe	Yacuri NP, Laguna San Andrés	2671	-4.7842	-79.3776
QCAZA 61104	P. atratus	Zamora Chinchipe	Yacuri NP, on the road San Andrés-Isimachi river	2597	-4.7847	-79.3775
QCAZA 61105	P. atratus	Zamora Chinchipe	Yacuri NP, on the road San Andrés-Isimachi river	2597	-4.7847	-79.3775
QCAZA 61106	P. atratus	Zamora Chinchipe	Yacuri NP, on the road San Andrés-Isimachi river	2597	-4.7847	-79.3775
QCAZA 61107	P. atratus	Zamora Chinchipe	Yacuri NP, on the road San Andrés-Isimachi river	2597	-4.7847	-79.3775
QCAZA 61108	P. atratus	Zamora Chinchipe	Yacuri NP, on the road San Andrés-Isimachi river	2597	-4.7847	-79.3775
QCAZA 61109	P. atratus	Zamora Chinchipe	Yacuri NP, on the road San Andrés-Isimachi river	2597	-4.7847	-79.3775
QCAZA 61110	P. atratus	Zamora Chinchipe	Yacuri NP, on the road San Andrés-Isimachi river	2597	-4.7847	-79.3775
QCAZA 61111	P. atratus	Zamora Chinchipe	Yacuri NP, Amaluza-San Andrés road	2900	-4.7792	-79.3996
QCAZA 61112	P. atratus	Zamora Chinchipe	Yacuri NP, Zamora Chinchipe-Loja border	3506	-4.7433	-79.4244
QCAZA 61113	P. atratus	Zamora Chinchipe	Yacuri NP, Zamora Chinchipe-Loja border	3506	-4.7433	-79.4244
QCAZA 61114	P. atratus	Zamora Chinchipe	Yacuri NP, Amaluza-San Andrés road	2900	-4.7792	-79.3996
QCAZA 61115	P. atratus	Zamora Chinchipe	Yacuri NP, Amaluza-San Andrés road	3000	-4.7810	-79.3920
QCAZA 61116	P. atratus	Loja	Yacuri NP, Jimbura-Zumba road	3339	-4.7200	-79.4360
QCAZA 62012	P. atratus	Zamora Chinchipe	Tapichalaca Reserve	2681	-4.4866	-79.1481
QCAZA 63271	P. atratus	Loja	Old road Loja-Zamora	2784	-3.9878	-79.1434
QCAZA 63633	P. atratus	Zamora Chinchipe	Podocarpus NP, Tapichalaca	2681	-4.4888	-79.1494
QCAZA 63634	P. atratus	Zamora Chinchipe	Podocarpus NP, Tapichalaca	2681	-4.4888	-79.1494
QCAZA 63635	P. atratus	Zamora Chinchipe	Podocarpus NP, Tapichalaca	2621	-4.4867	-79.1469
USNM 199675	P. atratus **	Morona Santiago	Suro Rancho	2683	-3.0094	-78.5521
KU 142136	P. balionotus**	Zamora Chinchipe	Abra de Zamora	2800	-3.9903	-79.1468
QCAZA 45664	P. chomskyi	Zamora Chinchipe	Tapichalaca Reserve	3366	-4.4730	-79.1930
QCAZA 45665	P. chomskyi	Zamora Chinchipe	Tapichalaca Reserve	3366	-4.4730	-79.1930
QCAZA 45666	P. chomskyi	Zamora Chinchipe	Tapichalaca Reserve	3366	-4.4730	-79.1930
QCAZA 45667	P. chomskyi	Zamora Chinchipe	Tapichalaca Reserve	3366	-4.4730	-79.1930
QCAZA 45668	P. chomskyi	Zamora Chinchipe	Tapichalaca Reserve	3366	-4.4730	-79.1930
QCAZA 45669	P. chomskyi	Zamora Chinchipe	Tapichalaca Reserve	3366	-4.4730	-79.1930
QCAZA 45670	P. chomskyi	Zamora Chinchipe	Tapichalaca Reserve	3366	-4.4730	-79.1930
QCAZA 45677	P. chomskyi	Zamora Chinchipe	Tapichalaca Reserve	3366	-4.4730	-79.1930
QCAZA 47515	P. chomskyi	Zamora Chinchipe	Tapichalaca Reserve	3366	-4.4730	-79.1930
QCAZA 47730	P. chomskyi	Zamora Chinchipe	Tapichalaca Reserve	3366	-4.4730	-79.1930
QCAZA 47731	P. chomskyi	Zamora Chinchipe	Tapichalaca Reserve	3366	-4.4730	-79.1930
QCAZA 47733	P. chomskyi	Zamora Chinchipe	Tapichalaca Reserve	3366	-4.4730	-79.1930
KU 141992	P. cryptomelas	Zamora Chinchipe	15 km E Loja border	2710	-3.9933	-79.1200
QCAZA 45581	P. cryptomelas	Loja	San Sebastián, Cajanuma	2523	-4.0853	-79.2015
QCAZA 45592	P. cryptomelas	Loja	San Sebastián, Cajanuma	2523	-4.0853	-79.2015
QCAZA 45612	P. cryptomelas	Zamora Chinchipe	Tapichalaca Reserve, Scientific Station	2567	-4.4901	-79.1248
QCAZA 45616	P. cryptomelas	Zamora Chinchipe	Tapichalaca Reserve, Scientific Station	2567	-4.4901	-79.1248
QCAZA 45617	P. cryptomelas	Zamora Chinchipe	Tapichalaca Reserve, Scientific Station	2567	-4.4901	-79.1248
QCAZA 45618	P. cryptomelas	Zamora Chinchipe	Tapichalaca Reserve, Scientific Station	2567	-4.4901	-79.1248
QCAZA 45619	P. cryptomelas	Zamora Chinchipe	Tapichalaca Reserve, Scientific Station	2567	-4.4901	-79.1248
QCAZA 45620	P. cryptomelas	Zamora Chinchipe	Tapichalaca Reserve, Scientific Station	2567	-4.4901	-79.1248
QCAZA 45660	P. cryptomelas	Zamora Chinchipe	Tapichalaca Reserve, Scientific Station	2567	-4.4901	-79.1248
QCAZA 54341	P. cryptomelas	Loja	Shucos	2011	-3.9311	-79.2208
QCAZA 54346	P. cryptomelas	Loja	Shucos	2011	-3.9311	-79.2208
QCAZA 54349	P. cryptomelas	Loja	Shucos	2011	-3.9311	-79.2208
QCAZA 57146	P. cryptomelas	Zamora Chinchipe	Tapichalaca Reserve, Yangana-Valladolid road	2585	-4.4735	-79.1491
QCAZA 57147	P. cryptomelas	Zamora Chinchipe	Tapichalaca Reserve, Yangana-Valladolid road	2585	-4.4735	-79.1491
QCAZA 57148	P. cryptomelas	Zamora Chinchipe	Tapichalaca Reserve, Yangana-Valladolid road	2585	-4.4735	-79.1491
QCAZA 61157	P. cryptomelas	Zamora Chinchipe	Yacuri NP border	2597	-4.7847	-79.3775
QCAZA 61158	P. cryptomelas	Loja	Yacuri NP, Refuge-Jimbura road	2990	-4.7098	-79.4448
QCAZA 61159	P. cryptomelas	Zamora Chinchipe	Yacuri NP border	2597	-4.7847	-79.3775
QCAZA 61160	P. cryptomelas	Zamora Chinchipe	Yacuri NP border	2597	-4.7847	-79.3775
QCAZA 61161	P. cryptomelas	Zamora Chinchipe	Yacuri NP border	2597	-4.7847	-79.3775
QCAZA 61162	P. cryptomelas	Zamora Chinchipe	Yacuri NP border	2597	-4.7847	-79.3775
QCAZA 61163	P. cryptomelas	Zamora Chinchipe	Yacuri NP border	2597	-4.7847	-79.3775
QCAZA 61164	P. cryptomelas	Zamora Chinchipe	Yacuri NP border	2597	-4.7847	-79.3775
QCAZA 61165	P. cryptomelas	Zamora Chinchipe	Yacuri NP border	2597	-4.7847	-79.3775
QCAZA 61166	P. cryptomelas	Loja	Yacuri NP, Refuge-Jimbura road	2990	-4.7098	-79.4448
QCAZA 61167	P. cryptomelas	Loja	Yacuri NP, Refuge-Jimbura road	2990	-4.7098	-79.4448
QCAZA 61168	P. cryptomelas	Loja	Yacuri NP, Refuge-Jimbura road	2990	-4.7098	-79.4448
QCAZA 61169	P. cryptomelas	Loja	Yacuri NP, Refuge-Jimbura road	2990	-4.7098	-79.4448
QCAZA 61170	P. cryptomelas	Zamora Chinchipe	Yacuri NP border	2742	-4.7848	-79.3815
QCAZA 61171	P. cryptomelas	Loja	Yacuri NP, Refuge-Jimbura road	3013	-4.7083	-79.4448
QCAZA 61172	P. cryptomelas	Zamora Chinchipe	Yacuri NP border	2742	-4.7848	-79.3815
QCAZA 61173	P. cryptomelas	Loja	Yacuri NP, Refuge-Jimbura road	2990	-4.7098	-79.4448
QCAZA 61174	P. cryptomelas	Loja	Yacuri NP, Refuge-Jimbura road	2990	-4.7098	-79.4448
QCAZA 61175	P. cryptomelas	Loja	Yacuri NP, Refuge-Jimbura road	2990	-4.7098	-79.4448
QCAZA 61176	P. cryptomelas	Loja	Yacuri NP, Refuge-Jimbura road	2990	-4.7098	-79.4448
QCAZA 61177	P. cryptomelas	Loja	Yacuri NP, Refuge-Jimbura road	2990	-4.7098	-79.4448
QCAZA 61178	P. cryptomelas	Zamora Chinchipe	Yacuri NP border	2671	-4.7842	-79.3776
QCAZA 61179	P. cryptomelas	Zamora Chinchipe	Yacuri NP border	2671	-4.7842	-79.3776
QCAZA 61180	P. cryptomelas	Zamora Chinchipe	Yacuri NP border	2671	-4.7842	-79.3776
QCAZA 61181	P. cryptomelas	Zamora Chinchipe	Yacuri NP border	2671	-4.7842	-79.3776
QCAZA 61182	P. cryptomelas	Zamora Chinchipe	Yacuri NP border	2671	-4.7842	-79.3776
QCAZA 61183	P. cryptomelas	Zamora Chinchipe	Yacuri NP border	2671	-4.7842	-79.3776
QCAZA 61184	P. cryptomelas	Zamora Chinchipe	Yacuri NP border	2671	-4.7842	-79.3776
QCAZA 61185	P. cryptomelas	Zamora Chinchipe	Yacuri NP border	2671	-4.7842	-79.3776
QCAZA 61186	P. cryptomelas	Zamora Chinchipe	Yacuri NP border	2671	-4.7842	-79.3776
QCAZA 61187	P. cryptomelas	Zamora Chinchipe	Yacuri NP border	2671	-4.7842	-79.3776
QCAZA 61188	P. cryptomelas	Zamora Chinchipe	Yacuri NP border	2671	-4.7842	-79.3776
QCAZA 61189	P. cryptomelas	Zamora Chinchipe	Yacuri NP border	2671	-4.7842	-79.3776
QCAZA 61190	P. cryptomelas	Zamora Chinchipe	Yacuri NP, Zamora Chinchipe-Loja border	3506	-4.7433	-79.4244
QCAZA 61191	P. cryptomelas	Zamora Chinchipe	Yacuri NP, on the road San Andrés-Isimachi river	2597	-4.7847	-79.3775
QCAZA 61192	P. cryptomelas	Zamora Chinchipe	Yacuri NP, Zamora Chinchipe-Loja border	3506	-4.7433	-79.4244
QCAZA 61193	P. cryptomelas	Zamora Chinchipe	Yacuri NP, on the road San Andrés-Isimachi river	2597	-4.7847	-79.3775
QCAZA 61194	P. cryptomelas	Zamora Chinchipe	Yacuri NP, Zamora Chinchipe-Loja border	3506	-4.7433	-79.4244
QCAZA 61195	P. cryptomelas	Zamora Chinchipe	Yacuri NP, Zamora Chinchipe-Loja border	3506	-4.7433	-79.4244
QCAZA 61196	P. cryptomelas	Zamora Chinchipe	Yacuri NP, Zamora Chinchipe-Loja border	3506	-4.7433	-79.4244
QCAZA 61197	P. cryptomelas	Zamora Chinchipe	Yacuri NP, Zamora Chinchipe-Loja border	3506	-4.7433	-79.4244
QCAZA 61198	P. cryptomelas	Zamora Chinchipe	Yacuri NP, on the road San Andrés-Isimachi river	2597	-4.7847	-79.3775
QCAZA 61199	P. cryptomelas	Zamora Chinchipe	Yacuri NP, on the road San Andrés-Isimachi river	2597	-4.7847	-79.3775
QCAZA 61200	P. cryptomelas	Zamora Chinchipe	Yacuri NP, Amaluza-San Andrés road	2900	-4.7792	-79.3996
QCAZA 63278	P. cryptomelas	Loja	Huashapamba PF	2914	-3.6611	-79.2746
QCAZA 63279	P. cryptomelas	Loja	Huashapamba PF	2914	-3.6611	-79.2746
QCAZA 63280	P. cryptomelas	Loja	Huashapamba PF	2917	-3.6609	-79.2752
QCAZA 27102	P. gagliardoi	Cañar	Mazar Wildlife Reserve, La Libertad	3325	-2.5709	-78.8142
QCAZA 27103	P. gagliardoi	Cañar	Mazar Wildlife Reserve, La Libertad	3325	-2.5709	-78.8142
QCAZA 27104	P. gagliardoi	Cañar	Mazar Wildlife Reserve, La Libertad	3325	-2.5709	-78.8142
QCAZA 27434	P. gagliardoi	Cañar	Mazar Wildlife Reserve, La Libertad	3325	-2.5709	-78.8142
QCAZA 27436	P. gagliardoi	Cañar	Mazar Wildlife Reserve, La Libertad	3325	-2.5709	-78.8142
QCAZA 27568	P. gagliardoi	Cañar	Mazar Wildlife Reserve, La Libertad	2895	-2.5466	-78.6984
QCAZA 27569	P. gagliardoi	Cañar	Mazar Wildlife Reserve, La Libertad	2895	-2.5466	-78.6984
QCAZA 27570	P. gagliardoi	Cañar	Mazar Wildlife Reserve, La Libertad	2895	-2.5466	-78.6984
QCAZA 27571	P. gagliardoi	Cañar	Mazar Wildlife Reserve, La Libertad	2895	-2.5466	-78.6984
QCAZA 27577	P. gagliardoi	Cañar	Mazar Wildlife Reserve, La Libertad	2895	-2.5466	-78.6984
QCAZA 27578	P. gagliardoi	Cañar	Mazar Wildlife Reserve, La Libertad	2895	-2.5466	-78.6984
QCAZA 27579	P. gagliardoi	Cañar	Mazar Wildlife Reserve, La Libertad	2895	-2.5466	-78.6984
QCAZA 27580	P. gagliardoi	Cañar	Mazar Wildlife Reserve, La Libertad	2895	-2.5466	-78.6984
QCAZA 27581	P. gagliardoi	Cañar	Mazar Wildlife Reserve, La Libertad	2895	-2.5466	-78.6984
QCAZA 27582	P. gagliardoi	Cañar	Mazar Wildlife Reserve, La Libertad	2895	-2.5466	-78.6984
QCAZA 27583	P. gagliardoi	Cañar	Mazar Wildlife Reserve, La Libertad	2895	-2.5466	-78.6984
QCAZA 29557	P. gagliardoi	Cañar	Mazar Wildlife Reserve, La Libertad	3325	-2.5709	-78.8142
QCAZA 29558	P. gagliardoi	Cañar	Mazar Wildlife Reserve, La Libertad	3325	-2.5709	-78.8142
QCAZA 29560	P. gagliardoi	Cañar	Mazar Wildlife Reserve, La Libertad	3325	-2.5709	-78.8142
QCAZA 29561	P. gagliardoi	Cañar	Mazar Wildlife Reserve, La Libertad	3325	-2.5709	-78.8142
QCAZA 32623	P. gagliardoi	Cañar	Mazar Wildlife Reserve, La Libertad	2895	-2.5466	-78.6984
QCAZA 32625	P. gagliardoi	Cañar	Mazar Wildlife Reserve, La Libertad	2895	-2.5466	-78.6984
QCAZA 32626	P. gagliardoi	Cañar	Mazar Wildlife Reserve, La Libertad	2895	-2.5466	-78.6984
QCAZA 42575	P. gagliardoi	Morona Santiago	Sangay NP, Ranger Station, Tinguichaca river	2778	-2.2143	-78.4426
QCAZA 46738	P. gagliardoi	Cañar	Mazar Wildlife Reserve	2979	-2.5480	-78.6976
KU 218035	P. gloria *	Azuay	8.1 km W Morona Santiago border, Gualaceo-Limón road	3145	-2.9645	-78.7016
QCAZA 3051	P. gloria	Azuay	7 km E Sigsig	2890	-3.0973	-78.7970
QCAZA 3052	P. gloria	Azuay	7 km E Sigsig	2890	-3.0973	-78.7970
QCAZA 3053	P. gloria	Azuay	7 km E Sigsig	2890	-3.0973	-78.7970
QCAZA 3054	P. gloria	Azuay	7 km E Sigsig	2890	-3.0973	-78.7970
QCAZA 3055	P. gloria	Azuay	8 km E Sigsig	2920	-3.1025	-78.7929
QCAZA 3056	P. gloria	Azuay	3 km Sigsig, Sigsig-Las Minas road	2460	-3.0750	-78.8000
QCAZA 3451	P. gloria	Azuay	23 km SE Sigsig, Azuay-Morona Santiago border	3318	-3.1794	-78.7993
QCAZA 3452	P. gloria	Azuay	23 km SE Sigsig, Azuay-Morona Santiago border	3318	-3.1794	-78.7993
QCAZA 16447	P. gloria	Azuay	Patococha	3416	-3.0040	-78.6658
QCAZA 16448	P. gloria	Azuay	Patococha	3416	-3.0040	-78.6658
QCAZA 16449	P. gloria	Azuay	Patococha	3416	-3.0040	-78.6658
QCAZA 16452	P. gloria	Azuay	Patococha	3416	-3.0040	-78.6658
QCAZA 17143	P. gloria	Morona Santiago	Gualaceo-Macas road	3462	-3.0097	-78.6650
QCAZA 23929	P. gloria	Morona Santiago	52Km N El Ideal	3525	-3.1831	-78.7961
QCAZA 23930	P. gloria	Morona Santiago	52Km N El Ideal	3525	-3.1831	-78.7961
QCAZA 23931	P. gloria	Morona Santiago	52Km N El Ideal	3525	-3.1831	-78.7961
QCAZA 23932	P. gloria	Morona Santiago	52Km N El Ideal	3525	-3.1831	-78.7961
QCAZA 23933	P. gloria	Morona Santiago	52Km N El Ideal	3525	-3.1831	-78.7961
QCAZA 26367	P. gloria	Morona Santiago	Gualaceo-Plan de Milagro road	3372	-3.0007	-78.6616
QCAZA 26368	P. gloria	Morona Santiago	Gualaceo-Plan de Milagro road	3372	-3.0007	-78.6616
QCAZA 26369	P. gloria	Morona Santiago	Gualaceo-Plan de Milagro road	3372	-3.0007	-78.6616
QCAZA 26370	P. gloria	Morona Santiago	Gualaceo-Plan de Milagro road	3372	-3.0007	-78.6616
QCAZA 26371	P. gloria	Morona Santiago	Gualaceo-Plan de Milagro road	3372	-3.0007	-78.6616
QCAZA 26372	P. gloria	Morona Santiago	Gualaceo-Plan de Milagro road	3372	-3.0007	-78.6616
QCAZA 26373	P. gloria	Morona Santiago	Gualaceo-Plan de Milagro road	3372	-3.0007	-78.6616
QCAZA 26375	P. gloria	Morona Santiago	Gualaceo-Plan de Milagro road	3372	-3.0007	-78.6616
QCAZA 27276	P. gloria	Morona Santiago	Gualaceo-Plan de Milagro road	3096	-3.0029	-78.6572
QCAZA 27277	P. gloria	Morona Santiago	Gualaceo-Plan de Milagro road	3096	-3.0029	-78.6572
QCAZA 27278	P. gloria	Morona Santiago	Gualaceo-Plan de Milagro road	3096	-3.0029	-78.6572
QCAZA 27279	P. gloria	Morona Santiago	Gualaceo-Plan de Milagro road	3096	-3.0029	-78.6572
QCAZA 27280	P. gloria	Morona Santiago	Gualaceo-Plan de Milagro road	3096	-3.0029	-78.6572
QCAZA 27281	P. gloria	Morona Santiago	Gualaceo-Plan de Milagro road	3096	-3.0029	-78.6572
QCAZA 29133	P. gloria	Azuay	Matanga	3325	-3.1779	-78.8000
QCAZA 30737	P. gloria	Azuay	11.1 km W Azuay-Morona Santiago border, on Gualaceo-Limón road	3110	-2.9480	-78.7120
QCAZA 30738	P. gloria	Azuay	8.1 km W Azuay-Morona Santiago border, on Gualaceo-Limón road	3140	-2.9640	-78.7020
QCAZA 30739	P. gloria	Azuay	8.1 km W Azuay-Morona Santiago border, on Gualaceo-Limón road	3140	-2.9640	-78.7020
QCAZA 30740	P. gloria	Azuay	10 km S Cutchil	2900	-3.1340	-78.8130
QCAZA 30741	P. gloria	Azuay	10 km S Cutchil	2900	-3.1340	-78.8130
QCAZA 30742	P. gloria	Azuay	10 km S Cutchil	2900	-3.1340	-78.8130
QCAZA 30743	P. gloria	Azuay	10 km S Cutchil	2900	-3.1340	-78.8130
QCAZA 30744	P. gloria	Azuay	10 km S Cutchil	2900	-3.1340	-78.8130
QCAZA 30745	P. gloria	Azuay	10 km S Cutchil	2900	-3.1340	-78.8130
QCAZA 31455	P. gloria	Loja	Fierro Urcu	3439	-3.7104	-79.3049
QCAZA 31457	P. gloria	Loja	Fierro Urcu	3439	-3.7104	-79.3049
QCAZA 40784	P. gloria	Morona Santiago	Sigsig-Gualaquiza road	3322	-3.1850	-78.7962
QCAZA 45289	P. gloria	Azuay	Patococha, Sigsig	3416	-3.0040	-78.6658
QCAZA 56463	P. gloria	Morona Santiago	Chiguinda, Páramo de Matanga	3327	-3.1885	-78.7922
QCAZA 56533	P. gloria	Azuay	Laguna Patococha	3416	-3.0040	-78.6658
QCAZA 56534	P. gloria	Azuay	Laguna Patococha	3416	-3.0040	-78.6658
QCAZA 56536	P. gloria	Azuay	Laguna Patococha	3416	-3.0040	-78.6658
QCAZA 57201	P. gloria	Azuay	Cochapata	3100	-3.4284	-79.0699
QCAZA 62778	P. gloria	Azuay	Patococha	3416	-3.0040	-78.6658
QCAZA 62779	P. gloria	Azuay	Patococha	3416	-3.0040	-78.6658
QCAZA 62780	P. gloria	Azuay	Patococha	3416	-3.0040	-78.6658
QCAZA 62782	P. gloria	Azuay	Patococha	3416	-3.0040	-78.6658
QCAZA 62783	P. gloria	Azuay	Patococha	3416	-3.0040	-78.6658
QCAZA 62787	P. gloria	Azuay	Patococha	3416	-3.0040	-78.6658
QCAZA 62788	P. gloria	Azuay	Patococha	3416	-3.0040	-78.6658
QCAZA 62789	P. gloria	Azuay	Patococha	3416	-3.0040	-78.6658
QCAZA 62791	P. gloria	Azuay	Patococha	3416	-3.0040	-78.6658
DHMECN 3883	P. hampatusami	El Oro	Buenaventura Reserve	900	-3.8131	-79.7586
DHMECN 9459	P. hampatusami	El Oro	Buenaventura Reserve	900	-3.8131	-79.7586
DHMECN 9460	P. hampatusami	El Oro	Buenaventura Reserve	900	-3.8131	-79.7586
DHMECN 9461	P. hampatusami	El Oro	Buenaventura Reserve	900	-3.8131	-79.7586
DHMECN 9465	P. hampatusami	El Oro	Buenaventura Reserve	900	-3.8131	-79.7586
DHMECN 10840	P. hampatusami	El Oro	Ñalacapac	927	-3.6975	-79.8019
DHMECN 10841	P. hampatusami	El Oro	Ñalacapac	927	-3.6975	-79.8019
DHMECN 10845	P. hampatusami	El Oro	Ñalacapac	927	-3.6975	-79.8019
DHMECN 10846	P. hampatusami	El Oro	Ñalacapac	927	-3.6975	-79.8019
DHMECN 10847	P. hampatusami	El Oro	Ñalacapac	927	-3.6975	-79.8019
DHMECN 10848	P. hampatusami	El Oro	Ñalacapac	927	-3.6975	-79.8019
DHMECN 10849	P. hampatusami	El Oro	Ñalacapac	927	-3.6975	-79.8019
DHMECN 10850	P. hampatusami	El Oro	Ñalacapac	927	-3.6975	-79.8019
DHMECN 10851	P. hampatusami	El Oro	Ñalacapac	927	-3.6975	-79.8019
DHMECN 10856	P. hampatusami	El Oro	Ñalacapac	927	-3.6975	-79.8019
DHMECN 10857	P. hampatusami	El Oro	Ñalacapac	927	-3.6975	-79.8019
DHMECN 10863	P. hampatusami	El Oro	Ñalacapac	927	-3.6975	-79.8019
DHMECN 10866	P. hampatusami	El Oro	Ñalacapac	927	-3.6975	-79.8019
DHMECN 10896	P. hampatusami	El Oro	Marcabelí	806	-3.4940	-79.7469
DHMECN 10903	P. hampatusami	El Oro	Marcabelí	806	-3.4940	-79.7469
DHMECN 10905	P. hampatusami	El Oro	Marcabelí	806	-3.4940	-79.7469
DHMECN 10907	P. hampatusami	El Oro	Marcabelí	806	-3.4940	-79.7469
DHMECN 10909	P. hampatusami	El Oro	Marcabelí	806	-3.4940	-79.7469
DHMECN 10910	P. hampatusami	El Oro	Marcabelí	806	-3.4940	-79.7469
DHMECN 10911	P. hampatusami	El Oro	Marcabelí	806	-3.4940	-79.7469
DHMECN 10912	P. hampatusami	El Oro	Marcabelí	806	-3.4940	-79.7469
DHMECN 10913	P. hampatusami	El Oro	Marcabelí	806	-3.4940	-79.7469
DHMECN 10914	P. hampatusami	El Oro	Marcabelí	806	-3.4940	-79.7469
DHMECN 10915	P. hampatusami	El Oro	Marcabelí	806	-3.4940	-79.7469
DHMECN 10917	P. hampatusami	El Oro	Marcabelí	806	-3.4940	-79.7469
DHMECN 10920	P. hampatusami	El Oro	Marcabelí	806	-3.4940	-79.7469
DHMECN 10921	P. hampatusami	El Oro	Marcabelí	806	-3.4940	-79.7469
DHMECN 11328	P. hampatusami	El Oro	Cascadas de Manuel	701	-3.2093	-79.7260
DHMECN 11413	P. hampatusami	El Oro	Buenaventura Reserve	900	-3.8131	-79.7586
DHMECN 11414	P. hampatusami	El Oro	Buenaventura Reserve	900	-3.8131	-79.7586
DHMECN 11454	P. hampatusami	El Oro	Remolinos	231	-3.5655	-79.9195
DHMECN 11466	P. hampatusami	El Oro	Cascadas de Manuel	701	-3.2093	-79.7260
QCAZA 58040	P. hampatusami	El Oro	Buenaventura Reserve	878	-3.6470	-79.7565
QCAZA 58042	P. hampatusami	El Oro	Buenaventura Reserve	878	-3.6470	-79.7565
QCAZA 58043	P. hampatusami	El Oro	Buenaventura Reserve	878	-3.6470	-79.7565
QCAZA 58044	P. hampatusami	El Oro	Buenaventura Reserve	878	-3.6470	-79.7565
QCAZA 58045	P. hampatusami	El Oro	Buenaventura Reserve	878	-3.6470	-79.7565
QCAZA 58056	P. hampatusami	El Oro	Buenaventura Reserve	1082	-3.6311	-79.7618
QCAZA 58058	P. hampatusami	El Oro	Buenaventura Reserve	1082	-3.6311	-79.7618
QCAZA 62540	P. hampatusami	El Oro	Buenaventura Reserve	878	-3.6470	-79.7565
QCAZA 62541	P. hampatusami	El Oro	Buenaventura Reserve	878	-3.6470	-79.7565
QCAZA 62547	P. hampatusami	El Oro	Buenaventura Reserve	948	-3.6652	-79.7417
QCAZA 62548	P. hampatusami	El Oro	Buenaventura Reserve	948	-3.6652	-79.7417
QCAZA 45170	P. jimenezi	Azuay	San Antonio, Cajas NP border	2099	-2.8835	-79.4103
QCAZA 45178	P. jimenezi	Azuay	San Antonio, Cajas NP border	2099	-2.8835	-79.4103
QCAZA 45179	P. jimenezi	Azuay	San Antonio, Cajas NP border	2099	-2.8835	-79.4103
QCAZA 45186	P. jimenezi	Azuay	San Antonio, Cajas NP border	2099	-2.8835	-79.4103
QCAZA 45187	P. jimenezi	Azuay	San Antonio, Cajas NP border	2099	-2.8835	-79.4103
QCAZA 45188	P. jimenezi	Azuay	San Antonio, Cajas NP border	2099	-2.8835	-79.4103
QCAZA 45189	P. jimenezi	Azuay	San Antonio, Cajas NP border	2099	-2.8835	-79.4103
QCAZA 45196	P. jimenezi	Azuay	San Antonio, Cajas NP border	2900	-2.8612	-79.3787
QCAZA 45199	P. jimenezi	Azuay	San Antonio, Cajas NP border	2900	-2.8612	-79.3787
QCAZA 45201	P. jimenezi	Azuay	San Antonio, Malacatos river	1800	-2.9107	-79.4146
QCAZA 45202	P. jimenezi	Azuay	San Antonio, Malacatos river	1800	-2.9107	-79.4146
QCAZA 45203	P. jimenezi	Azuay	San Antonio, Malacatos river	1800	-2.9107	-79.4146
QCAZA 45204	P. jimenezi	Azuay	San Antonio, Malacatos river	1800	-2.9107	-79.4146
QCAZA 45205	P. jimenezi	Azuay	San Antonio, Malacatos river	1800	-2.9107	-79.4146
QCAZA 45206	P. jimenezi	Azuay	San Antonio, Malacatos river	1800	-2.9107	-79.4146
QCAZA 45207	P. jimenezi	Azuay	San Antonio, Malacatos river	1800	-2.9107	-79.4146
QCAZA 45208	P. jimenezi	Azuay	San Antonio, Malacatos river	1800	-2.9107	-79.4146
QCAZA 45209	P. jimenezi	Azuay	San Antonio, Malacatos river	1800	-2.9107	-79.4146
QCAZA 45211	P. jimenezi	Azuay	San Antonio, Malacatos river	1800	-2.9107	-79.4146
QCAZA 45212	P. jimenezi	Azuay	San Antonio, Malacatos river	1800	-2.9107	-79.4146
QCAZA 46955	P. jimenezi	Azuay	Chipla river	2500	-2.7457	-79.4089
QCAZA 46977	P. jimenezi	Azuay	Molleturo, Zadracay river	2674	-2.7353	-79.4142
QCAZA 46978	P. jimenezi	Azuay	Molleturo, Zadracay river	2674	-2.7353	-79.4142
QCAZA 46979	P. jimenezi	Azuay	Molleturo, Zadracay river	2674	-2.7353	-79.4142
QCAZA 46980	P. jimenezi	Azuay	Molleturo, Zadracay river	2674	-2.7353	-79.4142
QCAZA 27467	P. morlaco	Cañar	Mazar Wildlife Reserve, Rumiloma	3400	-2.5746	-78.7455
QCAZA 27469	P. morlaco	Cañar	Mazar Wildlife Reserve, Rumiloma	3400	-2.5746	-78.7455
QCAZA 27470	P. morlaco	Cañar	Mazar Wildlife Reserve, Rumiloma	3400	-2.5746	-78.7455
QCAZA 27471	P. morlaco	Cañar	Mazar Wildlife Reserve, Rumiloma	3400	-2.5746	-78.7455
QCAZA 27472	P. morlaco	Cañar	Mazar Wildlife Reserve, Rumiloma	3400	-2.5746	-78.7455
QCAZA 27521	P. morlaco	Cañar	Mazar Wildlife Reserve, Rumiloma	3550	-2.5612	-78.7336
QCAZA 27534	P. morlaco	Cañar	Mazar Wildlife Reserve, Rumiloma	3400	-2.5746	-78.7455
QCAZA 27596	P. morlaco	Cañar	La Libertad	2895	-2.5466	-78.6984
QCAZA 27597	P. morlaco	Cañar	La Libertad	2895	-2.5466	-78.6984
QCAZA 32785	P. morlaco	Azuay	Yanuncay-Irquis PF, Páramo de Quimsacocha	3758	-3.0398	-79.2147
QCAZA 32786	P. morlaco	Azuay	Yanuncay-Irquis PF, Páramo de Quimsacocha	3758	-3.0398	-79.2147
QCAZA 32788	P. morlaco	Azuay	Yanuncay-Irquis PF, Páramo de Quimsacocha	3758	-3.0398	-79.2147
QCAZA 32791	P. morlaco	Azuay	Yanuncay-Irquis PF, Páramo de Quimsacocha	3758	-3.0398	-79.2147
QCAZA 32792	P. morlaco	Azuay	Yanuncay-Irquis PF, Páramo de Quimsacocha	3758	-3.0398	-79.2147
QCAZA 37509	P. morlaco	Azuay	Mazán Reserve	3115	-2.8748	-79.1292
QCAZA 37545	P. morlaco	Azuay	Mazán Reserve	3047	-2.8689	-79.1148
QCAZA 37546	P. morlaco	Azuay	Mazán Reserve	3047	-2.8689	-79.1148
QCAZA 37547	P. morlaco	Azuay	Mazán Reserve	3047	-2.8689	-79.1148
QCAZA 37550	P. morlaco	Azuay	Mazán Reserve	3047	-2.8689	-79.1148
QCAZA 37551	P. morlaco	Azuay	Mazán Reserve	3047	-2.8689	-79.1148
QCAZA 37561	P. morlaco	Azuay	Mazán Reserve	3047	-2.8689	-79.1148
QCAZA 37564	P. morlaco	Azuay	Mazán Reserve	3047	-2.8689	-79.1148
QCAZA 37566	P. morlaco	Azuay	Mazán Reserve	3047	-2.8689	-79.1148
QCAZA 37570	P. morlaco	Azuay	Mazán Reserve	3189	-2.8752	-79.1292
QCAZA 37571	P. morlaco	Azuay	Mazán Reserve	3189	-2.8752	-79.1292
QCAZA 47211	P. morlaco	Cañar	Guallicanga ravine	3960	-2.4321	-78.9022
QCAZA 51736	P. morlaco	Azuay	San Vicente	3044	-2.7953	-78.6981
QCAZA 53728	P. morlaco	Azuay	Cajas NP, El Capo, Laguna Toreadora	4100	-2.7785	-79.2453
QCAZA 56182	P. morlaco	Cañar	Charón Ventanas Community Tourism Center	3300	-2.6471	-78.8905
QCAZA 56183	P. morlaco	Cañar	Charón Ventanas Community Tourism Center	3300	-2.6471	-78.8905
QCAZA 56184	P. morlaco	Cañar	Charón Ventanas Community Tourism Center	3300	-2.6471	-78.8905
QCAZA 56185	P. morlaco	Cañar	Charón Ventanas Community Tourism Center	3300	-2.6471	-78.8905
QCAZA 56186	P. morlaco	Cañar	Charón Ventanas Community Tourism Center	3300	-2.6471	-78.8905
QCAZA 47213	P. multicolor	Loja	Yacuri NP, Laguna Negra	3400	-4.7081	-79.4322
QCAZA 47214	P. multicolor	Loja	Yacuri NP, Laguna Negra	3400	-4.7081	-79.4323
QCAZA 47215	P. multicolor	Loja	Yacuri NP, Laguna Negra	3348	-4.7095	-79.4356
QCAZA 61279	P. multicolor	Loja	Yacuri NP, Jimbura-San Andrés road	3300	-4.7325	-79.4352
QCAZA 61283	P. multicolor	Loja	Yacuri NP, Romerillos trial-Laguna Negra	3186	-4.7121	-79.4308
QCAZA 61284	P. multicolor	Loja	Yacuri NP, Laguna Negra	3186	-4.7121	-79.4308
QCAZA 61286	P. multicolor	Loja	Yacuri NP, Laguna Negra	3186	-4.7121	-79.4308
QCAZA 61287	P. multicolor	Loja	Yacuri NP, Laguna Negra	3186	-4.7121	-79.4308
QCAZA 61293	P. multicolor	Loja	Yacuri NP, Loja-Zamora border	3515	-4.7436	-79.4234
QCAZA 61297	P. multicolor	Loja	Yacuri NP, Laguna Negra	3186	-4.7121	-79.4308
QCAZA 61299	P. multicolor	Loja	Yacuri NP, entrance to Lagunas Coloradas, Jimbura-San Andrés road	3390	-4.7349	-79.4283
QCAZA 61300	P. multicolor	Loja	Yacuri NP, entrance to Lagunas Coloradas, Jimbura-San Andrés road	3390	-4.7349	-79.4283
QCAZA 61301	P. multicolor	Loja	Yacuri NP, entrance to Lagunas Coloradas, Jimbura-San Andrés road	3390	-4.7349	-79.4283
QCAZA 61302	P. multicolor	Loja	Yacuri NP, entrance to Lagunas Coloradas, Jimbura-San Andrés road	3390	-4.7349	-79.4283
QCAZA 61303	P. multicolor	Loja	Yacuri NP, entrance to Lagunas Coloradas, Jimbura-San Andrés road	3390	-4.7349	-79.4283
QCAZA 61304	P. multicolor	Loja	Yacuri NP, entrance to Lagunas Coloradas, Jimbura-San Andrés road	3390	-4.7349	-79.4283
QCAZA 61306	P. multicolor	Loja	Yacuri NP, entrance to Lagunas Coloradas, Jimbura-San Andrés road	3390	-4.7349	-79.4283
QCAZA 61310	P. multicolor	Loja	Yacuri NP, Laguna de los Patos	3247	-4.7204	-79.4286
QCAZA 61314	P. multicolor	Loja	Yacuri NP, Laguna de los Patos	3247	-4.7204	-79.4286
QCAZA 61316	P. multicolor	Loja	Yacuri NP, Laguna de los Patos	3247	-4.7204	-79.4286
QCAZA 61317	P. multicolor	Loja	Yacuri NP, Laguna de los Patos	3247	-4.7204	-79.4286
QCAZA 61343	P. multicolor	Loja	Yacuri NP, Loja-Zamora border	3506	-4.7433	-79.4244
QCAZA 61344	P. multicolor	Loja	Yacuri NP, Loja-Zamora border	3506	-4.7433	-79.4244
QCAZA 61346	P. multicolor	Loja	Yacuri NP, Loja-Zamora border	3506	-4.7433	-79.4244
QCAZA 61348	P. multicolor	Loja	Yacuri NP, Loja-Zamora border	3506	-4.7433	-79.4244
QCAZA 61349	P. multicolor	Loja	Yacuri NP, Jimbura-San Andrés road	3411	-4.7277	-79.4333
QCAZA 61351	P. multicolor	Loja	Yacuri NP, Jimbura-San Andrés road	3411	-4.7277	-79.4333
QCAZA 61352	P. multicolor	Loja	Yacuri NP, Jimbura-San Andrés road	3411	-4.7277	-79.4333
QCAZA 61358	P. multicolor	Loja	Yacuri NP, refuge	3245	-4.7126	-79.4399
QCAZA 61359	P. multicolor	Loja	Yacuri NP, Los Picachus	3186	-4.7121	-79.4308
QCAZA 61361	P. multicolor	Loja	Yacuri NP, Jimbura-San Andrés road	3411	-4.7277	-79.4333
QCAZA 61362	P. multicolor	Loja	Yacuri NP, Jimbura-San Andrés road	3411	-4.7277	-79.4333
QCAZA 61363	P. multicolor	Loja	Yacuri NP, Los Picachus	3186	-4.7121	-79.4308
QCAZA 61367	P. multicolor	Loja	Yacuri NP, Jimbura-San Andrés road	3411	-4.7277	-79.4333
QCAZA 61368	P. multicolor	Loja	Yacuri NP, Jimbura-San Andrés road	3411	-4.7277	-79.4333
QCAZA 61369	P. multicolor	Loja	Yacuri NP, Los Picachus	3186	-4.7121	-79.4308
QCAZA 61370	P. multicolor	Loja	Yacuri NP, Los Picachus	3186	-4.7121	-79.4308
QCAZA 61373	P. multicolor	Loja	Yacuri NP, Laguna Negra	3242	-4.7154	-79.4212
QCAZA 61377	P. multicolor	Loja	Yacuri NP, Jimbura-Zumba road	3333	-4.7252	-79.4353
QCAZA 61379	P. multicolor	Loja	Yacuri NP, Jimbura-Zumba road	3333	-4.7252	-79.4353
QCAZA 61380	P. multicolor	Loja	Yacuri NP, Jimbura-Zumba road	3333	-4.7252	-79.4353
QCAZA 61381	P. multicolor	Loja	Yacuri NP, Jimbura-San Andrés road	3332	-4.7309	-79.4340
QCAZA 61383	P. multicolor	Loja	Yacuri NP, Jimbura-San Andrés road	3332	-4.7309	-79.4340
QCAZA 61384	P. multicolor	Loja	Yacuri NP, Jimbura-San Andrés road	3332	-4.7309	-79.4340
QCAZA 61390	P. multicolor	Loja	Yacuri NP, Jimbura-San Andrés road	3300	-4.7325	-79.4352
QCAZA 61391	P. multicolor	Loja	Yacuri NP, Jimbura-San Andrés road	3300	-4.7325	-79.4352
QCAZA 61392	P. multicolor	Loja	Yacuri NP, Jimbura-San Andrés road	3300	-4.7325	-79.4352
QCAZA 61394	P. multicolor	Loja	Yacuri NP, Jimbura-San Andrés road	3300	-4.7325	-79.4352
QCAZA 61396	P. multicolor	Loja	Yacuri NP, Jimbura-San Andrés road	3300	-4.7325	-79.4352
QCAZA 61399	P. multicolor	Zamora Chinchipe	Yacuri NP, Laguna Colorada	3318	-4.7379	-79.3958
QCAZA 61404	P. multicolor	Loja	Yacuri NP, Jimbura-San Andrés road	3300	-4.7325	-79.4352
QCAZA 61407	P. multicolor	Zamora Chinchipe	Yacuri NP, Laguna Colorada	3318	-4.7379	-79.3958
QCAZA 61410	P. multicolor	Zamora Chinchipe	Yacuri NP, Laguna Colorada	3318	-4.7379	-79.3958
QCAZA 61413	P. multicolor	Zamora Chinchipe	Yacuri NP, Laguna Colorada	3318	-4.7379	-79.3958
QCAZA 61424	P. multicolor	Zamora Chinchipe	Yacuri NP, Laguna Colorada	3318	-4.7379	-79.3958
QCAZA 61425	P. multicolor	Zamora Chinchipe	Yacuri NP, Laguna Colorada	3318	-4.7379	-79.3958
QCAZA 61427	P. multicolor	Zamora Chinchipe	Yacuri NP, Laguna Colorada	3318	-4.7379	-79.3958
QCAZA 61432	P. multicolor	Zamora Chinchipe	Yacuri NP, Laguna Colorada	3318	-4.7379	-79.3958
QCAZA 61435	P. multicolor	Zamora Chinchipe	Yacuri NP, Laguna Colorada	3318	-4.7379	-79.3958
QCAZA 61436	P. multicolor	Zamora Chinchipe	Yacuri NP, Laguna Colorada	3318	-4.7379	-79.3958
DHMECN 2518	P. muscosus	Zamora Chinchipe	Tapichalaca Reserve	2500	-4.4667	-79.1333
DHMECN 2519	P. muscosus	Zamora Chinchipe	Tapichalaca Reserve	2500	-4.4667	-79.1333
DHMECN 2521	P. muscosus	Zamora Chinchipe	Tapichalaca Reserve	2500	-4.4667	-79.1333
DHMECN 8117	P. muscosus	Zamora Chinchipe	Tapichalaca Reserve	2500	-4.4667	-79.1333
QCAZA 54857	P. muscosus	Zamora Chinchipe	Tapichalaca Reserve	2500	-4.4667	-79.1333
QCAZA 41704	P. nangaritza	Zamora Chinchipe	Alto Nangaritza PF, Las Orquídeas, Tepuy forest	1843	-4.2632	-78.6911
QCAZA 41705	P. nangaritza	Zamora Chinchipe	Alto Nangaritza PF, Las Orquídeas, Tepuy forest	1843	-4.2632	-78.6911
QCAZA 41706	P. nangaritza	Zamora Chinchipe	Alto Nangaritza PF, Las Orquídeas, Tepuy forest	1843	-4.2632	-78.6911
QCAZA 41707	P. nangaritza	Zamora Chinchipe	Alto Nangaritza PF, Las Orquídeas, Tepuy forest	1843	-4.2632	-78.6911
QCAZA 41708	P. nangaritza	Zamora Chinchipe	Alto Nangaritza PF, Las Orquídeas, Tepuy forest	1843	-4.2632	-78.6911
QCAZA 41709	P. nangaritza	Zamora Chinchipe	Alto Nangaritza PF, Las Orquídeas, Tepuy forest	1820	-4.2567	-78.6780
QCAZA 41710	P. nangaritza	Zamora Chinchipe	Alto Nangaritza PF, Las Orquídeas, Tepuy forest	1809	-4.2620	-78.6902
QCAZA 41725	P. nangaritza	Zamora Chinchipe	Alto Nangaritza PF, Las Orquídeas, Tepuy forest	1843	-4.2632	-78.6911
QCAZA 41726	P. nangaritza	Zamora Chinchipe	Alto Nangaritza PF, Las Orquídeas, Tepuy forest	1843	-4.2632	-78.6911
QCAZA 41728	P. nangaritza	Zamora Chinchipe	Alto Nangaritza PF, Las Orquídeas, Tepuy forest	1843	-4.2632	-78.6911
QCAZA 41729	P. nangaritza	Zamora Chinchipe	Alto Nangaritza PF, Las Orquídeas, Tepuy forest	1843	-4.2632	-78.6911
QCAZA 41730	P. nangaritza	Zamora Chinchipe	Alto Nangaritza PF, Las Orquídeas, Tepuy forest	1843	-4.2632	-78.6911
QCAZA 41731	P. nangaritza	Zamora Chinchipe	Alto Nangaritza PF, Las Orquídeas, Tepuy forest	1843	-4.2632	-78.6911
QCAZA 41732	P. nangaritza	Zamora Chinchipe	Alto Nangaritza PF, Las Orquídeas, Tepuy forest	1843	-4.2632	-78.6911
QCAZA 41733	P. nangaritza	Zamora Chinchipe	Alto Nangaritza PF, Las Orquídeas, Tepuy forest	1843	-4.2632	-78.6911
QCAZA 41734	P. nangaritza	Zamora Chinchipe	Alto Nangaritza PF, Las Orquídeas, Tepuy forest	1843	-4.2632	-78.6911
QCAZA 41735	P. nangaritza	Zamora Chinchipe	Alto Nangaritza PF, Las Orquídeas, Tepuy forest	1843	-4.2632	-78.6911
QCAZA 41736	P. nangaritza	Zamora Chinchipe	Alto Nangaritza PF, Las Orquídeas, Tepuy forest	1843	-4.2632	-78.6911
KU 166058	P. percultus **	Zamora Chinchipe	Abra de Zamora	2850	-3.9953	-79.1459
KU 202592	P. philipi **	Azuay	30.1 km NW Cuenca	3580	-2.7800	-79.1800
KU 217863	P. philipi *	Azuay	4 km W Laguna Toreadora	4088	-2.7765	-79.2465
QCAZA 37528	P. philipi	Azuay	Cajas NP	4201	-2.7521	-79.2360
QCAZA 37537	P. philipi	Azuay	Cajas NP	4201	-2.7521	-79.2360
QCAZA 37542	P. philipi	Azuay	Cajas NP	4201	-2.7521	-79.2360
KU 142075	P. phoxocephalus **	Cotopaxi	Pilaló	2340	-0.9474	-79.0027
QCAZA 554	P. phoxocephalus	Cotopaxi	Pilaló	2500	-0.9437	-78.9943
QCAZA 555	P. phoxocephalus	Cotopaxi	Pilaló	2500	-0.9437	-78.9943
QCAZA 556	P. phoxocephalus	Cotopaxi	Pilaló	2500	-0.9437	-78.9943
QCAZA 557	P. phoxocephalus	Cotopaxi	Pilaló	2500	-0.9437	-78.9943
QCAZA 558	P. phoxocephalus	Cotopaxi	Pilaló	2500	-0.9437	-78.9943
QCAZA 17602	P. phoxocephalus	Cotopaxi	Pilaló surroundings, Pilaló river	2519	-0.9482	-78.9896
QCAZA 36845	P. phoxocephalus	Cotopaxi	Pilaló surroundings, Pilaló river	2519	-0.9482	-78.9896
QCAZA 36846	P. phoxocephalus	Cotopaxi	Pilaló surroundings, Pilaló river	2519	-0.9482	-78.9896
QCAZA 36847	P. phoxocephalus	Cotopaxi	Pilaló surroundings, Pilaló river	2519	-0.9482	-78.9896
QCAZA 58461	P. phoxocephalus	Cotopaxi	Pilaló surroundings	2820	-0.9617	-78.9899
QCAZA 58462	P. phoxocephalus	Cotopaxi	Pilaló surroundings	2820	-0.9617	-78.9899
QCAZA 58463	P. phoxocephalus	Cotopaxi	Pilaló surroundings	2820	-0.9617	-78.9899
QCAZA 58464	P. phoxocephalus	Cotopaxi	Pilaló surroundings	2820	-0.9617	-78.9899
QCAZA 58465	P. phoxocephalus	Cotopaxi	Pilaló surroundings	2820	-0.9617	-78.9899
QCAZA 58466	P. phoxocephalus	Cotopaxi	Pilaló surroundings	2820	-0.9617	-78.9899
QCAZA 58467	P. phoxocephalus	Cotopaxi	Pilaló surroundings	2820	-0.9617	-78.9899
QCAZA 58468	P. phoxocephalus	Cotopaxi	Pilaló surroundings	2820	-0.9617	-78.9899
QCAZA 58469	P. phoxocephalus	Cotopaxi	Pilaló surroundings	2820	-0.9617	-78.9899
QCAZA 58470	P. phoxocephalus	Cotopaxi	Pilaló surroundings	2820	-0.9617	-78.9899
QCAZA 58471	P. phoxocephalus	Cotopaxi	Pilaló surroundings	2820	-0.9617	-78.9899
QCAZA 58472	P. phoxocephalus	Cotopaxi	Pilaló surroundings	2820	-0.9617	-78.9899
QCAZA 58473	P. phoxocephalus	Cotopaxi	Pilaló surroundings	2820	-0.9617	-78.9899
QCAZA 69853	P. riveti	Carchi	Alrededores del Recinto Cocha Seca, Laguna Negra	3679	0.6127	-77.6733
QCAZA 69855	P. riveti	Carchi	Alrededores del Recinto Cocha Seca, Laguna Negra	3690	0.6151	-77.6729
QCAZA 69857	P. riveti	Carchi	Alrededores del Recinto Cocha Seca, Laguna Negra	3682	0.6211	-77.6785
QCAZA 69858	P. riveti	Carchi	Alrededores del Recinto Cocha Seca, Laguna Negra	3682	0.6211	-77.6785
QCAZA 69859	P. riveti	Carchi	Alrededores del Recinto Cocha Seca, Laguna Negra	3698	0.6277	-77.6783
QCAZA 69861	P. riveti	Carchi	Alrededores del Recinto Cocha Seca, Laguna Negra	3690	0.6151	-77.6729
QCAZA 69865	P. riveti	Carchi	Alrededores del Recinto Cocha Seca, Laguna Negra	3792	0.6092	-77.6696
QCAZA 69866	P. riveti	Carchi	Alrededores del Recinto Cocha Seca, Laguna Negra	3792	0.6092	-77.6696
QCAZA 69867	P. riveti	Carchi	Alrededores del Recinto Cocha Seca, Laguna Negra	3792	0.6092	-77.6696
QCAZA 69868	P. riveti	Carchi	Alrededores del Recinto Cocha Seca, Laguna Negra	3792	0.6092	-77.6696
QCAZA 69869	P. riveti	Carchi	Alrededores del Recinto Cocha Seca, Laguna Negra	3792	0.6092	-77.6696
MNHNP 1902.357	P. riveti **	Carchi	Mirador	3800	0.5976	-77.6882
KU 218052	P. spinosus *	Morona Santiago	10.6 km W Plan de Milagro	2000	-3.0070	-78.5380
USNM 199891	P. spinosus**	Morona Santiago	Sapote	2470	-3.0166	-78.5319
QCAZA 46108	P. teslai	Tungurahua	Llanganatillo, Llanganates NP border	3600	-1.2658	-78.4459
QCAZA 46208	P. teslai	Tungurahua	Llanganatillo, Llanganates NP border	3600	-1.2658	-78.4459
QCAZA 46209	P. teslai	Tungurahua	Llanganatillo, Llanganates NP border	3600	-1.2658	-78.4459
QCAZA 46211	P. teslai	Tungurahua	Llanganatillo, Llanganates NP border	3600	-1.2658	-78.4459
QCAZA 46213	P. teslai	Tungurahua	Llanganatillo, Llanganates NP border	3600	-1.2658	-78.4459
KU 117719	P. thymelensis **	Carchi	Páramo del Ángel	3700	0.7888	-77.8922
KU 117741	P. thymelensis **	Carchi	Páramo del Ángel	3700	0.7888	-77.8922
QCAZA 62800	P. thymelensis	Tungurahua	Mirador, Llanganates NP, Laguna Pisayambo	3847	-1.1186	-78.3392
QCAZA 62801	P. thymelensis	Tungurahua	Mirador, Llanganates NP, Laguna Pisayambo	3811	-1.1197	-78.3407
QCAZA 62802	P. thymelensis	Tungurahua	Mirador, Llanganates NP, Laguna Pisayambo	3832	-1.1188	-78.3396
QCAZA 62803	P. thymelensis	Tungurahua	Mirador, Llanganates NP, Laguna Pisayambo	3834	-1.1197	-78.3403
QCAZA 62804	P. thymelensis	Tungurahua	Mirador, Llanganates NP, Laguna Pisayambo	3834	-1.1197	-78.3403
QCAZA 62805	P. thymelensis	Tungurahua	Mirador, Llanganates NP, Laguna Pisayambo	3843	-1.1188	-78.339
MEPN 14418	P. tinguichaca	Morona Santiago	Sangay NP, Tinguichaca	2830	-2.2138	-78.4247
QCAZA 31945	P. tinguichaca	Morona Santiago	Sangay NP, San Vicente	2632	-2.2091	-78.4161
QCAZA 40581	P. tinguichaca	Morona Santiago	Sangay NP, Ranger Station (Atillo)	2874	-2.2055	-78.4561
QCAZA 40582	P. tinguichaca	Morona Santiago	Sangay NP, Ranger Station (Atillo)	2874	-2.2055	-78.4561
QCAZA 42391	P. tinguichaca	Morona Santiago	Sangay NP, Ranger Station (Atillo)	3081	-2.1909	-78.4739
QCAZA 42568	P. tinguichaca	Morona Santiago	Sangay NP, Ranger Station, Tinguichaca river	2778	-2.2143	-78.4426
QCAZA 42570	P. tinguichaca	Morona Santiago	Sangay NP, Ranger Station, Tinguichaca river	2778	-2.2143	-78.4426
QCAZA 42573	P. tinguichaca	Morona Santiago	Sangay NP, Ranger Station, Tinguichaca river	2778	-2.2143	-78.4426
QCAZA 42574	P. tinguichaca	Morona Santiago	Sangay NP, Ranger Station, Tinguichaca river	2778	-2.2143	-78.4426
QCAZA 42576	P. tinguichaca	Morona Santiago	Sangay NP, Ranger Station, Tinguichaca river	2778	-2.2143	-78.4426
QCAZA 42577	P. tinguichaca	Morona Santiago	Sangay NP, Ranger Station, Tinguichaca river	2778	-2.2143	-78.4426
QCAZA 42578	P. tinguichaca	Morona Santiago	Sangay NP, Ranger Station, Tinguichaca river	2778	-2.2143	-78.4426
QCAZA 54601	P. tinguichaca	Morona Santiago	Sangay NP, Tinguichaca Ranger Station	2750	-2.2302	-78.4450
QCAZA 54602	P. tinguichaca	Morona Santiago	Sangay NP, Tinguichaca Ranger Station	2750	-2.2302	-78.4450
QCAZA 54603	P. tinguichaca	Morona Santiago	Sangay NP, Tinguichaca Ranger Station	2750	-2.2302	-78.4450
QCAZA 47340	P. torresi	Loja	Guachanamá, military antennas	2729	-4.0511	-79.8693
QCAZA 47341	P. torresi	Loja	Guachanamá, military antennas	2729	-4.0511	-79.8693
QCAZA 47342	P. torresi	Loja	Guachanamá, military antennas	2729	-4.0511	-79.8693
QCAZA 47343	P. torresi	Loja	Guachanamá, military antennas	2729	-4.0511	-79.8693
QCAZA 47344	P. torresi	Loja	Guachanamá, military antennas	2729	-4.0511	-79.8693
QCAZA 47345	P. torresi	Loja	Guachanamá, military antennas	2729	-4.0511	-79.8693
QCAZA 47346	P. torresi	Loja	Guachanamá, military antennas	2729	-4.0511	-79.8693
QCAZA 47347	P. torresi	Loja	Guachanamá, military antennas	2729	-4.0511	-79.8693
QCAZA 47348	P. torresi	Loja	Guachanamá, military antennas	2729	-4.0511	-79.8693
QCAZA 47349	P. torresi	Loja	Guachanamá, military antennas	2729	-4.0511	-79.8693
QCAZA 47350	P. torresi	Loja	Guachanamá, military antennas	2729	-4.0511	-79.8693
QCAZA 47351	P. torresi	Loja	Guachanamá, military antennas	2729	-4.0511	-79.8693
QCAZA 47354	P. torresi	Loja	Guachanamá, military antennas	2729	-4.0511	-79.8693
QCAZA 47397	P. torresi	Loja	Celica-Alamor road	2101	-4.0990	-79.9799
QCAZA 47405	P. torresi	Loja	Celica-Alamor road	2101	-4.0990	-79.9799
QCAZA 47409	P. torresi	Loja	Celica-Alamor road	2101	-4.0990	-79.9799
QCAZA 47414	P. torresi	Loja	Celica-Alamor road	2101	-4.0990	-79.9799
QCAZA 47416	P. torresi	Loja	Celica-Alamor road	2101	-4.0990	-79.9799
QCAZA 47417	P. torresi	Loja	Celica-Alamor road	2101	-4.0990	-79.9799
QCAZA 47418	P. torresi	Loja	Celica-Alamor road	2101	-4.0990	-79.9799
QCAZA 47503	P. torresi	Loja	Celica-Alamor road	2101	-4.0990	-79.9799
QCAZA 64524	P. torresi	Loja	Guachanamá-antennas road	2729	-4.0511	-79.8693
QCAZA 64525	P. torresi	Loja	Guachanamá-antennas road	2729	-4.0511	-79.8693
QCAZA 64527	P. torresi	Loja	Guachanamá-antennas road	2729	-4.0511	-79.8693
QCAZA 64528	P. torresi	Loja	Guachanamá-antennas road	2729	-4.0511	-79.8693
QCAZA 64529	P. torresi	Loja	Guachanamá-antennas road	2729	-4.0511	-79.8693
QCAZA 64533	P. torresi	Loja	Celica-Guachanamá road	2348	-4.0907	-79.9509
QCAZA 64538	P. torresi	Loja	Celica-Guachanamá road	2348	-4.0907	-79.9509
QCAZA 64544	P. torresi	Loja	Guachanamá-Tolera road	2736	-4.0321	-79.8836
QCAZA 64549	P. torresi	Loja	Celica-Alamor road	2117	-4.0974	-79.9796
QCAZA 64551	P. torresi	Loja	Celica-Alamor road	2117	-4.0974	-79.9796
QCAZA 64555	P. torresi	Loja	Guachanamá-antennas road	2729	-4.0511	-79.8693
QCAZA 64556	P. torresi	Loja	Celica-Alamor road	2117	-4.0974	-79.9796
QCAZA 65762	P. torresi	Loja	Guachanamá	2644	-4.0441	-79.8814
QCAZA 65766	P. torresi	Loja	Guachanamá	2770	-4.0410	-79.8827
QCAZA 65767	P. torresi	Loja	Guachanamá	2770	-4.0410	-79.8827
QCAZA 65769	P. torresi	Loja	Guachanamá	2787	-4.0408	-79.8829
QCAZA 65771	P. torresi	Loja	Guachanamá	2738	-4.0431	-79.8817
QCAZA 65774	P. torresi	Loja	Guachanamá	2646	-4.0441	-79.8814
QCAZA 65776	P. torresi	Loja	Guachanamá	2646	-4.0441	-79.8814
QCAZA 65779	P. torresi	Loja	La Tolera	2737	-4.0317	-79.8824
QCAZA 65780	P. torresi	Loja	La Tolera	2752	-4.0326	-79.8836
QCAZA 65782	P. torresi	Loja	La Tolera	2752	-4.0326	-79.8836
QCAZA 65783	P. torresi	Loja	La Tolera	2833	-4.0395	-79.8848
QCAZA 65784	P. torresi	Loja	La Tolera	2833	-4.0395	-79.8848
QCAZA 65785	P. torresi	Loja	La Tolera	2833	-4.0395	-79.8848
QCAZA 65786	P. torresi	Loja	La Tolera	2833	-4.0395	-79.8848
KU 218025	P. totoroi *	Chimborazo	70 km W Riobamba-Pallatanga road	2430	-1.9460	-78.9468
QCAZA 1020	P. totoroi	Bolívar	Cashca Totoras PF	3000	-1.7115	-78.9781
QCAZA 1021	P. totoroi	Bolívar	Cashca Totoras PF	3000	-1.7115	-78.9781
QCAZA 1022	P. totoroi	Bolívar	Cashca Totoras PF	3000	-1.7115	-78.9781
QCAZA 1023	P. totoroi	Bolívar	Cashca Totoras PF	3000	-1.7115	-78.9781
QCAZA 1024	P. totoroi	Bolívar	Cashca Totoras PF	3000	-1.7115	-78.9781
QCAZA 12580	P. totoroi	Bolívar	Cashca Totoras PF	3200	-1.7200	-78.9590
QCAZA 14704	P. totoroi	Bolívar	Cashca Totoras PF	3000	-1.7115	-78.9781
QCAZA 14705	P. totoroi	Bolívar	Cashca Totoras PF	3000	-1.7115	-78.9781
QCAZA 16718	P. totoroi	Bolívar	Cashca Totoras PF	2923	-1.7235	-78.9802
QCAZA 16719	P. totoroi	Bolívar	Cashca Totoras PF	2923	-1.7235	-78.9802
QCAZA 16720	P. totoroi	Bolívar	Cashca Totoras PF	2923	-1.7235	-78.9802
QCAZA 16721	P. totoroi	Bolívar	Cashca Totoras PF	2923	-1.7235	-78.9802
QCAZA 16725	P. totoroi	Bolívar	Cashca Totoras PF	2923	-1.7235	-78.9802
QCAZA 16728	P. totoroi	Bolívar	Cashca Totoras PF	2923	-1.7235	-78.9802
QCAZA 16731	P. totoroi	Bolívar	Cashca Totoras PF	2923	-1.7235	-78.9802
QCAZA 16834	P. totoroi	Bolívar	Cashca Totoras PF	3000	-1.7115	-78.9781
QCAZA 16835	P. totoroi	Bolívar	Cashca Totoras PF	3000	-1.7115	-78.9781
QCAZA 16836	P. totoroi	Bolívar	Cashca Totoras PF	3000	-1.7115	-78.9781
QCAZA 16916	P. totoroi	Bolívar	Cashca Totoras PF	3000	-1.7115	-78.9781
QCAZA 16917	P. totoroi	Bolívar	Cashca Totoras PF	3000	-1.7115	-78.9781
QCAZA 16918	P. totoroi	Bolívar	Cashca Totoras PF	3000	-1.7115	-78.9781
QCAZA 16919	P. totoroi	Bolívar	Cashca Totoras PF	3000	-1.7115	-78.9781
QCAZA 16920	P. totoroi	Bolívar	Cashca Totoras PF	3000	-1.7115	-78.9781
QCAZA 16921	P. totoroi	Bolívar	Cashca Totoras PF	3000	-1.7115	-78.9781
QCAZA 16922	P. totoroi	Bolívar	Cashca Totoras PF	3000	-1.7115	-78.9781
QCAZA 25105	P. totoroi	Bolívar	Cashca Totoras PF	3200	-1.7188	-78.9749
QCAZA 25122	P. totoroi	Bolívar	Cashca Totoras PF	2960	-1.7167	-78.9667
QCAZA 25124	P. totoroi	Bolívar	Cashca Totoras PF	2960	-1.7167	-78.9667
QCAZA 25127	P. totoroi	Bolívar	Cashca Totoras PF	2960	-1.7167	-78.9667
QCAZA 25128	P. totoroi	Bolívar	Cashca Totoras PF	2960	-1.7167	-78.9667
QCAZA 25134	P. totoroi	Bolívar	Cashca Totoras PF	2960	-1.7167	-78.9667
QCAZA 25135	P. totoroi	Bolívar	Cashca Totoras PF	2960	-1.7167	-78.9667
QCAZA 31501	P. totoroi	Bolívar	Cashca Totoras PF	2867	-1.7255	-78.9806
QCAZA 31502	P. totoroi	Bolívar	Cashca Totoras PF	2867	-1.7255	-78.9806
QCAZA 31503	P. totoroi	Bolívar	Cashca Totoras PF	2867	-1.7255	-78.9806
QCAZA 31504	P. totoroi	Bolívar	Cashca Totoras PF	2867	-1.7255	-78.9806
QCAZA 31505	P. totoroi	Bolívar	Cashca Totoras PF	2867	-1.7255	-78.9806
QCAZA 32039	P. totoroi	Bolívar	Cashca Totoras PF	2847	-1.7255	-78.9806
QCAZA 32040	P. totoroi	Bolívar	Cashca Totoras PF	2847	-1.7255	-78.9806
QCAZA 49509	P. totoroi	Bolívar	San Vicente	2408	-1.7120	-79.0170
QCAZA 49511	P. totoroi	Bolívar	San Vicente	2408	-1.7120	-79.0170
QCAZA 58425	P. totoroi	Cotopaxi	Pilaló surroundings	2258	-0.9713	-78.9987
QCAZA 45174	P. verrucolatus	Azuay	Cajas NP border	2943	-2.8612	-79.3787
QCAZA 45175	P. verrucolatus	Azuay	Cajas NP border	2943	-2.8612	-79.3787
QCAZA 45195	P. verrucolatus	Azuay	San Antonio, Cajas NP border	2943	-2.8612	-79.3787
QCAZA 46981	P. verrucolatus	Azuay	Yumate, Shoupshe	3504	-2.7696	-79.4254
QCAZA 46982	P. verrucolatus	Azuay	Yumate, Shoupshe	3504	-2.7696	-79.4254
QCAZA 46984	P. verrucolatus	Azuay	Yumate, Shoupshe	3504	-2.7696	-79.4254
QCAZA 46985	P. verrucolatus	Azuay	Yumate, Shoupshe	3504	-2.7696	-79.4254
QCAZA 46986	P. verrucolatus	Azuay	Yumate, Shoupshe	3504	-2.7696	-79.4254
QCAZA 46987	P. verrucolatus	Azuay	Yumate, Shoupshe	3504	-2.7696	-79.4254
QCAZA 46988	P. verrucolatus	Azuay	Yumate, Shoupshe	3504	-2.7696	-79.4254
QCAZA 46989	P. verrucolatus	Azuay	Yumate, Shoupshe	3504	-2.7696	-79.4254
QCAZA 46992	P. verrucolatus	Azuay	Cochapamba	3662	-2.8020	-79.4139
QCAZA 46993	P. verrucolatus	Azuay	Cochapamba	3662	-2.8020	-79.4139
QCAZA 46994	P. verrucolatus	Azuay	Cochapamba	3662	-2.8020	-79.4139
QCAZA 46995	P. verrucolatus	Azuay	Cochapamba	3662	-2.8020	-79.4139
QCAZA 46999	P. verrucolatus	Azuay	Cochapamba	3548	-2.7971	-79.4156
QCAZA 47000	P. verrucolatus	Azuay	Cochapamba	3548	-2.7971	-79.4156
QCAZA 47001	P. verrucolatus	Azuay	Cochapamba	3548	-2.7971	-79.4156
KU 119858	P. versicolor **	Zamora Chinchipe	13.5 km E Loja	2800	-3.9903	-79.1468
KU 218096	P. versicolor *	Zamora Chinchipe	1.7 km E Loja border	1700	-3.9921	-79.1371
QCAZA 11330	P. versicolor	Loja	Loja-Zamora Chinchipe border, Abra de Zamora	3000	-3.9966	-79.1422
QCAZA 20981	P. versicolor	Zamora Chinchipe	1.7 km E Zamora Chinchipe-Loja border	2700	-3.9927	-79.1378
QCAZA 21709	P. versicolor	Loja	Abra de Zamora	3000	-3.9967	-79.1422
QCAZA 24860	P. versicolor	Zamora Chinchipe	Arcoiris Reserve	2180	-3.9716	-79.0887
QCAZA 24868	P. versicolor	Loja	Páramo Cerro Toledo, Yangana	3171	-4.3747	-79.1113
QCAZA 27611	P. versicolor	Loja	Loja-Zamora Chinchipe border, Abra de Zamora	3000	-3.9967	-79.1422
QCAZA 27612	P. versicolor	Loja	Loja-Zamora Chinchipe border, Abra de Zamora	3000	-3.9967	-79.1422
QCAZA 30705	P. versicolor	Zamora Chinchipe	1.7 km E Zamora Chinchipe-Loja border	2700	-3.9927	-79.1378
QCAZA 30706	P. versicolor	Zamora Chinchipe	1.7 km E Zamora Chinchipe-Loja border	2700	-3.9927	-79.1378
QCAZA 30707	P. versicolor	Zamora Chinchipe	1.7 km E Zamora Chinchipe-Loja border	2700	-3.9927	-79.1378
QCAZA 36237	P. versicolor	Loja	Yangana-Valladolid road	2268	-4.4577	-79.1501
QCAZA 45554	P. versicolor	Loja	Podocarpus NP, Lagunas el Compadre	3205	-4.1748	-79.1165
QCAZA 45561	P. versicolor	Loja	Podocarpus NP, Lagunas el Compadre	3205	-4.1748	-79.1165
QCAZA 45562	P. versicolor	Loja	Podocarpus NP, Lagunas el Compadre	3205	-4.1748	-79.1165
QCAZA 45563	P. versicolor	Loja	Podocarpus NP, Lagunas el Compadre	3205	-4.1748	-79.1165
QCAZA 45564	P. versicolor	Loja	Podocarpus NP, Lagunas el Compadre	3205	-4.1748	-79.1165
QCAZA 45565	P. versicolor	Loja	Podocarpus NP, Lagunas el Compadre	3205	-4.1748	-79.1165
QCAZA 45567	P. versicolor	Loja	Podocarpus NP, Lagunas el Compadre	3205	-4.1748	-79.1165
QCAZA 45568	P. versicolor	Loja	Podocarpus NP, Lagunas el Compadre	3205	-4.1748	-79.1165
QCAZA 45569	P. versicolor	Loja	Podocarpus NP, Lagunas el Compadre	3205	-4.1748	-79.1165
QCAZA 45570	P. versicolor	Loja	Podocarpus NP, Lagunas el Compadre	3205	-4.1748	-79.1165
QCAZA 45571	P. versicolor	Loja	Podocarpus NP, Lagunas el Compadre	3205	-4.1748	-79.1165
QCAZA 45572	P. versicolor	Loja	Podocarpus NP, Lagunas el Compadre	3205	-4.1748	-79.1165
QCAZA 45573	P. versicolor	Loja	Podocarpus NP, Lagunas el Compadre	3205	-4.1748	-79.1165
QCAZA 45574	P. versicolor	Loja	Podocarpus NP, Lagunas el Compadre	3205	-4.1748	-79.1165
QCAZA 45575	P. versicolor	Loja	Podocarpus NP, Lagunas el Compadre	3205	-4.1748	-79.1165
QCAZA 45635	P. versicolor	Loja	Podocarpus NP, Lagunas el Compadre	3205	-4.1748	-79.1165
QCAZA 45650	P. versicolor	Loja	Podocarpus NP, Lagunas el Compadre	3205	-4.1748	-79.1165
QCAZA 45651	P. versicolor	Loja	Podocarpus NP, Lagunas el Compadre	3205	-4.1748	-79.1165
QCAZA 45652	P. versicolor	Loja	Podocarpus NP, Lagunas el Compadre	3205	-4.1748	-79.1165
QCAZA 45653	P. versicolor	Zamora Chinchipe	Tapichalaca Reserve, Scientific Station	2567	-4.4901	-79.1248
QCAZA 45663	P. versicolor	Zamora Chinchipe	Tapichalaca Reserve, Scientific Station	2567	-4.4901	-79.1248
QCAZA 46310	P. versicolor	Zamora Chinchipe	Abra de Zamora	2630	-3.9966	-79.1422
QCAZA 54327	P. versicolor	Zamora Chinchipe	El Denuncio	2020	-3.8440	-79.1180
QCAZA 54330	P. versicolor	Loja	Shucos	2015	-3.9311	-79.2208
QCAZA 54333	P. versicolor	Zamora Chinchipe	El Denuncio	2020	-3.8440	-79.1180
QCAZA 54334	P. versicolor	Zamora Chinchipe	El Denuncio	2020	-3.8440	-79.1180
QCAZA 54335	P. versicolor	Zamora Chinchipe	El Denuncio	2020	-3.8440	-79.1180
QCAZA 54336	P. versicolor	Zamora Chinchipe	El Denuncio	2020	-3.8440	-79.1180
QCAZA 54337	P. versicolor	Zamora Chinchipe	El Denuncio	2020	-3.8440	-79.1180
QCAZA 54338	P. versicolor	Zamora Chinchipe	El Denuncio	2020	-3.8440	-79.1180
QCAZA 54339	P. versicolor	Zamora Chinchipe	El Denuncio	2020	-3.8440	-79.1180
QCAZA 61570	P. versicolor	Loja	Podocarpus NP, Abra de Zamora	2800	-3.9903	-79.1452
QCAZA 61571	P. versicolor	Loja	Podocarpus NP, Abra de Zamora	2800	-3.9903	-79.1452
QCAZA 62023	P. versicolor	Zamora Chinchipe	Tapichalaca Reserve	2896	-4.4495	-79.1425
QCAZA 62024	P. versicolor	Zamora Chinchipe	Tapichalaca Reserve	2896	-4.4495	-79.1425
QCAZA 62025	P. versicolor	Zamora Chinchipe	Tapichalaca Reserve	2896	-4.4495	-79.1425
QCAZA 62026	P. versicolor	Zamora Chinchipe	Podocarpus NP	2914	-4.4485	-79.1436
QCAZA 63778	P. versicolor	Zamora Chinchipe	Podocarpus NP, Valladolid	3331	-4.5216	-79.1821
QCAZA 63779	P. versicolor	Zamora Chinchipe	Podocarpus NP, Valladolid	3331	-4.5216	-79.1821
QCAZA 63780	P. versicolor	Zamora Chinchipe	Podocarpus NP, Valladolid	3331	-4.5216	-79.1821
QCAZA 63781	P. versicolor	Zamora Chinchipe	Podocarpus NP, Valladolid	3331	-4.5216	-79.1821
QCAZA 63782	P. versicolor	Zamora Chinchipe	Podocarpus NP, Valladolid	3076	-4.5259	-79.1770
QCAZA 63783	P. versicolor	Zamora Chinchipe	Podocarpus NP, Valladolid	2966	-4.5281	-79.1742
QCAZA 63784	P. versicolor	Zamora Chinchipe	Podocarpus NP, Valladolid	3109	-4.5255	-79.1776
QCAZA 63785	P. versicolor	Zamora Chinchipe	Podocarpus NP, Valladolid	2680	-4.5210	-79.1681
QCAZA 63786	P. versicolor	Zamora Chinchipe	Podocarpus NP, Valladolid	2843	-4.4859	-79.1503
QCAZA 32790	Pristimantis sp. (CCS1)	Azuay	Yanuncay-Irquis PF, Páramo de Quimsacocha	3758	-3.0398	-79.2147
QCAZA 45129	Pristimantis sp. (CCS2)	El Oro	Chillacocha	3163	-3.5109	-79.6147
QCAZA 45155	Pristimantis sp. (CCS2)	El Oro	Chillacocha	3163	-3.5109	-79.6147
QCAZA 53999	Pristimantis sp. (UCS1)	Zamora Chinchipe	Romerillos	2282	-3.6011	-78.8446
QCAZA 45020	Pristimantis sp. (UCS2)	Morona Santiago	Sangay NP, Etén, Culebrillas river	3092	-1.9730	-78.4018
QCAZA 45021	Pristimantis sp. (UCS2)	Morona Santiago	Sangay NP, Etén, Culebrillas river	3092	-1.9730	-78.4018
QCAZA 45022	Pristimantis sp. (UCS2)	Morona Santiago	Sangay NP, Etén, Culebrillas river	3092	-1.9730	-78.4018
QCAZA 45023	Pristimantis sp. (UCS2)	Morona Santiago	Sangay NP, Etén, Culebrillas river	3092	-1.9730	-78.4018
QCAZA 45024	Pristimantis sp. (UCS2)	Morona Santiago	Sangay NP, Etén, Culebrillas river	3092	-1.9730	-78.4018
QCAZA 45025	Pristimantis sp. (UCS2)	Morona Santiago	Sangay NP, Etén, Culebrillas river	3092	-1.9730	-78.4018
QCAZA 45026	Pristimantis sp. (UCS2)	Morona Santiago	Sangay NP, Etén, Culebrillas river	3092	-1.9730	-78.4018
QCAZA 45027	Pristimantis sp. (UCS2)	Morona Santiago	Sangay NP, Etén, Culebrillas river	3092	-1.9730	-78.4018
QCAZA 45028	Pristimantis sp. (UCS2)	Morona Santiago	Sangay NP, Etén, Culebrillas river	3092	-1.9730	-78.4018
QCAZA 45029	Pristimantis sp. (UCS2)	Morona Santiago	Sangay NP, Etén, Culebrillas river	3092	-1.9730	-78.4018
QCAZA 45031	Pristimantis sp. (UCS2)	Morona Santiago	Sangay NP, Etén, Culebrillas river	3092	-1.9730	-78.4018
QCAZA 45032	Pristimantis sp. (UCS2)	Morona Santiago	Sangay NP, Etén, Culebrillas river	3092	-1.9730	-78.4018
QCAZA 45033	Pristimantis sp. (UCS2)	Morona Santiago	Sangay NP, Etén, Culebrillas river	3092	-1.9730	-78.4018
QCAZA 45034	Pristimantis sp. (UCS2)	Morona Santiago	Sangay NP, Etén, Culebrillas river	3092	-1.9730	-78.4018
QCAZA 45035	Pristimantis sp. (UCS2)	Morona Santiago	Sangay NP, Etén, Culebrillas river	3092	-1.9730	-78.4018
QCAZA 45036	Pristimantis sp. (UCS2)	Morona Santiago	Sangay NP, Etén, Culebrillas river	3092	-1.9730	-78.4018
QCAZA 45037	Pristimantis sp. (UCS2)	Morona Santiago	Sangay NP, Etén, Culebrillas river	3092	-1.9730	-78.4018
QCAZA 45038	Pristimantis sp. (UCS2)	Morona Santiago	Sangay NP, Etén, Culebrillas river	3092	-1.9730	-78.4018
QCAZA 45039	Pristimantis sp. (UCS2)	Morona Santiago	Sangay NP, Etén, Culebrillas river	3092	-1.9730	-78.4018
QCAZA 45040	Pristimantis sp. (UCS2)	Morona Santiago	Sangay NP, Etén, Culebrillas river	3092	-1.9730	-78.4018
QCAZA 45041	Pristimantis sp. (UCS2)	Morona Santiago	Sangay NP, Etén, Culebrillas river	3092	-1.9730	-78.4018
QCAZA 26642	Pristimantis sp. (UCS3)	Azuay	San Antonio de Chaucha	1843	-2.9079	-79.4135
CORBIDI 2848	Pristimantis sp.	Ferreñafe, Peru	Kañaris	2500	-6.0472	-79.2622
CORBIDI 14804	Pristimantis sp.	Chachapoyas, Peru	Warmicocha-Cochabamba road	3376	-6.9021	-77.8741
CORBIDI 14805	Pristimantis sp.	Chachapoyas, Peru	Warmicocha-Cochabamba road	3376	-6.9021	-77.8741
Appendix B. Examined specimens. *: analyzed only with molecular information. **: analyzed only with photographic material.
